# Supplementary material for: Comprehensive analysis of genome-wide DNA methylation across human polycystic ovary syndrome ovary granulosa cell
Source: Oncotarget. 2016 Apr 1;7(19):27899–909. doi: 10.18632/oncotarget.8544 (PMC5053696; doi:10.18632/oncotarget.8544)
Supplement: Supplementary file 4 [file oncotarget-07-27899-s004.xlsx]

## Sheet: Dataset 1A
Dataset 1A.Different DNA methylation loci analyzed using ChAMP
List of significant DNA methylaiton sites of GCs between Control and PCOS obesity(P.Value <0.001)
logFC	AveExpr	t	P.Value	adj.P.Val	B	probeID	CHR	MAPINFO	arm	GENE	Feature	cgi	feat.cgi	Control_AVG	PCOS_nonobesity_AVG	deltaBeta
-0.0622821	0.813544	-7.66418	1.09538e-06	0.145529	5.69506	cg22156899	17	80282538	q	SECTM1	Body	shelf	Body - shelf	0.844685	0.782403	-0.0622821
0.0305484	0.0971254	7.54774	1.32685e-06	0.145529	5.50052	cg15721981	6	111408429	q	SLC16A10	TSS1500	island	TSS1500 - island	0.0818512	0.1124	0.0305484
0.0324697	0.0713939	7.53991	1.34414e-06	0.145529	5.48738	cg18242712	11	20182324	p	DBX1	TSS1500	island	TSS1500 - island	0.055159	0.0876287	0.0324697
0.0578888	0.170696	7.44502	1.57362e-06	0.145529	5.32738	cg16252933	10	61625176	q	CCDC6	Body	open sea	Body - open sea	0.141752	0.199641	0.0578888
0.0439998	0.107099	7.39587	1.7083e-06	0.145529	5.24401	cg23457862	2	201982439	q	CFLAR	5'UTR	shore	5'UTR - shore	0.0850993	0.129099	0.0439998
-0.0841531	0.612952	-7.34482	1.86102e-06	0.145529	5.15707	cg11630939	17	7960449	p	NA	IGR	open sea	IGR - open sea	0.655028	0.570875	-0.0841531
-0.119016	0.628112	-7.15672	2.55901e-06	0.163169	4.8336	cg19135273	8	142461336	q	FLJ43860	Body	open sea	Body - open sea	0.68762	0.568604	-0.119016
-0.0789006	0.401657	-7.07862	2.9249e-06	0.163169	4.69784	cg06558435	12	22124437	p	NA	IGR	open sea	IGR - open sea	0.441107	0.362207	-0.0789006
0.0302566	0.0763028	7.03921	3.1299e-06	0.163169	4.62902	cg10124767	6	30457041	p	HLA-E	TSS1500	shore	TSS1500 - shore	0.0611745	0.0914311	0.0302566
-0.0325415	0.866262	-6.9055	3.94486e-06	0.178764	4.39389	cg19024575	17	76794560	q	USP36	Body	shelf	Body - shelf	0.882533	0.849991	-0.0325415
-0.0936509	0.725007	-6.80785	4.67834e-06	0.178764	4.2206	cg03734864	11	36396512	p	PRR5L	5'UTR	shore	5'UTR - shore	0.771833	0.678182	-0.0936509
0.05605	0.181064	6.78426	4.87607e-06	0.178764	4.17853	cg27533700	3	38537683	p	EXOG	TSS200	island	TSS200 - island	0.153039	0.209089	0.05605
0.0483708	0.110215	6.74935	5.18476e-06	0.178764	4.11615	cg04142413	12	27863218	p	MRPS35	TSS1500	shore	TSS1500 - shore	0.0860299	0.134401	0.0483708
0.0689153	0.476396	6.73325	5.33405e-06	0.178764	4.0873	cg15367892	10	119297716	q	EMX2OS	Body	shore	Body - shore	0.441938	0.510854	0.0689153
-0.415523	0.380763	-6.62804	6.42613e-06	0.181918	3.898	cg15177604	2	113300283	q	POLR1B	Body	island	Body - island	0.588525	0.173002	-0.415523
-0.0409834	0.78084	-6.53627	7.56912e-06	0.181918	3.73163	cg13591369	1	2005564	p	PRKCZ	Body	island	Body - island	0.801331	0.760348	-0.0409834
0.0339481	0.12779	6.51751	7.82787e-06	0.181918	3.69746	cg00746949	7	141437889	q	SSBP1	TSS1500	shore	TSS1500 - shore	0.110816	0.144764	0.0339481
0.0710829	0.185422	6.47991	8.37457e-06	0.181918	3.62886	cg02556393	3	168866705	q	MECOM	Body	shore	Body - shore	0.14988	0.220963	0.0710829
0.0259781	0.0665254	6.4797	8.37772e-06	0.181918	3.62847	ch.19.1306964R	19	40479568	q	PSMC4	Body	shelf	Body - shelf	0.0535363	0.0795144	0.0259781
0.0517552	0.121146	6.47838	8.3976e-06	0.181918	3.62606	cg17187521	12	125003379	q	NCOR2	5'UTR	island	5'UTR - island	0.095268	0.147023	0.0517552
0.285387	0.657635	6.41283	9.45098e-06	0.181918	3.50597	cg10224537	2	168673805	q	B3GALT1	TSS1500	open sea	TSS1500 - open sea	0.514942	0.800329	0.285387
0.0228277	0.0590741	6.39049	9.84061e-06	0.181918	3.46491	cg23055818	1	65885868	p	LEPROT	TSS1500	island	TSS1500 - island	0.0476602	0.0704879	0.0228277
0.0373721	0.102962	6.3853	9.93358e-06	0.181918	3.45536	cg02717454	16	3928799	p	CREBBP	Body	shore	Body - shore	0.0842763	0.121648	0.0373721
-0.0468276	0.757098	-6.36102	1.03805e-05	0.181918	3.41063	cg00471190	16	3115809	p	IL32	5'UTR	open sea	5'UTR - open sea	0.780512	0.733684	-0.0468276
-0.0482793	0.694205	-6.3599	1.04016e-05	0.181918	3.40857	cg04553623	21	46909229	q	COL18A1	Body	shelf	Body - shelf	0.718345	0.670066	-0.0482793
-0.0424715	0.91494	-6.3505	1.05806e-05	0.181918	3.39123	cg06228407	2	146571856	q	NA	IGR	open sea	IGR - open sea	0.936176	0.893705	-0.0424715
0.0389354	0.0986441	6.31716	1.12417e-05	0.181918	3.32964	cg03711682	16	71518618	q	ZNF19	5'UTR	open sea	5'UTR - open sea	0.0791764	0.118112	0.0389354
-0.0393881	0.770908	-6.31046	1.13797e-05	0.181918	3.31724	cg21502695	3	165290459	q	NA	IGR	open sea	IGR - open sea	0.790602	0.751214	-0.0393881
0.0353682	0.090389	6.29326	1.17421e-05	0.181918	3.28539	cg05897918	4	174089748	q	GALNT7	TSS200	shore	TSS200 - shore	0.0727049	0.108073	0.0353682
0.082367	0.196965	6.26003	1.24766e-05	0.181918	3.22373	cg24762231	12	54690793	q	NFE2	TSS1500	open sea	TSS1500 - open sea	0.155782	0.238149	0.082367
-0.0408145	0.772382	-6.24478	1.28297e-05	0.181918	3.19538	cg11136562	5	141061285	q	ARAP3	5'UTR	open sea	5'UTR - open sea	0.792789	0.751975	-0.0408145
-0.202749	0.612439	-6.23295	1.31105e-05	0.181918	3.17338	cg10881162	3	55613558	p	ERC2	3'UTR	open sea	3'UTR - open sea	0.713814	0.511064	-0.202749
-0.0403615	0.786581	-6.22308	1.33499e-05	0.181918	3.15498	cg07419586	1	1852604	p	NA	IGR	shore	IGR - shore	0.806761	0.7664	-0.0403615
0.0936608	0.384572	6.20443	1.38144e-05	0.181918	3.12023	cg25151532	1	43920103	p	HYI	TSS200	shore	TSS200 - shore	0.337741	0.431402	0.0936608
0.0537241	0.141188	6.16714	1.47947e-05	0.181918	3.05058	cg26895804	8	145917243	q	NA	IGR	open sea	IGR - open sea	0.114326	0.16805	0.0537241
0.0802882	0.585984	6.16619	1.48207e-05	0.181918	3.04879	cg27183435	1	23746677	p	TCEA3	Body	shelf	Body - shelf	0.54584	0.626128	0.0802882
0.0551564	0.277934	6.16207	1.49334e-05	0.181918	3.04109	cg18888137	6	32945759	p	BRD2	Body	open sea	Body - open sea	0.250356	0.305512	0.0551564
0.0284739	0.0887454	6.15631	1.50926e-05	0.181918	3.03032	cg05005380	9	26946561	p	IFT74	TSS1500	shore	TSS1500 - shore	0.0745085	0.102982	0.0284739
0.0319315	0.0978158	6.15528	1.51213e-05	0.181918	3.02839	cg03239178	12	103358881	q	NA	IGR	shore	IGR - shore	0.08185	0.113781	0.0319315
-0.0390764	0.75486	-6.12926	1.58648e-05	0.184235	2.97963	cg21394778	1	3037102	p	PRDM16	Body	shore	Body - shore	0.774398	0.735322	-0.0390764
0.0645234	0.236697	6.12131	1.60992e-05	0.184235	2.96472	cg12714759	10	102102351	q	NA	IGR	shelf	IGR - shelf	0.204436	0.268959	0.0645234
-0.14067	0.685339	-6.08058	1.73593e-05	0.193925	2.88817	cg12880095	17	629613	p	NA	IGR	open sea	IGR - open sea	0.755674	0.615004	-0.14067
-0.0673714	0.816563	-6.00309	2.00476e-05	0.209213	2.74192	cg04237918	22	38435259	q	NA	IGR	shore	IGR - shore	0.850249	0.782877	-0.0673714
0.077713	0.219649	5.99444	2.03732e-05	0.209213	2.72555	cg03456560	4	4866192	p	NA	IGR	shore	IGR - shore	0.180793	0.258506	0.077713
0.0294895	0.0640939	5.98573	2.07069e-05	0.209213	2.70905	cg20610545	12	861469	p	WNK1	TSS1500	island	TSS1500 - island	0.0493492	0.0788387	0.0294895
0.0401212	0.11079	5.97571	2.10977e-05	0.209213	2.69006	cg00637477	20	62525797	q	DNAJC5	TSS1500	island	TSS1500 - island	0.0907297	0.130851	0.0401212
0.035192	0.110679	5.97341	2.11889e-05	0.209213	2.68568	cg02835467	18	63417385	q	CDH7	TSS1500	shore	TSS1500 - shore	0.0930825	0.128275	0.035192
0.0362898	0.085061	5.96033	2.1713e-05	0.209213	2.66087	cg06180356	3	145879710	q	PLOD2	TSS1500	shore	TSS1500 - shore	0.0669161	0.103206	0.0362898
0.0409901	0.220586	5.95541	2.19135e-05	0.209213	2.65153	cg07866476	16	67064157	q	CBFB	Body	shore	Body - shore	0.200091	0.241081	0.0409901
0.0339386	0.0890904	5.93774	2.26501e-05	0.209213	2.61796	cg12630147	10	70321574	q	TET1	5'UTR	shore	5'UTR - shore	0.0721212	0.10606	0.0339386
0.0253642	0.0843219	5.9356	2.2741e-05	0.209213	2.61389	cg07918226	8	95487360	q	RAD54B	TSS200	island	TSS200 - island	0.0716398	0.097004	0.0253642
-0.025564	0.889271	-5.91003	2.38574e-05	0.212766	2.56522	cg26068527	17	79100287	q	MIR657	TSS1500	shelf	TSS1500 - shelf	0.902053	0.876489	-0.025564
0.0260378	0.0738229	5.90387	2.41347e-05	0.212766	2.55348	cg23650423	11	101454676	q	TRPC6	TSS200	island	TSS200 - island	0.060804	0.0868418	0.0260378
0.0391121	0.108308	5.88742	2.48918e-05	0.212766	2.52212	cg16947947	4	84206068	q	COQ2	TSS200	shore	TSS200 - shore	0.0887523	0.127864	0.0391121
-0.053962	0.673696	-5.88399	2.50527e-05	0.212766	2.51558	cg21785145	17	48635853	q	NA	IGR	shore	IGR - shore	0.700677	0.646715	-0.053962
0.132984	0.523838	5.87678	2.53945e-05	0.212766	2.50182	cg05171129	6	166510882	q	NA	IGR	open sea	IGR - open sea	0.457346	0.590329	0.132984
0.0985195	0.609958	5.86639	2.5896e-05	0.213162	2.48196	cg16484020	16	23217411	p	SCNN1G	Body	open sea	Body - open sea	0.560698	0.659218	0.0985195
0.0419681	0.117837	5.83587	2.74282e-05	0.218896	2.4236	cg19454930	2	74347776	p	NA	IGR	island	IGR - island	0.0968529	0.138821	0.0419681
-0.0334051	0.673431	-5.83224	2.76167e-05	0.218896	2.41664	cg25668426	8	21975084	p	HR	Body	open sea	Body - open sea	0.690133	0.656728	-0.0334051
0.032434	0.103216	5.82508	2.79923e-05	0.218896	2.40293	cg22346461	1	183155573	q	LAMC2	Body	open sea	Body - open sea	0.0869993	0.119433	0.032434
-0.0283964	0.816854	-5.81205	2.86894e-05	0.22067	2.37795	cg09489567	2	43364053	p	NA	IGR	open sea	IGR - open sea	0.831052	0.802656	-0.0283964
-0.12001	0.313755	-5.79083	2.98642e-05	0.222613	2.33721	cg16602316	14	93698053	q	NA	IGR	open sea	IGR - open sea	0.37376	0.253751	-0.12001
0.0344983	0.0756903	5.78747	3.00545e-05	0.222613	2.33077	cg02376163	5	147763224	q	FBXO38	TSS1500	shore	TSS1500 - shore	0.0584412	0.0929395	0.0344983
0.0290392	0.0747464	5.77365	3.08514e-05	0.222613	2.3042	cg10028578	10	60144606	q	TFAM	TSS1500	shore	TSS1500 - shore	0.0602268	0.089266	0.0290392
-0.0417565	0.731177	-5.77028	3.10491e-05	0.222613	2.29772	cg23927571	6	35461520	p	TEAD3	5'UTR	shelf	5'UTR - shelf	0.752056	0.710299	-0.0417565
0.0466898	0.236281	5.75447	3.19938e-05	0.222613	2.2673	cg18254123	15	80544661	q	NA	IGR	island	IGR - island	0.212936	0.259626	0.0466898
0.0757948	0.275145	5.74934	3.23065e-05	0.222613	2.25742	cg19460950	5	149295883	q	PDE6A	Body	open sea	Body - open sea	0.237248	0.313043	0.0757948
0.081169	0.207284	5.74478	3.25875e-05	0.222613	2.24863	cg18303360	1	26373288	p	SLC30A2	TSS1500	island	TSS1500 - island	0.166699	0.247868	0.081169
-0.0875883	0.731218	-5.73765	3.30313e-05	0.222613	2.2349	cg01308419	7	6565891	p	GRID2IP	Body	shore	Body - shore	0.775012	0.687424	-0.0875883
-0.0438	0.792958	-5.73478	3.32122e-05	0.222613	2.22936	cg19936757	11	2452218	p	NA	IGR	open sea	IGR - open sea	0.814858	0.771058	-0.0438
0.024989	0.0777335	5.71096	3.47506e-05	0.229047	2.1834	cg04939749	2	178417898	q	TTC30B	TSS1500	island	TSS1500 - island	0.065239	0.090228	0.024989
0.0561004	0.148449	5.68253	3.66838e-05	0.229047	2.12846	cg23713176	4	134074369	q	PCDH10	Body	shore	Body - shore	0.120399	0.176499	0.0561004
0.046966	0.206736	5.67701	3.70719e-05	0.229047	2.11779	cg08541155	3	118994052	q	NA	IGR	open sea	IGR - open sea	0.183253	0.230219	0.046966
0.0444924	0.0904757	5.67582	3.71563e-05	0.229047	2.11548	cg04846203	1	167690438	q	MPZL1	TSS1500	shore	TSS1500 - shore	0.0682294	0.112722	0.0444924
0.0506263	0.317221	5.66915	3.76322e-05	0.229047	2.10256	cg23308047	10	119297674	q	EMX2OS	Body	island	Body - island	0.291908	0.342535	0.0506263
-0.0276781	0.512706	-5.6686	3.76716e-05	0.229047	2.1015	cg02096091	13	101108903	q	PCCA	Body	open sea	Body - open sea	0.526545	0.498867	-0.0276781
-0.0425176	0.777293	-5.64921	3.90924e-05	0.229047	2.06394	cg05842548	2	127821711	q	BIN1	Body	shelf	Body - shelf	0.798552	0.756034	-0.0425176
-0.0536765	0.51631	-5.63012	4.05459e-05	0.229047	2.0269	cg05194300	2	97177071	q	NA	IGR	shelf	IGR - shelf	0.543148	0.489472	-0.0536765
-0.0420126	0.852505	-5.62862	4.06626e-05	0.229047	2.02398	cg19832556	17	39576227	q	NA	IGR	open sea	IGR - open sea	0.873512	0.831499	-0.0420126
-0.0331422	0.928745	-5.62432	4.09987e-05	0.229047	2.01563	cg15127867	2	128457218	q	SFT2D3	TSS1500	shore	TSS1500 - shore	0.945316	0.912174	-0.0331422
0.0277317	0.0654203	5.61565	4.16846e-05	0.229047	1.9988	cg16556008	1	101360663	p	SLC30A7	TSS1500	island	TSS1500 - island	0.0515544	0.0792861	0.0277317
0.02822	0.0777037	5.61229	4.1954e-05	0.229047	1.99227	cg19084075	6	26124329	p	HIST1H2AC	TSS200	shore	TSS200 - shore	0.0635937	0.0918137	0.02822
0.022663	0.0658367	5.60534	4.25161e-05	0.229047	1.97876	cg16977799	11	1785547	p	CTSD	TSS1500	island	TSS1500 - island	0.0545052	0.0771682	0.022663
0.0943948	0.486333	5.60253	4.2746e-05	0.229047	1.97329	cg11722581	10	695853	p	DIP2C	Body	open sea	Body - open sea	0.439135	0.53353	0.0943948
0.0257132	0.0708243	5.59488	4.33773e-05	0.229047	1.95842	cg16517394	1	173176362	q	TNFSF4	5'UTR	open sea	5'UTR - open sea	0.0579677	0.0836809	0.0257132
-0.078655	0.687883	-5.59064	4.37318e-05	0.229047	1.95016	cg12203525	12	31130225	p	TSPAN11	Body	open sea	Body - open sea	0.727211	0.648556	-0.078655
0.054172	0.172921	5.58926	4.38476e-05	0.229047	1.94748	cg14757543	22	28010428	q	NA	IGR	island	IGR - island	0.145835	0.200007	0.054172
-0.049884	0.678807	-5.58809	4.39461e-05	0.229047	1.9452	cg20004827	10	135026878	q	KNDC1	Body	shelf	Body - shelf	0.703749	0.653865	-0.049884
-0.0422389	0.822856	-5.58808	4.39476e-05	0.229047	1.94517	cg01942098	9	94494891	q	ROR2	Body	shore	Body - shore	0.843975	0.801736	-0.0422389
0.033436	0.0914844	5.58702	4.40368e-05	0.229047	1.94311	cg23010444	6	139697272	q	CITED2	TSS1500	shore	TSS1500 - shore	0.0747664	0.108202	0.033436
0.0226516	0.0681148	5.58246	4.44237e-05	0.229047	1.93424	cg21080140	6	70577059	q	COL19A1	5'UTR	island	5'UTR - island	0.056789	0.0794406	0.0226516
-0.0516693	0.726544	-5.57522	4.50458e-05	0.22973	1.92013	cg07070138	11	1030200	p	MUC6	Body	shore	Body - shore	0.752379	0.700709	-0.0516693
0.0844734	0.299104	5.56423	4.6007e-05	0.229876	1.89872	cg14944696	3	115155686	q	NA	IGR	open sea	IGR - open sea	0.256867	0.34134	0.0844734
-0.0615335	0.689203	-5.56369	4.60543e-05	0.229876	1.89768	cg10321236	11	76849101	q	MYO7A	Body	island	Body - island	0.719969	0.658436	-0.0615335
-0.0440352	0.859157	-5.55717	4.66355e-05	0.230326	1.88496	cg10133462	4	1305113	p	MAEA	Body	island	Body - island	0.881175	0.837139	-0.0440352
0.0979122	0.211932	5.53823	4.83663e-05	0.236386	1.848	cg26952618	16	10912545	p	FAM18A	1stExon	island	1stExon - island	0.162976	0.260888	0.0979122
-0.0469606	0.844776	-5.52573	4.95453e-05	0.237789	1.82357	cg06476926	17	80867707	q	TBCD	Body	shelf	Body - shelf	0.868256	0.821296	-0.0469606
0.0509349	0.208512	5.51972	5.01227e-05	0.237789	1.81182	cg16684607	16	57897717	q	NA	IGR	open sea	IGR - open sea	0.183044	0.233979	0.0509349
0.0205766	0.0657587	5.51106	5.09663e-05	0.237789	1.7949	cg12626377	20	34330591	q	RBM39	TSS1500	shore	TSS1500 - shore	0.0554704	0.076047	0.0205766
0.0270617	0.0804856	5.51046	5.10251e-05	0.237789	1.79373	cg08558500	4	4249607	p	TMEM128	5'UTR	shore	5'UTR - shore	0.0669548	0.0940165	0.0270617
0.0496063	0.125901	5.50194	5.18709e-05	0.237789	1.77706	cg20167532	1	29563377	p	PTPRU	Body	island	Body - island	0.101098	0.150704	0.0496063
0.40369	0.60592	5.49656	5.24132e-05	0.237789	1.76651	cg01118640	14	52816915	q	NA	IGR	open sea	IGR - open sea	0.404075	0.807765	0.40369
0.0664463	0.180072	5.4959	5.24795e-05	0.237789	1.76523	cg06812822	4	186942885	q	NA	IGR	open sea	IGR - open sea	0.146848	0.213295	0.0664463
0.111713	0.445496	5.4855	5.35441e-05	0.237789	1.74487	cg07325168	7	38949140	p	VPS41	TSS1500	open sea	TSS1500 - open sea	0.38964	0.501353	0.111713
-0.0586977	0.737013	-5.47638	5.44966e-05	0.237789	1.72699	cg15421520	14	105046247	q	C14orf180	1stExon	open sea	1stExon - open sea	0.766362	0.707664	-0.0586977
-0.0494676	0.7939	-5.47543	5.45966e-05	0.237789	1.72513	cg16636204	17	79701561	q	NA	IGR	open sea	IGR - open sea	0.818634	0.769167	-0.0494676
0.0235454	0.0616539	5.47152	5.50113e-05	0.237789	1.71746	cg24384244	3	42947690	p	ZNF662	5'UTR	island	5'UTR - island	0.0498812	0.0734266	0.0235454
0.0273789	0.0703328	5.45985	5.62675e-05	0.237789	1.69457	cg19388154	17	46805946	q	HOXB13	1stExon	island	1stExon - island	0.0566433	0.0840223	0.0273789
0.0395791	0.123452	5.45737	5.65381e-05	0.237789	1.6897	cg12405742	3	24535365	p	THRB	5'UTR	shore	5'UTR - shore	0.103663	0.143242	0.0395791
0.044474	0.109798	5.45444	5.68596e-05	0.237789	1.68396	cg04837750	1	173572694	q	SLC9A11	TSS1500	open sea	TSS1500 - open sea	0.0875607	0.132035	0.044474
-0.0412877	0.798722	-5.4527	5.70516e-05	0.237789	1.68054	cg12012871	21	43180048	q	RIPK4	Body	shelf	Body - shelf	0.819366	0.778078	-0.0412877
0.0487859	0.153958	5.45101	5.72393e-05	0.237789	1.67721	cg18485720	19	720740	p	PALM	Body	island	Body - island	0.129565	0.178351	0.0487859
0.0240085	0.0692711	5.45074	5.7269e-05	0.237789	1.67668	cg15789607	19	4769690	p	MIR7-3	TSS1500	open sea	TSS1500 - open sea	0.0572668	0.0812754	0.0240085
0.0458248	0.179443	5.43269	5.9307e-05	0.244091	1.64124	cg06033659	20	61447661	q	COL9A3	TSS1500	shore	TSS1500 - shore	0.15653	0.202355	0.0458248
0.028546	0.0983912	5.42369	6.03517e-05	0.246231	1.62354	cg14664714	12	27397070	p	STK38L	TSS200	island	TSS200 - island	0.0841182	0.112664	0.028546
-0.0360894	0.88294	-5.41777	6.10495e-05	0.246711	1.61189	cg14851204	17	79045695	q	BAIAP2	Body	island	Body - island	0.900984	0.864895	-0.0360894
-0.0454658	0.779635	-5.4033	6.27884e-05	0.246711	1.58342	cg25384423	1	19208697	p	ALDH4A1	Body	shore	Body - shore	0.802368	0.756902	-0.0454658
0.0267597	0.068819	5.40148	6.30114e-05	0.246711	1.57983	cg24133106	7	129690864	q	ZC3HC1	Body	shore	Body - shore	0.0554391	0.0821989	0.0267597
0.0372223	0.115549	5.39177	6.42119e-05	0.246711	1.5607	cg20162652	12	66629018	q	IRAK3	Body	open sea	Body - open sea	0.0969375	0.13416	0.0372223
-0.0501867	0.633499	-5.39109	6.42971e-05	0.246711	1.55936	cg11683511	12	50496708	q	GPD1	TSS1500	open sea	TSS1500 - open sea	0.658592	0.608406	-0.0501867
0.0380916	0.0989107	5.39039	6.43845e-05	0.246711	1.55798	cg12797594	22	36236395	q	RBM9	5'UTR	open sea	5'UTR - open sea	0.0798648	0.117956	0.0380916
0.0260034	0.0684062	5.39008	6.44229e-05	0.246711	1.55738	cg10674470	11	102323937	q	TMEM123	TSS200	shore	TSS200 - shore	0.0554045	0.0814079	0.0260034
0.0369369	0.098113	5.38806	6.46761e-05	0.246711	1.5534	cg04583874	8	144242268	q	LY6H	TSS1500	shore	TSS1500 - shore	0.0796445	0.116581	0.0369369
0.0687824	0.19374	5.37224	6.66985e-05	0.248998	1.5222	cg26870903	1	166846008	q	TADA1	TSS1500	shore	TSS1500 - shore	0.159349	0.228131	0.0687824
0.029735	0.0835631	5.36827	6.72158e-05	0.248998	1.51437	cg24867142	4	156588121	q	GUCY1A3	5'UTR	shore	5'UTR - shore	0.0686956	0.0984306	0.029735
-0.0557592	0.86849	-5.35546	6.89148e-05	0.248998	1.48907	cg18008221	2	191395606	q	TMEM194B	Body	shelf	Body - shelf	0.89637	0.840611	-0.0557592
0.0304816	0.105545	5.35348	6.91804e-05	0.248998	1.48518	cg25067727	14	50332340	q	NA	IGR	shelf	IGR - shelf	0.0903045	0.120786	0.0304816
0.0287599	0.101664	5.35192	6.93918e-05	0.248998	1.48209	cg25512848	8	12522691	p	NA	IGR	island	IGR - island	0.0872838	0.116044	0.0287599
0.0646	0.296321	5.35113	6.94992e-05	0.248998	1.48052	cg10323921	12	127940906	q	NA	IGR	island	IGR - island	0.264021	0.328621	0.0646
0.0704019	0.145388	5.3503	6.96105e-05	0.248998	1.4789	cg09179079	6	146348690	q	GRM1	TSS200	shore	TSS200 - shore	0.110187	0.180589	0.0704019
-0.0364897	0.809684	-5.34889	6.98027e-05	0.248998	1.4761	cg02386723	1	1203167	p	UBE2J2	Body	island	Body - island	0.827929	0.791439	-0.0364897
0.0451894	0.17151	5.34041	7.09673e-05	0.248998	1.45934	cg14756071	6	170101455	q	C6orf120	TSS1500	shore	TSS1500 - shore	0.148915	0.194105	0.0451894
-0.0749371	0.738033	-5.33975	7.10577e-05	0.248998	1.45805	cg27492286	7	157069722	q	NA	IGR	shelf	IGR - shelf	0.775502	0.700565	-0.0749371
-0.0460346	0.898499	-5.33935	7.11133e-05	0.248998	1.45726	cg03757075	12	111499732	q	CUX2	Body	open sea	Body - open sea	0.921517	0.875482	-0.0460346
0.0329706	0.0974446	5.33293	7.20098e-05	0.249704	1.44456	cg12754421	11	105480790	q	GRIA4	TSS200	shore	TSS200 - shore	0.0809593	0.11393	0.0329706
-0.0288763	0.815296	-5.33031	7.23791e-05	0.249704	1.43938	cg24187797	5	177571022	q	RMND5B	Body	open sea	Body - open sea	0.829734	0.800858	-0.0288763
-0.0366962	0.849894	-5.32032	7.38048e-05	0.25054	1.41962	cg24517042	3	8774409	p	CAV3	TSS1500	open sea	TSS1500 - open sea	0.868242	0.831545	-0.0366962
0.0377735	0.121882	5.31927	7.39564e-05	0.25054	1.41754	cg13970204	14	92587846	q	CPSF2	TSS1500	island	TSS1500 - island	0.102995	0.140768	0.0377735
0.103095	0.479503	5.30646	7.5832e-05	0.25054	1.39217	cg26644395	10	5407020	p	UCN3	1stExon	open sea	1stExon - open sea	0.427955	0.53105	0.103095
0.0414574	0.0864688	5.29943	7.68813e-05	0.25054	1.37825	cg05894910	2	68547341	p	CNRIP1	TSS200	shore	TSS200 - shore	0.0657401	0.107198	0.0414574
-0.0360603	0.795597	-5.29899	7.69477e-05	0.25054	1.37738	cg24844545	1	11908347	p	NPPA	TSS1500	open sea	TSS1500 - open sea	0.813628	0.777567	-0.0360603
0.033028	0.0773889	5.29875	7.69832e-05	0.25054	1.37691	cg20927568	5	36875434	p	NIPBL	TSS1500	shore	TSS1500 - shore	0.0608749	0.0939029	0.033028
0.0682041	0.220723	5.29781	7.71249e-05	0.25054	1.37505	cg17275074	5	135701422	q	TRPC7	TSS1500	open sea	TSS1500 - open sea	0.186621	0.254825	0.0682041
-0.0260868	0.915644	-5.29717	7.72224e-05	0.25054	1.37377	cg26751588	17	14109671	p	COX10	Body	shore	Body - shore	0.928687	0.9026	-0.0260868
0.0277426	0.055834	5.29224	7.79706e-05	0.25054	1.364	cg21439763	1	173176366	q	TNFSF4	5'UTR	open sea	5'UTR - open sea	0.0419627	0.0697053	0.0277426
-0.0330633	0.855395	-5.2864	7.88672e-05	0.25054	1.35242	cg23722792	17	62050468	q	SCN4A	TSS200	open sea	TSS200 - open sea	0.871926	0.838863	-0.0330633
-0.0435683	0.830125	-5.28526	7.90429e-05	0.25054	1.35017	cg13593436	9	139392621	q	NOTCH1	Body	shore	Body - shore	0.851909	0.808341	-0.0435683
0.0595085	0.17122	5.28157	7.96164e-05	0.25054	1.34285	cg00608299	7	155579788	q	NA	IGR	shore	IGR - shore	0.141466	0.200974	0.0595085
-0.0420369	0.506138	-5.27927	7.99758e-05	0.25054	1.33828	cg10526478	16	85936211	q	IRF8	5'UTR	shelf	5'UTR - shelf	0.527156	0.485119	-0.0420369
0.122525	0.729176	5.27181	8.11525e-05	0.25054	1.32349	cg03654613	22	25713632	q	IGLL3	TSS1500	open sea	TSS1500 - open sea	0.667913	0.790438	0.122525
0.0565305	0.216099	5.26842	8.16928e-05	0.25054	1.31677	cg00060800	5	141600994	q	NA	IGR	open sea	IGR - open sea	0.187834	0.244364	0.0565305
-0.0316764	0.81627	-5.26593	8.20932e-05	0.25054	1.31182	cg07320612	17	29922900	q	NA	IGR	open sea	IGR - open sea	0.832109	0.800432	-0.0316764
0.0288044	0.120524	5.26343	8.24965e-05	0.25054	1.30686	cg13455410	9	79631906	q	NA	IGR	shore	IGR - shore	0.106121	0.134926	0.0288044
0.0347935	0.139729	5.25381	8.4067e-05	0.25054	1.28776	cg23820933	1	145542931	q	ITGA10	3'UTR	open sea	3'UTR - open sea	0.122332	0.157126	0.0347935
0.0384751	0.393543	5.2534	8.41343e-05	0.25054	1.28695	cg07042289	10	90692494	q	NA	IGR	open sea	IGR - open sea	0.374305	0.41278	0.0384751
0.0454672	0.103377	5.25214	8.43427e-05	0.25054	1.28444	cg15676060	5	82372786	q	XRCC4	TSS1500	shore	TSS1500 - shore	0.0806438	0.126111	0.0454672
-0.0373368	0.775613	-5.24741	8.51304e-05	0.25054	1.27503	cg05290756	19	8555649	p	PRAM1	Body	island	Body - island	0.794282	0.756945	-0.0373368
0.0391169	0.176806	5.24587	8.53871e-05	0.25054	1.27198	cg11017318	14	62279992	q	NA	IGR	island	IGR - island	0.157247	0.196364	0.0391169
0.156788	0.448108	5.23768	8.67715e-05	0.25054	1.2557	cg16145187	17	53684393	q	NA	IGR	open sea	IGR - open sea	0.369713	0.526502	0.156788
0.0575109	0.131476	5.23327	8.75257e-05	0.25054	1.24693	cg07175985	13	24007965	q	SACS	TSS200	open sea	TSS200 - open sea	0.10272	0.160231	0.0575109
0.0477197	0.0936925	5.23196	8.77515e-05	0.25054	1.24433	cg04112211	5	87436327	q	NA	IGR	shore	IGR - shore	0.0698327	0.117552	0.0477197
0.0385063	0.466784	5.22519	8.89263e-05	0.25054	1.23086	cg19226844	13	21808908	q	NA	IGR	open sea	IGR - open sea	0.447531	0.486037	0.0385063
-0.0361019	0.818137	-5.22242	8.94118e-05	0.25054	1.22535	cg18786324	1	6409737	p	ACOT7	Body	open sea	Body - open sea	0.836188	0.800086	-0.0361019
-0.0846755	0.709299	-5.22218	8.94549e-05	0.25054	1.22486	cg10403441	19	41533888	q	NA	IGR	shore	IGR - shore	0.751637	0.666962	-0.0846755
0.022844	0.0770953	5.22168	8.95429e-05	0.25054	1.22387	cg25151688	15	66585534	q	DIS3L	TSS200	shore	TSS200 - shore	0.0656733	0.0885173	0.022844
0.026589	0.0677836	5.21098	9.14456e-05	0.25054	1.20258	cg20287074	17	46891944	q	TTLL6	Body	shelf	Body - shelf	0.0544891	0.0810781	0.026589
0.0262361	0.0783185	5.20834	9.1922e-05	0.25054	1.19732	cg05471845	3	42306467	p	CCK	TSS200	island	TSS200 - island	0.0652004	0.0914366	0.0262361
-0.0502615	0.803465	-5.19961	9.35151e-05	0.25054	1.17992	cg11401784	1	16092264	p	FBLIM1	Body	open sea	Body - open sea	0.828595	0.778334	-0.0502615
0.0809016	0.191285	5.19755	9.38954e-05	0.25054	1.17582	cg03309770	16	10912478	p	FAM18A	1stExon	island	1stExon - island	0.150834	0.231735	0.0809016
-0.084121	0.739817	-5.19749	9.39063e-05	0.25054	1.1757	cg08154101	17	9130094	p	NTN1	Body	open sea	Body - open sea	0.781878	0.697757	-0.084121
0.0393542	0.126834	5.19596	9.41886e-05	0.25054	1.17266	cg22468733	15	66790247	q	SNAPC5	TSS200	island	TSS200 - island	0.107157	0.146511	0.0393542
0.0308883	0.0794732	5.18914	9.54618e-05	0.25054	1.15907	cg07143083	7	70597921	q	WBSCR17	1stExon	island	1stExon - island	0.064029	0.0949173	0.0308883
-0.0753846	0.58459	-5.1846	9.63195e-05	0.25054	1.15001	cg15154047	8	143210309	q	NA	IGR	open sea	IGR - open sea	0.622282	0.546898	-0.0753846
-0.0885619	0.845438	-5.17856	9.74729e-05	0.25054	1.13797	cg04721775	4	132647861	q	NA	IGR	shore	IGR - shore	0.889719	0.801157	-0.0885619
0.0190399	0.0580473	5.17849	9.74876e-05	0.25054	1.13781	cg13999188	2	175548310	q	WIPF1	TSS1500	shore	TSS1500 - shore	0.0485273	0.0675672	0.0190399
0.0494064	0.337189	5.17341	9.84687e-05	0.25054	1.12768	cg19722698	12	104693930	q	TXNRD1	5'UTR	shelf	5'UTR - shelf	0.312486	0.361893	0.0494064
0.0245446	0.0724309	5.17199	9.87435e-05	0.25054	1.12486	cg07790170	4	111537570	q	NA	IGR	shore	IGR - shore	0.0601586	0.0847032	0.0245446
-0.0401222	0.809419	-5.17199	9.87443e-05	0.25054	1.12485	cg23986143	7	76054256	q	ZP3	5'UTR	open sea	5'UTR - open sea	0.82948	0.789358	-0.0401222
0.0409717	0.111174	5.16983	9.91655e-05	0.25054	1.12054	cg25911901	18	903764	p	ADCYAP1	TSS1500	shore	TSS1500 - shore	0.0906882	0.13166	0.0409717
0.0978919	0.477379	5.1609	0.000100927	0.25054	1.10272	cg15301794	11	31822243	p	PAX6	Body	shore	Body - shore	0.428433	0.526325	0.0978919
0.0613467	0.221486	5.15282	0.000102549	0.25054	1.08658	cg20315690	11	124707157	q	NA	IGR	shelf	IGR - shelf	0.190813	0.25216	0.0613467
0.0321295	0.0880497	5.13917	0.000105353	0.25054	1.05929	cg07009521	1	87171310	p	SH3GLB1	Body	shore	Body - shore	0.071985	0.104114	0.0321295
0.0202454	0.0553756	5.1387	0.000105449	0.25054	1.05837	cg04959837	3	145968389	q	PLSCR4	5'UTR	island	5'UTR - island	0.0452529	0.0654983	0.0202454
-0.137662	0.718439	-5.13731	0.00010574	0.25054	1.05558	cg07600623	7	158533890	q	ESYT2	Body	open sea	Body - open sea	0.78727	0.649607	-0.137662
0.0288532	0.0853945	5.13517	0.000106188	0.25054	1.0513	cg03854765	20	4981014	p	SLC23A2	5'UTR	open sea	5'UTR - open sea	0.0709679	0.0998211	0.0288532
-0.0890383	0.340091	-5.13198	0.00010686	0.25054	1.04491	cg08355456	11	67383691	q	NA	IGR	island	IGR - island	0.38461	0.295572	-0.0890383
0.0352434	0.0810004	5.13163	0.000106933	0.25054	1.04423	cg05142765	14	95234822	q	GSC	3'UTR	island	3'UTR - island	0.0633788	0.0986221	0.0352434
0.0292859	0.0980533	5.12984	0.000107312	0.25054	1.04064	cg18041207	13	72441404	q	DACH1	TSS200	shore	TSS200 - shore	0.0834104	0.112696	0.0292859
0.0984124	0.678558	5.12724	0.000107865	0.25054	1.03545	cg26550861	6	74072376	q	C6orf221	TSS200	shore	TSS200 - shore	0.629352	0.727765	0.0984124
0.0442644	0.0955837	5.12326	0.000108718	0.25054	1.02748	cg16585827	2	170219228	q	LRP2	TSS200	shore	TSS200 - shore	0.0734515	0.117716	0.0442644
-0.0332756	0.829979	-5.11923	0.000109587	0.25054	1.01942	cg17462533	7	44141302	p	NA	IGR	open sea	IGR - open sea	0.846617	0.813341	-0.0332756
0.0644824	0.302215	5.11827	0.000109797	0.25054	1.01749	cg15035033	15	27111687	q	GABRA5	TSS1500	shore	TSS1500 - shore	0.269974	0.334456	0.0644824
-0.0336779	0.90985	-5.11765	0.000109931	0.25054	1.01625	cg10563131	22	50636443	q	TRABD	Body	island	Body - island	0.926689	0.893011	-0.0336779
-0.0512648	0.670552	-5.11314	0.000110916	0.25054	1.00723	cg03856973	22	43740230	q	SCUBE1	TSS1500	island	TSS1500 - island	0.696185	0.64492	-0.0512648
0.0945604	0.17348	5.11191	0.000111186	0.25054	1.00477	cg20455854	5	139040849	q	CXXC5	5'UTR	island	5'UTR - island	0.1262	0.22076	0.0945604
-0.0852699	0.68324	-5.1114	0.000111299	0.25054	1.00374	cg13805951	14	105948819	q	NA	IGR	shelf	IGR - shelf	0.725875	0.640605	-0.0852699
0.0421018	0.183136	5.10939	0.000111743	0.25054	0.999712	cg27140872	5	147162461	q	JAKMIP2	TSS1500	open sea	TSS1500 - open sea	0.162085	0.204187	0.0421018
-0.0459843	0.520761	-5.10823	0.000112	0.25054	0.99739	cg24837256	1	19284087	p	IFFO2	TSS1500	shore	TSS1500 - shore	0.543753	0.497769	-0.0459843
0.0356703	0.0819372	5.10522	0.000112669	0.25054	0.99136	cg08131204	22	41487073	q	MIR1281	TSS1500	shore	TSS1500 - shore	0.064102	0.0997723	0.0356703
0.103882	0.301391	5.10497	0.000112724	0.25054	0.99087	cg03233426	17	53800554	q	TMEM100	TSS1500	open sea	TSS1500 - open sea	0.24945	0.353332	0.103882
0.0239313	0.103474	5.10352	0.000113049	0.25054	0.987954	cg19595012	4	81106312	q	PRDM8	TSS200	shore	TSS200 - shore	0.091508	0.115439	0.0239313
0.028015	0.093316	5.09973	0.0001139	0.25054	0.980371	ch.1.822136R	1	24746734	p	NIPAL3	Body	shelf	Body - shelf	0.0793085	0.107324	0.028015
0.0366159	0.115105	5.09913	0.000114035	0.25054	0.979174	cg20715218	10	95462985	q	C10orf4	TSS1500	shore	TSS1500 - shore	0.0967967	0.133413	0.0366159
0.0278359	0.095603	5.09884	0.0001141	0.25054	0.978594	cg25932378	1	47780210	p	STIL	TSS1500	island	TSS1500 - island	0.0816851	0.109521	0.0278359
-0.120987	0.796433	-5.09756	0.000114391	0.25054	0.976016	cg18596626	4	132645884	q	NA	IGR	shore	IGR - shore	0.856926	0.735939	-0.120987
-0.0413052	0.833193	-5.09545	0.00011487	0.25054	0.971794	cg12288267	3	196318719	q	NA	IGR	open sea	IGR - open sea	0.853846	0.81254	-0.0413052
-0.043214	0.751812	-5.09172	0.000115722	0.25054	0.964313	cg17900199	10	1156548	p	WDR37	Body	open sea	Body - open sea	0.773419	0.730205	-0.043214
0.0302183	0.0777399	5.0914	0.000115796	0.25054	0.963673	cg26508537	10	102672227	q	FAM178A	TSS200	shore	TSS200 - shore	0.0626307	0.0928491	0.0302183
-0.0479878	0.62798	-5.0851	0.000117249	0.25054	0.951055	cg02134839	17	48260961	q	NA	IGR	open sea	IGR - open sea	0.651974	0.603986	-0.0479878
0.0314827	0.0689565	5.08481	0.000117317	0.25054	0.950466	cg03466124	3	179168156	q	GNB4	5'UTR	shore	5'UTR - shore	0.0532151	0.0846978	0.0314827
0.024604	0.071154	5.08455	0.000117378	0.25054	0.949948	cg03960951	12	106976624	q	RFX4	TSS1500	shore	TSS1500 - shore	0.058852	0.083456	0.024604
-0.0341706	0.809854	-5.08179	0.000118022	0.25054	0.944409	cg03628441	17	40337411	q	HCRT	1stExon	shore	1stExon - shore	0.826939	0.792768	-0.0341706
0.0430637	0.141125	5.08026	0.00011838	0.25054	0.941344	cg04774043	10	104498430	q	SFXN2	3'UTR	open sea	3'UTR - open sea	0.119594	0.162657	0.0430637
-0.0421026	0.837307	-5.07817	0.000118872	0.25054	0.937148	cg18949702	6	31832486	p	SLC44A4	Body	shore	Body - shore	0.858358	0.816256	-0.0421026
0.0355906	0.105975	5.07744	0.000119043	0.25054	0.935697	cg23282837	8	114449418	q	CSMD3	TSS200	open sea	TSS200 - open sea	0.0881795	0.12377	0.0355906
0.0399043	0.227529	5.07723	0.000119094	0.25054	0.935267	cg14827807	1	150943828	q	LASS2	5'UTR	shelf	5'UTR - shelf	0.207577	0.247481	0.0399043
0.026223	0.0890621	5.07621	0.000119335	0.25054	0.933218	cg01434608	16	66637927	q	CMTM3	TSS1500	shore	TSS1500 - shore	0.0759506	0.102174	0.026223
0.0265531	0.0690081	5.07457	0.000119723	0.25054	0.92994	cg13089154	14	73392648	q	DCAF4	TSS1500	shore	TSS1500 - shore	0.0557315	0.0822847	0.0265531
-0.108957	0.727996	-5.06896	0.000121063	0.25054	0.918684	cg13345726	17	66708409	q	NA	IGR	open sea	IGR - open sea	0.782475	0.673518	-0.108957
-0.0712453	0.726882	-5.06752	0.000121409	0.25054	0.915794	cg25758195	10	134085595	q	STK32C	Body	open sea	Body - open sea	0.762504	0.691259	-0.0712453
0.0362816	0.100758	5.05927	0.000123414	0.25054	0.899226	cg23156989	6	37400664	p	FTSJD2	TSS1500	shore	TSS1500 - shore	0.0826174	0.118899	0.0362816
0.0256914	0.0897192	5.05637	0.000124127	0.25054	0.893406	cg07482508	5	36606981	p	SLC1A3	TSS1500	open sea	TSS1500 - open sea	0.0768735	0.102565	0.0256914
0.030598	0.0948661	5.05447	0.000124596	0.25054	0.889588	cg17381032	4	83956989	q	COPS4	Body	open sea	Body - open sea	0.0795671	0.110165	0.030598
-0.112533	0.596866	-5.05041	0.000125605	0.25054	0.881434	cg03743262	7	113728506	q	NA	IGR	shore	IGR - shore	0.653133	0.5406	-0.112533
-0.03387	0.836712	-5.05039	0.00012561	0.25054	0.881391	cg07678594	17	39929383	q	JUP	5'UTR	open sea	5'UTR - open sea	0.853647	0.819777	-0.03387
0.0249197	0.0892128	5.04998	0.000125712	0.25054	0.880574	cg08621846	8	125383532	q	TMEM65	Body	shore	Body - shore	0.076753	0.101673	0.0249197
0.0335715	0.105729	5.04892	0.000125977	0.25054	0.878443	cg03378319	5	90676929	q	LOC100129716	Body	island	Body - island	0.0889436	0.122515	0.0335715
0.028412	0.0942321	5.04881	0.000126003	0.25054	0.878234	cg25108566	6	27775657	p	HIST1H2AI	TSS1500	island	TSS1500 - island	0.0800261	0.108438	0.028412
0.0245774	0.0605571	5.04685	0.000126496	0.25054	0.874285	cg27317576	1	241682243	q	FH	Body	shore	Body - shore	0.0482684	0.0728458	0.0245774
-0.0521865	0.747775	-5.0429	0.000127493	0.25054	0.866344	cg08162476	3	13064001	p	IQSEC1	Body	open sea	Body - open sea	0.773868	0.721681	-0.0521865
0.0247997	0.0845763	5.03898	0.000128488	0.25054	0.858484	cg08675869	15	96876737	q	NR2F2	Body	island	Body - island	0.0721765	0.0969761	0.0247997
0.0249052	0.0635191	5.03897	0.000128491	0.25054	0.858462	cg05481085	12	109549869	q	NA	IGR	shore	IGR - shore	0.0510665	0.0759717	0.0249052
-0.0635964	0.69651	-5.03738	0.000128899	0.25054	0.855254	cg16708012	12	108992114	q	TMEM119	TSS1500	open sea	TSS1500 - open sea	0.728308	0.664712	-0.0635964
0.0964849	0.373173	5.0357	0.000129331	0.25054	0.851874	cg03405128	4	77341841	q	NA	IGR	shore	IGR - shore	0.32493	0.421415	0.0964849
-0.0591448	0.804755	-5.03472	0.000129582	0.25054	0.849916	cg01473249	6	166219132	q	NA	IGR	shore	IGR - shore	0.834327	0.775183	-0.0591448
-0.0419076	0.718762	-5.03202	0.000130279	0.25054	0.844487	cg02870189	6	34121282	p	NA	IGR	shore	IGR - shore	0.739716	0.697809	-0.0419076
0.0359385	0.110949	5.032	0.000130285	0.25054	0.844445	cg14623306	9	84280537	q	TLE1	Body	open sea	Body - open sea	0.0929797	0.128918	0.0359385
0.0281745	0.0879726	5.0317	0.000130362	0.25054	0.843849	cg14884160	7	89840396	q	STEAP2	TSS1500	shore	TSS1500 - shore	0.0738854	0.10206	0.0281745
0.0243207	0.0798963	5.02522	0.000132052	0.25054	0.830822	cg07422619	1	16405600	p	NA	IGR	open sea	IGR - open sea	0.0677359	0.0920567	0.0243207
0.0229553	0.0729117	5.02356	0.00013249	0.25054	0.827477	cg17626022	3	64673914	p	ADAMTS9	TSS1500	island	TSS1500 - island	0.0614341	0.0843894	0.0229553
0.051406	0.156547	5.02044	0.000133314	0.25054	0.821203	cg17164954	6	157345266	q	ARID1B	Body	shelf	Body - shelf	0.130844	0.18225	0.051406
0.0466028	0.106172	5.01638	0.000134397	0.25054	0.813027	cg26362766	14	78083524	q	SPTLC2	TSS1500	shore	TSS1500 - shore	0.0828705	0.129473	0.0466028
0.156467	0.616838	5.01624	0.000134434	0.25054	0.812749	cg18180276	1	108663941	p	NA	IGR	open sea	IGR - open sea	0.538605	0.695072	0.156467
-0.0475954	0.759927	-5.01573	0.000134571	0.25054	0.811715	cg23859051	17	1478585	p	SLC43A2	3'UTR	island	3'UTR - island	0.783725	0.73613	-0.0475954
0.0340364	0.096601	5.01554	0.000134621	0.25054	0.811343	cg04440679	17	28258382	q	EFCAB5	5'UTR	shore	5'UTR - shore	0.0795828	0.113619	0.0340364
0.0833403	0.467127	5.01119	0.000135791	0.25054	0.802596	cg23364711	13	110696820	q	NA	IGR	open sea	IGR - open sea	0.425457	0.508797	0.0833403
0.035352	0.0901497	5.00605	0.000137188	0.25054	0.792249	cg15908398	12	112037868	q	ATXN2	TSS1500	shore	TSS1500 - shore	0.0724737	0.107826	0.035352
0.035393	0.10904	5.00345	0.000137901	0.25054	0.787007	cg12864389	8	145025178	q	PLEC1	Body	island	Body - island	0.091344	0.126737	0.035393
0.0418782	0.0836847	5.00289	0.000138054	0.25054	0.785884	cg13620034	8	72755052	q	MSC	Body	shore	Body - shore	0.0627455	0.104624	0.0418782
0.019181	0.0607036	4.99982	0.000138902	0.25054	0.779699	cg12418985	1	145507397	q	RBM8A	TSS1500	shore	TSS1500 - shore	0.0511131	0.0702941	0.019181
0.0558951	0.169834	4.99829	0.000139326	0.25054	0.776619	cg17514528	1	11862907	p	MTHFR	Body	shelf	Body - shelf	0.141887	0.197782	0.0558951
0.0672652	0.319545	4.99804	0.000139396	0.25054	0.776106	cg06777352	16	19124984	p	ITPRIPL2	TSS1500	shore	TSS1500 - shore	0.285912	0.353177	0.0672652
0.0292605	0.0740703	4.99763	0.00013951	0.25054	0.775281	cg05983315	19	58545837	q	ZSCAN1	5'UTR	island	5'UTR - island	0.05944	0.0887006	0.0292605
-0.0369095	0.771945	-4.99667	0.000139775	0.25054	0.773364	cg21739049	19	38688199	q	SIPA1L3	Body	shelf	Body - shelf	0.7904	0.75349	-0.0369095
0.0357857	0.0867296	4.99499	0.000140244	0.25054	0.769976	cg20640433	6	129204206	q	LAMA2	TSS200	open sea	TSS200 - open sea	0.0688367	0.104622	0.0357857
0.137673	0.324387	4.99449	0.000140385	0.25054	0.768959	cg13117439	22	17081716	q	psiTPTE22	TSS1500	shore	TSS1500 - shore	0.255551	0.393224	0.137673
-0.0331682	0.914708	-4.98843	0.00014209	0.25054	0.756759	cg13670756	19	3662042	p	PIP5K1C	Body	shelf	Body - shelf	0.931292	0.898124	-0.0331682
0.0487569	0.23212	4.98645	0.000142651	0.25054	0.752775	cg16587952	8	73163524	q	NA	IGR	shore	IGR - shore	0.207742	0.256499	0.0487569
0.0228453	0.0702052	4.98476	0.000143135	0.25054	0.749354	cg04457196	2	164593264	q	FIGN	TSS1500	island	TSS1500 - island	0.0587825	0.0816279	0.0228453
0.018417	0.0670969	4.98368	0.000143444	0.25054	0.747177	cg18724257	3	53164314	p	RFT1	Body	island	Body - island	0.0578884	0.0763054	0.018417
0.0518472	0.148026	4.98187	0.000143962	0.25054	0.743529	cg10242825	1	146697520	q	FMO5	TSS1500	open sea	TSS1500 - open sea	0.122103	0.17395	0.0518472
0.0178467	0.0518485	4.98154	0.000144057	0.25054	0.742865	cg13843603	17	30771994	q	PSMD11	Body	island	Body - island	0.0429251	0.0607719	0.0178467
-0.0429178	0.807763	-4.9814	0.000144097	0.25054	0.742581	cg05752664	16	2136842	p	TSC2	Body	shelf	Body - shelf	0.829222	0.786304	-0.0429178
0.0623392	0.203704	4.97986	0.00014454	0.25054	0.739479	cg07987148	20	45318890	q	TP53RK	TSS1500	shore	TSS1500 - shore	0.172535	0.234874	0.0623392
0.0264414	0.0734096	4.97591	0.000145682	0.25054	0.731531	cg01870246	11	102979950	q	DYNC2H1	TSS1500	open sea	TSS1500 - open sea	0.0601889	0.0866304	0.0264414
0.0267798	0.175176	4.97501	0.000145944	0.25054	0.729709	cg06041469	2	45877179	p	NA	IGR	island	IGR - island	0.161786	0.188566	0.0267798
0.0217721	0.0683834	4.97273	0.00014661	0.25054	0.725112	cg23903603	7	149194023	q	ZNF746	Body	shore	Body - shore	0.0574973	0.0792694	0.0217721
0.0450612	0.105671	4.97124	0.000147046	0.25054	0.72211	cg18700940	17	43371099	q	MAP3K14	5'UTR	open sea	5'UTR - open sea	0.0831409	0.128202	0.0450612
0.0368964	0.0842965	4.97018	0.000147357	0.25054	0.719977	cg16014136	7	89975892	q	GTPBP10	TSS200	island	TSS200 - island	0.0658483	0.102745	0.0368964
-0.0320098	0.796903	-4.96996	0.000147423	0.25054	0.719522	cg06639496	22	50749598	q	NA	IGR	shelf	IGR - shelf	0.812908	0.780898	-0.0320098
0.0201123	0.0587328	4.96826	0.000147923	0.25054	0.716099	cg01113910	2	203102513	q	SUMO1	Body	shore	Body - shore	0.0486766	0.068789	0.0201123
-0.0726072	0.670683	-4.96796	0.000148013	0.25054	0.715484	cg12598211	12	123634384	q	NA	IGR	shore	IGR - shore	0.706986	0.634379	-0.0726072
0.034625	0.0865659	4.96746	0.000148161	0.25054	0.714476	cg09747232	8	103827049	q	NA	IGR	shelf	IGR - shelf	0.0692534	0.103878	0.034625
0.0508721	0.148101	4.96687	0.000148336	0.25054	0.713285	cg13068698	7	35078082	p	DPY19L1	TSS1500	shore	TSS1500 - shore	0.122665	0.173537	0.0508721
0.0305614	0.129006	4.96515	0.000148844	0.25054	0.709831	cg24108724	5	54831049	q	PPAP2A	TSS200	island	TSS200 - island	0.113725	0.144287	0.0305614
0.0378101	0.122704	4.96402	0.00014918	0.25054	0.707549	cg16039869	11	125260943	q	PKNOX2	Body	open sea	Body - open sea	0.103799	0.141609	0.0378101
0.0342391	0.110586	4.9635	0.000149337	0.25054	0.706489	cg06907069	2	148602698	q	ACVR2A	1stExon	island	1stExon - island	0.0934668	0.127706	0.0342391
0.0632048	0.245202	4.96141	0.000149959	0.25054	0.702286	cg02592133	2	99526035	q	C2orf55	5'UTR	open sea	5'UTR - open sea	0.2136	0.276804	0.0632048
0.0173936	0.0727207	4.96081	0.000150139	0.25054	0.701074	cg18864581	15	66797614	q	ZWILCH	1stExon	open sea	1stExon - open sea	0.0640239	0.0814175	0.0173936
-0.0564411	0.662314	-4.95808	0.000150961	0.25054	0.695556	cg17867417	19	17980147	p	NA	IGR	shelf	IGR - shelf	0.690535	0.634094	-0.0564411
-0.0270911	0.609332	-4.95806	0.000150966	0.25054	0.695521	cg15331301	6	150381200	q	NA	IGR	shelf	IGR - shelf	0.622877	0.595786	-0.0270911
0.0242871	0.0703406	4.95799	0.000150989	0.25054	0.695373	cg00745274	1	204378783	q	PPP1R15B	1stExon	shore	1stExon - shore	0.0581971	0.0824841	0.0242871
0.0988035	0.6234	4.95756	0.000151117	0.25054	0.694516	cg24536250	5	50218625	q	NA	IGR	open sea	IGR - open sea	0.573998	0.672801	0.0988035
0.0364324	0.0831831	4.95047	0.000153273	0.250665	0.680199	cg25565132	2	182756132	q	SSFA2	TSS1500	shore	TSS1500 - shore	0.0649668	0.101399	0.0364324
0.0236154	0.0648772	4.94976	0.000153489	0.250665	0.678775	cg08355227	10	102440587	q	NA	IGR	shore	IGR - shore	0.0530694	0.0766849	0.0236154
-0.0363586	0.812868	-4.94386	0.000155311	0.250665	0.666851	cg25308878	7	45120098	p	NACAD	3'UTR	open sea	3'UTR - open sea	0.831048	0.794689	-0.0363586
0.0284201	0.0778193	4.94261	0.000155699	0.250665	0.664334	cg20857455	12	39300142	q	CPNE8	TSS1500	shore	TSS1500 - shore	0.0636093	0.0920294	0.0284201
0.0461711	0.131432	4.94184	0.000155938	0.250665	0.662781	cg01903702	1	224351941	q	NA	IGR	open sea	IGR - open sea	0.108347	0.154518	0.0461711
-0.0518202	0.72038	-4.93963	0.00015663	0.250665	0.658306	cg12889133	20	30200497	q	NA	IGR	shelf	IGR - shelf	0.746291	0.69447	-0.0518202
0.0383106	0.188246	4.93638	0.000157649	0.250665	0.651759	cg02365742	5	174151204	q	MSX2	TSS1500	shore	TSS1500 - shore	0.169091	0.207401	0.0383106
0.0336188	0.15596	4.93428	0.000158315	0.250665	0.647497	cg03993154	7	122794551	q	SLC13A1	Body	open sea	Body - open sea	0.13915	0.172769	0.0336188
0.0311629	0.0848064	4.93378	0.000158473	0.250665	0.646489	cg14657277	2	123419093	q	NA	IGR	open sea	IGR - open sea	0.0692249	0.100388	0.0311629
0.0584706	0.154788	4.93344	0.00015858	0.250665	0.64581	cg12438392	2	122513569	q	TSN	Body	shore	Body - shore	0.125553	0.184024	0.0584706
-0.0362253	0.832991	-4.9319	0.00015907	0.250665	0.642691	cg04879235	17	42018862	q	PPY	Body	shelf	Body - shelf	0.851103	0.814878	-0.0362253
-0.0426154	0.754776	-4.92889	0.00016003	0.250665	0.636611	cg09357462	10	112259305	q	DUSP5	Body	shore	Body - shore	0.776084	0.733469	-0.0426154
0.039924	0.170839	4.92761	0.000160441	0.250665	0.634023	cg04395071	12	76100610	q	NA	IGR	open sea	IGR - open sea	0.150877	0.190801	0.039924
0.0314574	0.077846	4.92742	0.0001605	0.250665	0.633648	ch.10.89216809R	10	89226829	q	NA	IGR	open sea	IGR - open sea	0.0621173	0.0935747	0.0314574
0.0209854	0.0697994	4.92645	0.000160812	0.250665	0.631691	cg27433451	1	51443332	p	NA	IGR	island	IGR - island	0.0593067	0.0802921	0.0209854
0.346146	0.539996	4.92252	0.000162081	0.250665	0.62375	cg08292959	17	74878420	q	MGAT5B	Body	island	Body - island	0.366923	0.713069	0.346146
0.0389543	0.127331	4.92071	0.000162671	0.250665	0.62008	cg24154325	14	29247705	q	C14orf23	Body	shore	Body - shore	0.107854	0.146808	0.0389543
0.0213126	0.130466	4.92053	0.00016273	0.250665	0.61971	cg14743702	10	11784058	p	ECHDC3	TSS1500	shore	TSS1500 - shore	0.11981	0.141122	0.0213126
-0.0289145	0.655463	-4.9204	0.00016277	0.250665	0.619462	cg01052428	14	105802918	q	PACS2	Body	open sea	Body - open sea	0.66992	0.641005	-0.0289145
0.0336067	0.0854505	4.92033	0.000162794	0.250665	0.619315	cg12908899	2	242480945	q	NA	IGR	island	IGR - island	0.0686472	0.102254	0.0336067
0.0268646	0.0923082	4.91892	0.000163254	0.250665	0.616463	cg04928693	1	155178248	q	MTX1	TSS1500	shore	TSS1500 - shore	0.0788759	0.105741	0.0268646
0.0545476	0.151898	4.91769	0.000163655	0.250665	0.613988	cg15978039	2	66667065	p	MEIS1	Body	open sea	Body - open sea	0.124624	0.179171	0.0545476
-0.0655701	0.735959	-4.91525	0.000164459	0.250665	0.609036	cg13106156	6	33140934	p	COL11A2	Body	open sea	Body - open sea	0.768744	0.703174	-0.0655701
-0.030232	0.881368	-4.9148	0.000164607	0.250665	0.608127	cg11748904	20	35422334	q	C20orf117	Body	island	Body - island	0.896484	0.866252	-0.030232
0.0419457	0.124853	4.91067	0.000165971	0.250665	0.599792	cg14021153	15	96884532	q	NA	IGR	island	IGR - island	0.10388	0.145826	0.0419457
0.114294	0.539184	4.91009	0.000166165	0.250665	0.598614	cg10438589	4	14531493	p	NA	IGR	open sea	IGR - open sea	0.482037	0.59633	0.114294
0.0237706	0.0755146	4.90783	0.00016692	0.250665	0.594033	cg04196855	2	183581591	q	DNAJC10	5'UTR	shore	5'UTR - shore	0.0636293	0.0873999	0.0237706
0.0477016	0.140339	4.90717	0.000167138	0.250665	0.592712	ch.9.2043201R	9	128096393	q	GAPVD1	Body	open sea	Body - open sea	0.116488	0.164189	0.0477016
-0.0598004	0.825986	-4.90652	0.000167357	0.250665	0.591391	cg16681246	2	65541310	p	SPRED2	Body	island	Body - island	0.855887	0.796086	-0.0598004
0.0257502	0.088339	4.90502	0.00016786	0.250665	0.588358	cg13231700	2	222435709	q	EPHA4	Body	shore	Body - shore	0.0754639	0.101214	0.0257502
0.0243096	0.0798595	4.90401	0.000168202	0.250665	0.586307	cg02758236	11	128562003	q	FLI1	TSS1500	shore	TSS1500 - shore	0.0677047	0.0920143	0.0243096
-0.0488364	0.605814	-4.90343	0.000168395	0.250665	0.585144	cg04548002	14	100614449	q	DEGS2	Body	shore	Body - shore	0.630232	0.581396	-0.0488364
0.0200769	0.0479451	4.90167	0.00016899	0.250665	0.581586	cg16137853	11	102217577	q	BIRC2	TSS1500	island	TSS1500 - island	0.0379066	0.0579835	0.0200769
0.0320277	0.075352	4.89677	0.00017066	0.250665	0.571653	cg23231910	2	202899550	q	FZD7	1stExon	island	1stExon - island	0.0593381	0.0913659	0.0320277
0.0326996	0.10645	4.89665	0.000170701	0.250665	0.571409	cg11935053	6	118973021	q	C6orf204	TSS200	island	TSS200 - island	0.0900998	0.122799	0.0326996
0.0313188	0.0727575	4.89504	0.000171253	0.250665	0.568151	cg20196910	2	172291295	q	DCAF17	Body	shore	Body - shore	0.0570981	0.0884169	0.0313188
0.0201996	0.072038	4.89349	0.000171785	0.250665	0.565013	cg15697470	7	44645808	p	OGDH	TSS1500	shore	TSS1500 - shore	0.0619382	0.0821378	0.0201996
-0.0434013	0.8604	-4.89311	0.000171915	0.250665	0.564252	cg26382697	11	2406712	p	CD81	Body	island	Body - island	0.8821	0.838699	-0.0434013
0.435606	0.671629	4.89278	0.000172028	0.250665	0.563588	cg24697097	10	131912837	q	NA	IGR	shelf	IGR - shelf	0.453826	0.889432	0.435606
0.0434915	0.125346	4.88791	0.000173716	0.251264	0.553729	cg15264303	12	7013902	p	LRRC23	5'UTR	open sea	5'UTR - open sea	0.1036	0.147092	0.0434915
0.0529307	0.300638	4.88676	0.000174118	0.251264	0.551394	cg10660916	19	17984643	p	SLC5A5	Body	island	Body - island	0.274173	0.327103	0.0529307
0.0277004	0.1026	4.88397	0.000175094	0.251264	0.54575	cg08341667	10	48354387	q	ZNF488	TSS1500	shore	TSS1500 - shore	0.0887495	0.11645	0.0277004
-0.0329457	0.652996	-4.88304	0.000175422	0.251264	0.543857	cg00884445	2	98755852	q	VWA3B	Body	open sea	Body - open sea	0.669469	0.636524	-0.0329457
-0.0307084	0.90388	-4.88295	0.000175453	0.251264	0.543682	cg05891759	3	121711723	q	ILDR1	Body	shore	Body - shore	0.919234	0.888525	-0.0307084
-0.0764946	0.578028	-4.88238	0.000175652	0.251264	0.542535	cg09264065	1	29460936	p	NA	IGR	island	IGR - island	0.616275	0.539781	-0.0764946
0.0383689	0.115757	4.87891	0.000176881	0.252253	0.535492	cg22240515	13	28558413	q	PRHOXNB	Body	shelf	Body - shelf	0.0965721	0.134941	0.0383689
0.0464181	0.163875	4.87368	0.000178747	0.254088	0.5249	cg24754277	9	90114156	q	DAPK1	Body	shore	Body - shore	0.140666	0.187084	0.0464181
0.047029	0.101815	4.87084	0.000179767	0.254088	0.519151	cg02976588	1	150135546	q	NA	IGR	open sea	IGR - open sea	0.0783006	0.12533	0.047029
0.0328139	0.0945761	4.86803	0.000180784	0.254088	0.513456	cg15488194	3	152016872	q	MBNL1	TSS1500	open sea	TSS1500 - open sea	0.0781691	0.110983	0.0328139
0.120952	0.556503	4.86778	0.000180874	0.254088	0.512956	cg17221377	15	101389272	q	NA	IGR	shore	IGR - shore	0.496027	0.616979	0.120952
-0.0373782	0.643422	-4.8654	0.000181739	0.254088	0.508136	cg01300096	6	33384490	p	CUTA	Body	shore	Body - shore	0.662111	0.624733	-0.0373782
0.0321061	0.0829941	4.86213	0.000182937	0.254088	0.501502	cg08315770	6	39281885	p	KCNK17	1stExon	island	1stExon - island	0.0669411	0.0990472	0.0321061
-0.0350574	0.491613	-4.86148	0.000183175	0.254088	0.500192	cg10007452	6	144329331	q	PLAGL1	1stExon	island	1stExon - island	0.509142	0.474085	-0.0350574
-0.0544441	0.859036	-4.86126	0.000183257	0.254088	0.499737	cg26848957	17	70507711	q	NA	IGR	open sea	IGR - open sea	0.886258	0.831814	-0.0544441
0.0949218	0.245969	4.86056	0.000183515	0.254088	0.498318	cg15424989	18	19757468	q	GATA6	Body	shore	Body - shore	0.198508	0.29343	0.0949218
-0.0404001	0.800106	-4.85989	0.000183762	0.254088	0.496961	cg06562888	5	148799955	q	LOC728264	Body	open sea	Body - open sea	0.820306	0.779906	-0.0404001
0.0186821	0.0712311	4.85301	0.00018632	0.254088	0.483004	cg18640608	19	13001970	p	GCDH	TSS200	shore	TSS200 - shore	0.0618901	0.0805722	0.0186821
0.0200047	0.0699208	4.85026	0.000187353	0.254088	0.477422	cg24308389	7	121945597	q	FEZF1	TSS1500	island	TSS1500 - island	0.0599184	0.0799232	0.0200047
0.033899	0.126492	4.84867	0.000187949	0.254088	0.474217	cg15400028	17	45608315	q	NPEPPS	TSS200	island	TSS200 - island	0.109542	0.143441	0.033899
-0.0675584	0.805773	-4.84575	0.000189055	0.254088	0.468294	cg18548400	3	182506874	q	NA	IGR	shelf	IGR - shelf	0.839553	0.771994	-0.0675584
0.0324876	0.0825066	4.84426	0.000189622	0.254088	0.465267	cg16266667	8	15095163	p	SGCZ	1stExon	island	1stExon - island	0.0662628	0.0987504	0.0324876
-0.0301111	0.514154	-4.84265	0.000190239	0.254088	0.461987	cg05556276	7	130132161	q	MEST	5'UTR	island	5'UTR - island	0.529209	0.499098	-0.0301111
0.0615845	0.161063	4.84234	0.000190356	0.254088	0.461369	cg18907610	12	11992925	p	ETV6	Body	open sea	Body - open sea	0.13027	0.191855	0.0615845
-0.0704308	0.763641	-4.84123	0.00019078	0.254088	0.459121	cg14464563	6	38945383	p	DNAH8	Body	open sea	Body - open sea	0.798856	0.728426	-0.0704308
0.0418499	0.0881675	4.84108	0.00019084	0.254088	0.458805	cg00495311	3	120068861	q	LRRC58	TSS1500	shore	TSS1500 - shore	0.0672425	0.109092	0.0418499
0.0772475	0.640892	4.84046	0.000191077	0.254088	0.457555	cg05334656	4	4866047	p	NA	IGR	shore	IGR - shore	0.602268	0.679516	0.0772475
0.019541	0.0559122	4.84004	0.00019124	0.254088	0.456693	cg06802365	1	225117676	q	DNAH14	5'UTR	island	5'UTR - island	0.0461417	0.0656827	0.019541
0.0491909	0.119357	4.83968	0.000191377	0.254088	0.455968	cg17080163	2	123418757	q	NA	IGR	open sea	IGR - open sea	0.0947618	0.143953	0.0491909
0.0555707	0.162675	4.83798	0.000192034	0.254088	0.45251	cg07117059	6	28180534	p	NA	IGR	open sea	IGR - open sea	0.13489	0.19046	0.0555707
-0.0455919	0.832379	-4.83707	0.000192383	0.254088	0.450677	cg23686508	21	45752460	q	C21orf2	Body	island	Body - island	0.855175	0.809583	-0.0455919
0.0252057	0.0708007	4.83576	0.00019289	0.254088	0.44802	cg12633356	12	51318640	q	METTL7A	5'UTR	open sea	5'UTR - open sea	0.0581979	0.0834035	0.0252057
-0.0346009	0.824091	-4.83575	0.000192896	0.254088	0.44799	cg24965187	14	104824475	q	NA	IGR	open sea	IGR - open sea	0.841391	0.806791	-0.0346009
0.0335439	0.083498	4.83002	0.000195129	0.254088	0.436372	cg26189303	5	159897910	q	NA	IGR	open sea	IGR - open sea	0.0667261	0.10027	0.0335439
0.0814032	0.4855	4.82966	0.00019527	0.254088	0.43564	cg13882309	5	140595009	q	PCDHB13	1stExon	island	1stExon - island	0.444798	0.526202	0.0814032
-0.0332104	0.886995	-4.82843	0.000195757	0.254088	0.43313	cg21529699	7	148991998	q	ZNF783	Body	island	Body - island	0.9036	0.87039	-0.0332104
0.0256765	0.0952588	4.82831	0.000195801	0.254088	0.4329	cg24868421	10	64577216	q	EGR2	5'UTR	island	5'UTR - island	0.0824206	0.108097	0.0256765
0.108888	0.445502	4.82799	0.000195929	0.254088	0.432239	cg09863266	14	51125203	q	SAV1	Body	open sea	Body - open sea	0.391058	0.499946	0.108888
0.0406302	0.120485	4.82691	0.000196355	0.254088	0.430051	cg20034372	15	37179610	q	LOC145845	TSS1500	island	TSS1500 - island	0.100169	0.1408	0.0406302
-0.0629555	0.752692	-4.82658	0.000196485	0.254088	0.42938	cg02900740	11	2424976	p	TSSC4	3'UTR	shelf	3'UTR - shelf	0.78417	0.721214	-0.0629555
0.0193034	0.0507107	4.82634	0.000196581	0.254088	0.42889	cg14933485	11	101000436	q	PGR	1stExon	island	1stExon - island	0.041059	0.0603624	0.0193034
-0.0346479	0.814486	-4.82473	0.000197218	0.254212	0.425623	cg21157923	9	139637747	q	LCN10	TSS1500	shelf	TSS1500 - shelf	0.83181	0.797162	-0.0346479
0.0195409	0.0675744	4.82189	0.000198347	0.254966	0.419864	cg01202265	4	142053146	q	RNF150	Body	shore	Body - shore	0.057804	0.0773448	0.0195409
-0.0579913	0.831504	-4.82051	0.000198898	0.254977	0.41706	cg26893684	7	57487091	p	NA	IGR	shelf	IGR - shelf	0.860499	0.802508	-0.0579913
0.0634467	0.123914	4.81676	0.000200406	0.255146	0.40944	cg14118850	2	10447890	p	HPCAL1	5'UTR	shelf	5'UTR - shelf	0.0921904	0.155637	0.0634467
0.0699399	0.169754	4.81672	0.000200424	0.255146	0.409349	cg03513163	5	140431149	q	PCDHB1	1stExon	open sea	1stExon - open sea	0.134784	0.204723	0.0699399
-0.0656049	0.819856	-4.81613	0.000200662	0.255146	0.408151	cg00972246	1	228265972	q	NA	IGR	shelf	IGR - shelf	0.852658	0.787053	-0.0656049
0.0264791	0.0936631	4.81288	0.000201977	0.255245	0.401559	cg22812178	14	68283326	q	ZFYVE26	TSS200	open sea	TSS200 - open sea	0.0804235	0.106903	0.0264791
0.0250265	0.0949412	4.81057	0.000202918	0.255245	0.396867	cg26489875	11	65268225	q	MALAT1	Body	shelf	Body - shelf	0.082428	0.107454	0.0250265
0.0205137	0.0520808	4.81041	0.000202986	0.255245	0.39653	cg05371749	16	19125090	p	ITPRIPL2	TSS200	shore	TSS200 - shore	0.0418239	0.0623376	0.0205137
0.0226164	0.0657379	4.80844	0.00020379	0.255245	0.392539	cg14849798	12	104444017	q	GLT8D2	TSS200	open sea	TSS200 - open sea	0.0544297	0.0770461	0.0226164
-0.028819	0.777534	-4.80719	0.000204305	0.255245	0.389994	cg22921229	13	113636229	q	MCF2L	Body	shore	Body - shore	0.791944	0.763125	-0.028819
0.0605839	0.123682	4.80668	0.000204514	0.255245	0.388961	cg18608498	10	89577399	q	ATAD1	5'UTR	shore	5'UTR - shore	0.0933899	0.153974	0.0605839
0.130253	0.731435	4.8066	0.000204547	0.255245	0.388797	cg08124399	6	74104868	q	DDX43	1stExon	island	1stExon - island	0.666308	0.796561	0.130253
-0.0457241	0.710428	-4.8027	0.000206162	0.255977	0.380861	cg19555708	6	32159604	p	GPSM3	Body	shelf	Body - shelf	0.73329	0.687566	-0.0457241
0.0991137	0.741337	4.80254	0.000206225	0.255977	0.380553	cg25673584	19	46417551	q	NANOS2	1stExon	island	1stExon - island	0.69178	0.790894	0.0991137
0.0386464	0.0943136	4.80101	0.000206863	0.256047	0.377438	ch.2.346154R	2	12111086	p	NA	IGR	open sea	IGR - open sea	0.0749904	0.113637	0.0386464
0.0280018	0.107575	4.79833	0.000207983	0.256047	0.371989	cg03471705	14	81686966	q	GTF2A1	5'UTR	island	5'UTR - island	0.0935738	0.121576	0.0280018
-0.0393913	0.734289	-4.79682	0.000208619	0.256047	0.368909	cg12845021	7	105446089	q	ATXN7L1	Body	open sea	Body - open sea	0.753985	0.714593	-0.0393913
-0.0541071	0.839079	-4.79643	0.000208782	0.256047	0.368119	cg24206507	11	1483099	p	BRSK2	3'UTR	shore	3'UTR - shore	0.866133	0.812026	-0.0541071
-0.0354805	0.859276	-4.79441	0.000209634	0.256047	0.364011	cg13109528	1	228477767	q	OBSCN	Body	shelf	Body - shelf	0.877016	0.841536	-0.0354805
0.0608934	0.181805	4.79287	0.000210286	0.256047	0.360876	cg22326553	12	124155458	q	TCTN2	TSS1500	shore	TSS1500 - shore	0.151358	0.212251	0.0608934
-0.064742	0.880697	-4.79252	0.000210432	0.256047	0.36018	cg17855222	12	106215054	q	NA	IGR	open sea	IGR - open sea	0.913068	0.848326	-0.064742
0.0487219	0.200995	4.79201	0.000210647	0.256047	0.359146	cg17283447	3	119298222	q	ADPRH	TSS1500	shore	TSS1500 - shore	0.176634	0.225356	0.0487219
0.0294832	0.0941941	4.78226	0.000214832	0.259761	0.339298	cg24304617	1	169079632	q	ATP1B1	Body	shelf	Body - shelf	0.0794525	0.108936	0.0294832
0.0261676	0.0855551	4.77813	0.000216627	0.259761	0.330904	cg05973395	8	109799215	q	TMEM74	5'UTR	shore	5'UTR - shore	0.0724713	0.0986389	0.0261676
0.0544829	0.233232	4.77806	0.000216656	0.259761	0.330771	cg02535219	16	11876908	p	ZC3H7A	TSS1500	open sea	TSS1500 - open sea	0.20599	0.260473	0.0544829
0.024007	0.0765714	4.77591	0.000217598	0.259761	0.326393	cg01626459	6	56820778	p	BEND6	5'UTR	shore	5'UTR - shore	0.0645679	0.0885749	0.024007
-0.03993	0.81991	-4.77385	0.000218505	0.259761	0.322197	cg16521773	11	865988	p	TSPAN4	Body	open sea	Body - open sea	0.839875	0.799945	-0.03993
0.0554044	0.103001	4.77173	0.00021944	0.259761	0.31789	cg06610641	19	37861546	q	ZNF527	TSS1500	shore	TSS1500 - shore	0.0752984	0.130703	0.0554044
-0.0475117	0.742763	-4.771	0.000219763	0.259761	0.316404	cg10071595	11	65744016	q	SART1	Body	island	Body - island	0.766519	0.719008	-0.0475117
0.0440174	0.109438	4.77032	0.000220065	0.259761	0.315019	cg11993160	18	12404041	p	NA	IGR	shelf	IGR - shelf	0.0874293	0.131447	0.0440174
0.0427231	0.148134	4.76923	0.000220553	0.259761	0.312784	cg20716515	19	44172263	q	PLAUR	Body	shore	Body - shore	0.126772	0.169495	0.0427231
0.0578229	0.145146	4.76908	0.000220617	0.259761	0.312492	cg15379412	15	96875104	q	NR2F2	TSS1500	island	TSS1500 - island	0.116235	0.174057	0.0578229
-0.028842	0.800559	-4.76812	0.000221048	0.259761	0.310526	cg20522761	8	143544249	q	BAI1	TSS1500	shore	TSS1500 - shore	0.81498	0.786138	-0.028842
0.0332352	0.0962018	4.76692	0.00022158	0.259761	0.308098	cg14556896	12	22094963	p	NA	IGR	island	IGR - island	0.0795842	0.112819	0.0332352
0.026997	0.0788249	4.76633	0.000221846	0.259761	0.306888	cg09885499	6	27356509	p	ZNF391	TSS200	island	TSS200 - island	0.0653264	0.0923234	0.026997
-0.0561618	0.767852	-4.76579	0.000222087	0.259761	0.305793	cg18653534	16	772142	p	FAM173A	Body	island	Body - island	0.795933	0.739771	-0.0561618
0.0401534	0.0928371	4.7638	0.00022298	0.259761	0.301746	cg24794228	19	52391166	q	ZNF577	Body	island	Body - island	0.0727604	0.112914	0.0401534
0.0420061	0.225023	4.76245	0.000223592	0.259761	0.298981	cg11271329	11	1715569	p	HCCA2	Body	island	Body - island	0.20402	0.246026	0.0420061
0.0284323	0.10542	4.76193	0.000223825	0.259761	0.297929	cg02283775	2	162272202	q	TBR1	TSS1500	shore	TSS1500 - shore	0.0912037	0.119636	0.0284323
0.0436444	0.637502	4.76182	0.000223876	0.259761	0.2977	cg23708211	18	48513899	q	ELAC1	3'UTR	open sea	3'UTR - open sea	0.61568	0.659324	0.0436444
0.108093	0.549031	4.75859	0.000225341	0.259761	0.291121	cg13405775	22	32599648	q	RFPL2	TSS200	open sea	TSS200 - open sea	0.494984	0.603077	0.108093
0.100223	0.457979	4.75809	0.000225566	0.259761	0.290117	cg07747616	6	7729794	p	BMP6	Body	shore	Body - shore	0.407868	0.508091	0.100223
0.0496614	0.156664	4.75586	0.000226584	0.259761	0.285575	cg16516888	11	77532772	q	C11orf67	5'UTR	shore	5'UTR - shore	0.131833	0.181494	0.0496614
0.0247695	0.0498259	4.75419	0.00022735	0.259761	0.282169	cg15383072	8	117887318	q	RAD21	TSS1500	island	TSS1500 - island	0.0374412	0.0622106	0.0247695
0.110057	0.225603	4.75393	0.000227468	0.259761	0.281648	cg15491701	10	131759907	q	EBF3	Body	shore	Body - shore	0.170575	0.280632	0.110057
0.0199143	0.0596553	4.7538	0.000227528	0.259761	0.281382	cg21773142	7	54612709	p	VSTM2A	Body	shore	Body - shore	0.0496982	0.0696125	0.0199143
0.0612401	0.166542	4.75026	0.000229161	0.259761	0.274169	cg06756164	1	109490978	p	CLCC1	Body	open sea	Body - open sea	0.135922	0.197162	0.0612401
-0.254835	0.208662	-4.74549	0.000231381	0.259761	0.264443	cg15845365	5	16785399	p	MYO10	Body	open sea	Body - open sea	0.336079	0.0812444	-0.254835
-0.0308631	0.789543	-4.74449	0.000231849	0.259761	0.262406	cg20316713	11	66053304	q	YIF1A	Body	shelf	Body - shelf	0.804974	0.774111	-0.0308631
0.0426099	0.200687	4.74351	0.000232309	0.259761	0.260406	cg15408237	11	91974310	q	NA	IGR	open sea	IGR - open sea	0.179382	0.221992	0.0426099
0.041404	0.106291	4.74331	0.000232404	0.259761	0.259995	cg03837750	1	74664160	p	LRRIQ3	TSS1500	shore	TSS1500 - shore	0.0855886	0.126993	0.041404
0.0322622	0.0847674	4.74155	0.00023323	0.259761	0.256419	cg00426193	2	152267492	q	RIF1	Body	shore	Body - shore	0.0686363	0.100898	0.0322622
0.0277943	0.10377	4.73973	0.000234087	0.259761	0.252718	cg05293738	8	68864318	q	PREX2	TSS1500	shore	TSS1500 - shore	0.0898727	0.117667	0.0277943
0.0486128	0.280616	4.73839	0.000234722	0.259761	0.249985	cg00253228	8	145025610	q	PLEC1	Body	shore	Body - shore	0.25631	0.304923	0.0486128
0.0288109	0.0978403	4.73817	0.000234826	0.259761	0.24954	cg26524899	14	64932678	q	AKAP5	5'UTR	shore	5'UTR - shore	0.0834349	0.112246	0.0288109
-0.0265807	0.526343	-4.73792	0.000234946	0.259761	0.249026	cg06213807	3	127130967	q	NA	IGR	open sea	IGR - open sea	0.539633	0.513053	-0.0265807
0.02795	0.0991954	4.73732	0.000235233	0.259761	0.247792	cg21909475	1	169764459	q	C1orf156	TSS1500	shore	TSS1500 - shore	0.0852204	0.11317	0.02795
-0.0370117	0.854862	-4.73723	0.000235276	0.259761	0.24761	cg05055150	19	35783292	q	MAG	5'UTR	shelf	5'UTR - shelf	0.873368	0.836357	-0.0370117
0.03307	0.0887942	4.73651	0.000235617	0.259761	0.246147	cg01256681	19	17447362	p	GTPBP3	TSS1500	shore	TSS1500 - shore	0.0722592	0.105329	0.03307
0.0270989	0.082964	4.73453	0.000236562	0.259761	0.242113	cg23811096	1	33502772	p	AK2	TSS1500	shore	TSS1500 - shore	0.0694145	0.0965134	0.0270989
0.0345919	0.120589	4.73401	0.00023681	0.259761	0.241054	cg04982308	17	72353473	q	BTBD17	Body	island	Body - island	0.103293	0.137885	0.0345919
0.0274158	0.105984	4.73372	0.00023695	0.259761	0.24046	cg23572908	7	158937969	q	VIPR2	TSS1500	island	TSS1500 - island	0.0922766	0.119692	0.0274158
0.0288327	0.083291	4.73371	0.000236953	0.259761	0.240449	cg21024916	3	4535815	p	ITPR1	5'UTR	shore	5'UTR - shore	0.0688746	0.0977073	0.0288327
-0.0222652	0.890463	-4.73371	0.000236956	0.259761	0.240436	cg07125256	5	148807759	q	MIR143	TSS1500	open sea	TSS1500 - open sea	0.901596	0.879331	-0.0222652
-0.0526406	0.790163	-4.73042	0.000238537	0.260119	0.23373	cg11600078	17	79100124	q	MIR657	TSS1500	shelf	TSS1500 - shelf	0.816484	0.763843	-0.0526406
0.0188128	0.0655637	4.72965	0.000238906	0.260119	0.232169	cg04074766	7	100861094	q	ZNHIT1	5'UTR	shore	5'UTR - shore	0.0561573	0.07497	0.0188128
0.0153861	0.0566666	4.72834	0.000239542	0.260119	0.229491	cg20509095	15	50647618	q	GABPB1	TSS200	island	TSS200 - island	0.0489735	0.0643596	0.0153861
0.028532	0.0763787	4.72692	0.000240228	0.260119	0.226606	cg09079909	7	127808092	q	NA	IGR	island	IGR - island	0.0621126	0.0906447	0.028532
0.0242081	0.0847883	4.72672	0.000240327	0.260119	0.22619	cg03909097	20	30555528	q	XKR7	TSS1500	shore	TSS1500 - shore	0.0726842	0.0968923	0.0242081
0.0207141	0.0753515	4.72614	0.000240609	0.260119	0.225009	cg08062338	3	181428669	q	SOX2OT	Body	shore	Body - shore	0.0649944	0.0857085	0.0207141
0.018469	0.0643119	4.72215	0.00024256	0.260336	0.216863	cg15326795	6	26217500	p	HIST1H2BG	TSS1500	island	TSS1500 - island	0.0550774	0.0735464	0.018469
0.0209506	0.0633361	4.72115	0.000243049	0.260336	0.214835	cg11183036	6	37070600	p	NA	IGR	open sea	IGR - open sea	0.0528608	0.0738113	0.0209506
0.0264983	0.0847595	4.71897	0.000244123	0.260336	0.210388	cg17920479	20	44650246	q	SLC12A5	TSS200	shore	TSS200 - shore	0.0715103	0.0980087	0.0264983
0.0289177	0.0733993	4.71873	0.000244242	0.260336	0.209896	cg18343437	8	142528415	q	NA	IGR	island	IGR - island	0.0589405	0.0878582	0.0289177
0.0430194	0.118889	4.71684	0.00024518	0.260336	0.206033	cg14473924	3	73674170	p	PDZRN3	TSS200	island	TSS200 - island	0.097379	0.140398	0.0430194
0.0364549	0.102171	4.71571	0.000245739	0.260336	0.203736	cg27397787	19	50553907	q	FLJ26850	TSS200	shore	TSS200 - shore	0.0839439	0.120399	0.0364549
0.066444	0.616659	4.71494	0.000246121	0.260336	0.202169	cg06628473	5	112634436	q	MCC	Body	shelf	Body - shelf	0.583437	0.649881	0.066444
0.0805882	0.214196	4.71299	0.000247096	0.260336	0.198183	cg16158843	3	9595646	p	LHFPL4	TSS200	shore	TSS200 - shore	0.173902	0.254491	0.0805882
0.0566727	0.2367	4.70963	0.00024878	0.260336	0.191337	cg09633881	9	33002021	p	APTX	TSS1500	shore	TSS1500 - shore	0.208364	0.265037	0.0566727
0.0334988	0.122151	4.70959	0.0002488	0.260336	0.191254	cg06688910	8	122466955	q	NA	IGR	open sea	IGR - open sea	0.105402	0.138901	0.0334988
0.0252896	0.0565128	4.70851	0.000249349	0.260336	0.189034	cg14064262	18	10525823	p	NAPG	TSS200	shore	TSS200 - shore	0.043868	0.0691576	0.0252896
-0.0829821	0.506245	-4.70651	0.000250358	0.260336	0.184964	cg20220196	16	111753	p	RHBDF1	Body	island	Body - island	0.547736	0.464754	-0.0829821
-0.0687961	0.837795	-4.70589	0.000250674	0.260336	0.183689	cg21823918	15	22560430	q	NA	IGR	open sea	IGR - open sea	0.872193	0.803397	-0.0687961
0.0321803	0.0888592	4.70586	0.000250687	0.260336	0.183638	cg11802797	1	10437649	p	KIF1B	3'UTR	open sea	3'UTR - open sea	0.072769	0.104949	0.0321803
0.0740809	0.417638	4.70536	0.000250942	0.260336	0.182612	cg26811065	6	32825360	p	PSMB9	Body	shelf	Body - shelf	0.380598	0.454679	0.0740809
-0.0457267	0.779976	-4.70529	0.000250976	0.260336	0.182478	cg25633772	10	88727732	q	C10orf116	TSS1500	shore	TSS1500 - shore	0.802839	0.757113	-0.0457267
0.0589346	0.583677	4.70311	0.000252086	0.260336	0.178028	cg06053850	11	76510871	q	NA	IGR	shore	IGR - shore	0.55421	0.613144	0.0589346
0.0198252	0.0612928	4.70296	0.000252161	0.260336	0.177727	cg19839798	13	108519318	q	FAM155A	1stExon	island	1stExon - island	0.0513801	0.0712054	0.0198252
-0.0353705	0.781899	-4.70171	0.000252801	0.260336	0.175175	cg05135288	16	717707	p	RHOT2	TSS1500	shore	TSS1500 - shore	0.799584	0.764214	-0.0353705
-0.0442529	0.69539	-4.7014	0.000252961	0.260336	0.174536	cg16541275	17	78821754	q	RPTOR	Body	shelf	Body - shelf	0.717516	0.673264	-0.0442529
0.27634	0.349459	4.69949	0.000253943	0.260336	0.170628	cg15251140	8	8770972	p	NA	IGR	open sea	IGR - open sea	0.211288	0.487629	0.27634
0.0325208	0.0929075	4.69855	0.000254426	0.260336	0.168715	cg19887630	15	89456966	q	MFGE8	TSS1500	shore	TSS1500 - shore	0.076647	0.109168	0.0325208
0.0318636	0.0779701	4.69732	0.000255063	0.260336	0.166195	cg10952190	1	214725873	q	PTPN14	TSS1500	shore	TSS1500 - shore	0.0620383	0.0939019	0.0318636
0.017575	0.0555785	4.69731	0.000255064	0.260336	0.166189	cg26544607	5	90679138	q	ARRDC3	5'UTR	shelf	5'UTR - shelf	0.046791	0.064366	0.017575
0.0213089	0.0651215	4.69699	0.000255229	0.260336	0.165537	cg14314071	17	15165812	p	PMP22	5'UTR	island	5'UTR - island	0.0544671	0.075776	0.0213089
0.0265544	0.0880021	4.69643	0.000255523	0.260336	0.164379	cg04094751	20	3725861	p	HSPA12B	Body	open sea	Body - open sea	0.0747248	0.101279	0.0265544
-0.0327688	0.850187	-4.69534	0.000256084	0.260336	0.162168	cg03409699	22	38525530	q	PLA2G6	Body	shelf	Body - shelf	0.866571	0.833802	-0.0327688
0.0203636	0.0748062	4.69484	0.000256345	0.260336	0.161138	cg14211387	2	201677426	q	BZW1	5'UTR	shore	5'UTR - shore	0.0646244	0.084988	0.0203636
0.02074	0.0784312	4.69258	0.000257521	0.260859	0.156525	cg10237419	4	110224235	q	COL25A1	TSS1500	island	TSS1500 - island	0.0680612	0.0888012	0.02074
0.0541973	0.163967	4.69172	0.000257972	0.260859	0.154762	cg15779891	3	141022255	q	NA	IGR	open sea	IGR - open sea	0.136868	0.191065	0.0541973
0.0520552	0.116832	4.68775	0.000260051	0.261563	0.146673	cg11911305	19	45428924	q	APOC1P1	TSS1500	open sea	TSS1500 - open sea	0.0908046	0.14286	0.0520552
-0.0219055	0.92405	-4.68739	0.000260241	0.261563	0.145936	cg14296766	20	32232171	q	CBFA2T2	Body	island	Body - island	0.935003	0.913097	-0.0219055
0.0663674	0.313708	4.68569	0.000261141	0.261563	0.142457	cg11934427	17	25982162	q	NA	IGR	open sea	IGR - open sea	0.280525	0.346892	0.0663674
0.0321073	0.0767172	4.68457	0.000261733	0.261563	0.140176	cg10984625	2	238599858	q	LRRFIP1	TSS1500	island	TSS1500 - island	0.0606636	0.0927708	0.0321073
0.0326308	0.0916813	4.68265	0.000262752	0.261563	0.136256	cg01593345	12	12932730	p	APOLD1	Body	open sea	Body - open sea	0.0753659	0.107997	0.0326308
0.0240468	0.0638499	4.68222	0.000262982	0.261563	0.135375	cg04015433	8	8820844	p	NA	IGR	island	IGR - island	0.0518265	0.0758733	0.0240468
0.0274065	0.0832031	4.68094	0.000263665	0.261563	0.132762	cg01225698	11	27742355	p	BDNF	Body	shore	Body - shore	0.0694998	0.0969063	0.0274065
-0.0672775	0.572787	-4.67789	0.0002653	0.261563	0.126532	cg26985878	17	79799549	q	NA	IGR	island	IGR - island	0.606426	0.539148	-0.0672775
-0.0468389	0.846339	-4.67675	0.000265918	0.261563	0.124186	cg25983575	2	128186748	q	PROC	3'UTR	shore	3'UTR - shore	0.869759	0.82292	-0.0468389
0.0358537	0.122487	4.67621	0.000266206	0.261563	0.123095	cg09463656	17	13505751	p	HS3ST3A1	TSS1500	shore	TSS1500 - shore	0.10456	0.140413	0.0358537
0.0245636	0.0487669	4.67613	0.000266253	0.261563	0.12292	cg12453033	2	230787808	q	TRIP12	TSS1500	shore	TSS1500 - shore	0.0364851	0.0610487	0.0245636
0.0294829	0.0904609	4.67575	0.000266458	0.261563	0.122142	cg06158065	12	42878178	q	PRICKLE1	5'UTR	island	5'UTR - island	0.0757195	0.105202	0.0294829
0.029697	0.0937754	4.67546	0.000266611	0.261563	0.121563	cg20687242	12	54653427	q	CBX5	TSS200	open sea	TSS200 - open sea	0.078927	0.108624	0.029697
0.0504862	0.108634	4.67516	0.000266774	0.261563	0.120948	cg12097883	17	62774939	q	LOC146880	Body	island	Body - island	0.0833911	0.133877	0.0504862
0.0289238	0.0792267	4.67469	0.00026703	0.261563	0.11998	cg26056831	10	21814538	p	C10orf140	1stExon	shore	1stExon - shore	0.0647648	0.0936886	0.0289238
0.0217878	0.0580263	4.67186	0.000268564	0.262517	0.114208	cg05730369	12	62860029	q	MON2	TSS1500	shore	TSS1500 - shore	0.0471324	0.0689202	0.0217878
0.0350005	0.111969	4.66862	0.000270337	0.263324	0.107579	cg05497652	7	101377263	q	NA	IGR	open sea	IGR - open sea	0.0944692	0.12947	0.0350005
0.0460481	0.26037	4.66817	0.000270584	0.263324	0.106659	cg13808663	1	41444854	p	CTPS	TSS200	shore	TSS200 - shore	0.237346	0.283394	0.0460481
-0.0400469	0.798125	-4.66728	0.000271073	0.263324	0.104837	cg02530834	3	14595849	p	NA	IGR	shore	IGR - shore	0.818148	0.778101	-0.0400469
0.0432231	0.127495	4.66539	0.000272114	0.263376	0.100975	cg12760508	6	111200500	q	AMD1	5'UTR	shelf	5'UTR - shelf	0.105883	0.149106	0.0432231
0.0182383	0.0727581	4.665	0.000272328	0.263376	0.100182	cg19878911	2	157199400	q	NA	IGR	shore	IGR - shore	0.063639	0.0818773	0.0182383
-0.0507513	0.758044	-4.66413	0.000272811	0.263376	0.0983995	cg00560689	1	2883706	p	NA	IGR	shore	IGR - shore	0.783419	0.732668	-0.0507513
0.0198794	0.0515746	4.66306	0.000273405	0.263395	0.0962073	cg01687793	14	92040499	q	C14orf184	3'UTR	island	3'UTR - island	0.0416349	0.0615143	0.0198794
0.0631989	0.274866	4.6614	0.000274324	0.263395	0.0928249	cg03249573	22	42764390	q	NA	IGR	island	IGR - island	0.243267	0.306465	0.0631989
0.0457643	0.107771	4.66106	0.000274515	0.263395	0.0921246	ch.6.1433484F	6	67606015	q	NA	IGR	open sea	IGR - open sea	0.0848887	0.130653	0.0457643
0.0894496	0.199869	4.65977	0.000275235	0.263527	0.0894839	cg05732876	22	22337374	q	TOP3B	TSS1500	shore	TSS1500 - shore	0.155144	0.244594	0.0894496
0.0527463	0.262657	4.6588	0.000275776	0.263527	0.0875075	cg15925505	6	36854355	p	C6orf89	Body	shore	Body - shore	0.236284	0.28903	0.0527463
0.0302917	0.083561	4.65629	0.000277187	0.264337	0.0823649	cg21031345	11	121800497	q	NA	IGR	open sea	IGR - open sea	0.0684151	0.0987068	0.0302917
0.0224146	0.0768797	4.65438	0.000278262	0.264744	0.0784641	cg12477902	19	44599083	q	ZNF224	5'UTR	shore	5'UTR - shore	0.0656724	0.088087	0.0224146
0.0744399	0.213007	4.65312	0.000278974	0.264744	0.0758879	cg13773631	9	96715843	q	BARX1	Body	island	Body - island	0.175787	0.250227	0.0744399
0.0214968	0.0691777	4.65057	0.000280423	0.264744	0.0706677	cg24965638	6	151814903	q	C6orf97	TSS1500	shore	TSS1500 - shore	0.0584293	0.0799261	0.0214968
0.0361831	0.110194	4.64923	0.000281187	0.264744	0.0679281	cg18561881	1	207627541	q	CR2	TSS200	island	TSS200 - island	0.0921024	0.128286	0.0361831
0.0225638	0.0878995	4.64444	0.00028393	0.264744	0.0581469	cg21080297	22	22089368	q	YPEL1	5'UTR	shore	5'UTR - shore	0.0766176	0.0991814	0.0225638
0.0348129	0.0686205	4.64344	0.000284511	0.264744	0.0560893	cg21745612	17	32907636	q	TMEM132E	TSS200	island	TSS200 - island	0.051214	0.0860269	0.0348129
0.017784	0.0456021	4.64317	0.000284667	0.264744	0.0555362	cg18473652	6	75914122	q	COL12A1	5'UTR	shore	5'UTR - shore	0.0367101	0.0544941	0.017784
0.0182486	0.0513176	4.64292	0.000284814	0.264744	0.0550174	cg06680147	17	44344931	q	NA	IGR	shore	IGR - shore	0.0421933	0.0604419	0.0182486
-0.0377855	0.849666	-4.64156	0.000285601	0.264744	0.0522369	cg03476722	17	3789206	p	CAMKK1	5'UTR	shelf	5'UTR - shelf	0.868558	0.830773	-0.0377855
-0.0390401	0.761156	-4.64029	0.000286334	0.264744	0.0496554	cg14401614	15	74031640	q	NA	IGR	open sea	IGR - open sea	0.780676	0.741636	-0.0390401
-0.031887	0.873773	-4.63992	0.000286551	0.264744	0.0488903	cg01372107	7	157352978	q	PTPRN2	Body	shore	Body - shore	0.889717	0.85783	-0.031887
-0.0439728	0.84145	-4.63922	0.000286957	0.264744	0.0474629	cg24827992	6	33260021	p	RGL2	Body	shelf	Body - shelf	0.863436	0.819463	-0.0439728
-0.0329584	0.823095	-4.63885	0.000287176	0.264744	0.0466967	cg13102889	1	2463136	p	HES5	TSS1500	shore	TSS1500 - shore	0.839575	0.806616	-0.0329584
-0.0333855	0.850013	-4.63823	0.000287535	0.264744	0.045438	cg21407818	1	853925	p	FLJ39609	Body	shore	Body - shore	0.866705	0.83332	-0.0333855
0.0564131	0.113069	4.63718	0.000288153	0.264744	0.0432742	cg24338491	12	91775501	q	NA	IGR	open sea	IGR - open sea	0.0848627	0.141276	0.0564131
-0.0618744	0.79016	-4.63712	0.000288188	0.264744	0.0431515	cg13935928	18	19995469	q	CTAGE1	3'UTR	open sea	3'UTR - open sea	0.821098	0.759223	-0.0618744
0.0507101	0.0877442	4.63654	0.000288528	0.264744	0.0419633	cg26365460	6	47748696	p	OPN5	TSS1500	open sea	TSS1500 - open sea	0.0623892	0.113099	0.0507101
0.0203331	0.0584316	4.63591	0.000288896	0.264744	0.0406799	cg13029746	13	52025648	q	INTS6	Body	shore	Body - shore	0.048265	0.0685981	0.0203331
-0.0275373	0.850753	-4.63386	0.000290098	0.264744	0.0364981	cg17690263	7	150690969	q	NOS3	1stExon	open sea	1stExon - open sea	0.864522	0.836985	-0.0275373
0.0402166	0.0836632	4.63383	0.000290119	0.264744	0.0364265	cg13413744	9	33474169	p	SUGT1P1	Body	open sea	Body - open sea	0.0635549	0.103772	0.0402166
0.0294678	0.0748767	4.63374	0.000290171	0.264744	0.0362444	cg05683227	7	87850031	q	SRI	Body	shore	Body - shore	0.0601428	0.0896105	0.0294678
0.0377932	0.138544	4.63207	0.000291159	0.264744	0.0328219	cg25237720	17	11925041	p	MAP2K4	Body	shore	Body - shore	0.119647	0.157441	0.0377932
-0.0582086	0.781848	-4.63191	0.00029125	0.264744	0.0325047	cg23526087	14	68973466	q	RAD51L1	Body	open sea	Body - open sea	0.810952	0.752743	-0.0582086
0.0194509	0.0650301	4.63187	0.000291275	0.264744	0.0324183	ch.3.2661134R	3	134020605	q	NA	IGR	open sea	IGR - open sea	0.0553047	0.0747555	0.0194509
0.0213076	0.0641171	4.63112	0.00029172	0.264744	0.0308815	cg19120064	10	13749285	p	FRMD4A	Body	open sea	Body - open sea	0.0534633	0.0747709	0.0213076
0.0415829	0.109098	4.62915	0.000292889	0.265292	0.0268522	cg12708994	6	116691460	q	DSE	TSS1500	shore	TSS1500 - shore	0.0883068	0.12989	0.0415829
0.0254796	0.0857595	4.62609	0.000294718	0.265505	0.0205814	cg03541881	4	62068481	q	NA	IGR	island	IGR - island	0.0730197	0.0984994	0.0254796
0.0266052	0.102578	4.6254	0.000295128	0.265505	0.0191815	cg02253440	7	97911390	q	BRI3	Body	island	Body - island	0.0892756	0.115881	0.0266052
0.0287099	0.0922563	4.62378	0.000296106	0.265505	0.0158501	cg02332782	6	157801523	q	ZDHHC14	TSS1500	island	TSS1500 - island	0.0779014	0.106611	0.0287099
-0.0726695	0.573755	-4.62218	0.000297067	0.265505	0.0125878	cg03125400	2	43327937	p	NA	IGR	island	IGR - island	0.610089	0.53742	-0.0726695
-0.0251792	0.890942	-4.62062	0.000298013	0.265505	0.00938476	cg07595372	3	49041623	p	P4HTM	Body	shelf	Body - shelf	0.903532	0.878353	-0.0251792
0.0198903	0.0591771	4.61873	0.000299163	0.265505	0.00550733	cg17397135	2	28789816	p	PLB1	Body	island	Body - island	0.049232	0.0691223	0.0198903
-0.0426669	0.870706	-4.61858	0.000299253	0.265505	0.00520295	cg09395703	7	22106291	p	NA	IGR	open sea	IGR - open sea	0.89204	0.849373	-0.0426669
-0.0318521	0.913241	-4.61849	0.000299306	0.265505	0.00502284	cg03561897	17	63132298	q	RGS9	TSS1500	shore	TSS1500 - shore	0.929167	0.897315	-0.0318521
0.0234911	0.0813369	4.61843	0.000299344	0.265505	0.00489788	cg01791410	3	150802997	q	NA	IGR	island	IGR - island	0.0695914	0.0930825	0.0234911
0.0171666	0.0581747	4.61815	0.00029951	0.265505	0.00433771	cg04175417	8	56433717	q	XKR4	Body	open sea	Body - open sea	0.0495914	0.066758	0.0171666
0.0650717	0.198419	4.61807	0.000299562	0.265505	0.0041625	cg18011916	7	35295120	p	TBX20	TSS1500	shore	TSS1500 - shore	0.165883	0.230955	0.0650717
-0.0345436	0.745445	-4.61749	0.000299914	0.265505	0.00297931	cg09631652	12	53451981	q	TENC1	Body	shelf	Body - shelf	0.762716	0.728173	-0.0345436
0.279054	0.295351	4.61196	0.00030331	0.268005	-0.00835914	cg12252547	8	120220032	q	MAL2	TSS1500	shore	TSS1500 - shore	0.155824	0.434878	0.279054
-0.0419693	0.779374	-4.60664	0.00030661	0.270363	-0.019257	cg20840847	15	29213626	q	APBA2	TSS1500	open sea	TSS1500 - open sea	0.800359	0.75839	-0.0419693
0.0217819	0.0634588	4.6058	0.000307131	0.270363	-0.0209666	cg05308309	14	72887638	q	RGS6	Body	open sea	Body - open sea	0.0525678	0.0743497	0.0217819
-0.0430689	0.763227	-4.60335	0.000308663	0.270817	-0.0259771	cg07209931	5	176304988	q	UNC5A	Body	island	Body - island	0.784761	0.741693	-0.0430689
-0.055549	0.841692	-4.60314	0.000308801	0.270817	-0.0264261	cg20677018	8	41508391	p	NA	IGR	shore	IGR - shore	0.869466	0.813917	-0.055549
0.0256349	0.073824	4.60134	0.00030993	0.271148	-0.0300999	cg06154060	10	98347412	q	TM9SF3	TSS1500	shore	TSS1500 - shore	0.0610065	0.0866414	0.0256349
0.0279956	0.0834878	4.59972	0.000310957	0.271148	-0.033432	cg00049047	5	37838425	p	GDNF	5'UTR	island	5'UTR - island	0.06949	0.0974856	0.0279956
0.0530542	0.129856	4.59951	0.000311087	0.271148	-0.0338536	cg21313729	15	81384774	q	NA	IGR	open sea	IGR - open sea	0.103329	0.156383	0.0530542
0.0320886	0.13663	4.59791	0.000312101	0.271148	-0.0371297	ch.5.725956F	5	33457179	p	TARS	Body	open sea	Body - open sea	0.120586	0.152675	0.0320886
-0.0320774	0.87183	-4.59748	0.000312375	0.271148	-0.0380143	cg00921934	16	1866946	p	HAGH	Body	shelf	Body - shelf	0.887869	0.855791	-0.0320774
-0.0503579	0.769049	-4.59705	0.000312646	0.271148	-0.0388876	cg04836214	20	48097523	q	KCNB1	Body	shore	Body - shore	0.794228	0.74387	-0.0503579
-0.0315689	0.774449	-4.59613	0.000313232	0.271155	-0.0407718	cg18692273	1	201347483	q	TNNT2	TSS1500	open sea	TSS1500 - open sea	0.790233	0.758664	-0.0315689
0.044142	0.0975276	4.59497	0.000313977	0.271299	-0.0431644	cg10978355	5	80529340	q	RNU5E	Body	open sea	Body - open sea	0.0754566	0.119599	0.044142
-0.0460253	0.747401	-4.59136	0.000316291	0.271718	-0.050557	cg10912697	4	8262942	p	NA	IGR	open sea	IGR - open sea	0.770414	0.724388	-0.0460253
-0.0451942	0.787468	-4.58941	0.000317547	0.271718	-0.0545472	cg18599400	19	407758	p	C2CD4C	Body	island	Body - island	0.810066	0.764871	-0.0451942
0.0352486	0.104949	4.58773	0.000318639	0.271718	-0.0580057	cg07819944	10	124897153	q	HMX3	Body	island	Body - island	0.0873251	0.122574	0.0352486
0.0636228	0.695847	4.5866	0.000319374	0.271718	-0.0603241	cg12491966	21	46925242	q	COL18A1	Body	shelf	Body - shelf	0.664035	0.727658	0.0636228
0.0310585	0.103119	4.58507	0.000320371	0.271718	-0.0634625	cg21011652	1	53192635	p	ZYG11B	Body	shore	Body - shore	0.0875901	0.118649	0.0310585
0.0265968	0.0524018	4.58455	0.00032071	0.271718	-0.0645264	cg18043828	9	12774985	p	C9orf150	TSS200	shore	TSS200 - shore	0.0391034	0.0657002	0.0265968
-0.052149	0.685332	-4.58389	0.000321139	0.271718	-0.0658729	cg18744792	10	126688687	q	CTBP2	Body	shore	Body - shore	0.711406	0.659257	-0.052149
0.0232328	0.0588098	4.5838	0.000321197	0.271718	-0.0660554	cg09985832	2	289702	p	FAM150B	TSS1500	island	TSS1500 - island	0.0471934	0.0704262	0.0232328
0.0329593	0.0952546	4.58321	0.000321587	0.271718	-0.0672752	cg20203041	17	41857647	q	DUSP3	TSS1500	shore	TSS1500 - shore	0.078775	0.111734	0.0329593
0.0179609	0.0479097	4.58114	0.000322944	0.271718	-0.0715149	cg07235638	8	41625417	p	ANK1	Body	shore	Body - shore	0.0389293	0.0568902	0.0179609
-0.0415558	0.714398	-4.58015	0.000323595	0.271718	-0.0735415	cg20637438	8	10771386	p	XKR6	Body	open sea	Body - open sea	0.735176	0.69362	-0.0415558
-0.0348106	0.839658	-4.57913	0.000324267	0.271718	-0.0756299	cg23903787	4	3527371	p	LRPAP1	Body	shore	Body - shore	0.857063	0.822252	-0.0348106
0.0160633	0.0563041	4.5782	0.000324884	0.271718	-0.077545	cg26969167	8	59323693	q	UBXN2B	TSS200	shore	TSS200 - shore	0.0482725	0.0643357	0.0160633
0.0222233	0.0527141	4.57777	0.000325164	0.271718	-0.0784113	cg07031437	7	66461649	q	SBDS	TSS1500	shore	TSS1500 - shore	0.0416024	0.0638257	0.0222233
0.0416083	0.151248	4.57647	0.00032603	0.271718	-0.0810902	cg15204874	1	54822298	p	SSBP3	Body	island	Body - island	0.130444	0.172052	0.0416083
0.0416778	0.112345	4.57631	0.000326134	0.271718	-0.0814091	cg15394737	12	66481246	q	NA	IGR	open sea	IGR - open sea	0.0915065	0.133184	0.0416778
0.0242888	0.083799	4.57619	0.000326217	0.271718	-0.0816653	cg11458134	5	102091118	q	NA	IGR	island	IGR - island	0.0716546	0.0959434	0.0242888
-0.0398519	0.850693	-4.57555	0.000326643	0.271718	-0.0829794	cg12343929	16	712818	p	WDR90	Body	island	Body - island	0.870619	0.830767	-0.0398519
0.095989	0.503039	4.57505	0.000326972	0.271718	-0.0839931	cg20957370	5	153338888	q	NA	IGR	open sea	IGR - open sea	0.455045	0.551034	0.095989
-0.0970524	0.49126	-4.57477	0.000327158	0.271718	-0.0845657	cg18282096	2	132202527	q	LOC401010	TSS200	island	TSS200 - island	0.539787	0.442734	-0.0970524
0.0392027	0.0754892	4.57426	0.000327502	0.271718	-0.0856239	cg25840538	13	114146138	q	TMCO3	5'UTR	island	5'UTR - island	0.0558878	0.0950905	0.0392027
0.0222686	0.0630812	4.57282	0.00032846	0.271718	-0.0885656	cg09493150	5	172199605	q	DUSP1	TSS1500	island	TSS1500 - island	0.0519469	0.0742155	0.0222686
0.0232505	0.0600955	4.57249	0.000328682	0.271718	-0.0892445	cg26250558	4	164415941	q	C4orf43	1stExon	island	1stExon - island	0.0484702	0.0717208	0.0232505
-0.0671281	0.750586	-4.57241	0.000328738	0.271718	-0.0894167	cg09865386	14	101192599	q	DLK1	TSS1500	shore	TSS1500 - shore	0.78415	0.717022	-0.0671281
-0.12832	0.840672	-4.57189	0.000329085	0.271718	-0.0904792	cg03449867	15	28200653	q	OCA2	Body	open sea	Body - open sea	0.904831	0.776512	-0.12832
-0.0268981	0.850501	-4.57108	0.00032963	0.271718	-0.0921424	cg13912358	3	14505367	p	SLC6A6	Body	open sea	Body - open sea	0.86395	0.837052	-0.0268981
0.0376242	0.12752	4.56973	0.000330539	0.271718	-0.0949165	cg13292042	4	111535334	q	NA	IGR	shore	IGR - shore	0.108707	0.146332	0.0376242
0.0316933	0.0774815	4.56865	0.000331267	0.271718	-0.0971286	cg11183072	17	37894397	q	GRB7	TSS200	open sea	TSS200 - open sea	0.0616348	0.0933282	0.0316933
-0.0490811	0.724375	-4.5686	0.000331303	0.271718	-0.0972396	cg11891431	5	178209272	q	NA	IGR	open sea	IGR - open sea	0.748916	0.699835	-0.0490811
0.0230379	0.0700956	4.56764	0.000331949	0.271718	-0.0992002	cg00586909	6	20534671	p	CDKAL1	TSS200	open sea	TSS200 - open sea	0.0585766	0.0816145	0.0230379
-0.04705	0.758671	-4.56624	0.000332896	0.271718	-0.102066	cg02770097	10	88445317	q	LDB3	Body	open sea	Body - open sea	0.782196	0.735146	-0.04705
0.03828	0.134615	4.5661	0.000332993	0.271718	-0.102362	cg12822286	3	101394951	q	LOC100009676	TSS1500	shore	TSS1500 - shore	0.115475	0.153755	0.03828
0.0232042	0.0828813	4.56488	0.00033382	0.271731	-0.104858	cg22630160	6	26033475	p	HIST1H3B	TSS1500	island	TSS1500 - island	0.0712792	0.0944834	0.0232042
0.0163655	0.056772	4.56437	0.000334168	0.271731	-0.105905	cg23083530	19	6110790	p	RFX2	TSS200	island	TSS200 - island	0.0485893	0.0649547	0.0163655
0.0467608	0.175753	4.56193	0.000335833	0.271997	-0.110909	cg02571819	12	124017613	q	RILPL1	Body	island	Body - island	0.152373	0.199134	0.0467608
0.0283148	0.115291	4.56083	0.000336588	0.271997	-0.113168	cg09043226	6	32146099	p	AGPAT1	TSS1500	open sea	TSS1500 - open sea	0.101133	0.129448	0.0283148
-0.033808	0.603318	-4.5606	0.000336747	0.271997	-0.113643	cg09851596	8	143545214	q	BAI1	TSS200	shore	TSS200 - shore	0.620222	0.586414	-0.033808
0.0307166	0.0848643	4.55875	0.000338017	0.271997	-0.117433	cg14843496	2	165698108	q	COBLL1	TSS200	island	TSS200 - island	0.0695061	0.100223	0.0307166
-0.0602356	0.688371	-4.55836	0.000338288	0.271997	-0.11824	cg07677446	1	17699021	p	PADI6	Body	open sea	Body - open sea	0.718488	0.658253	-0.0602356
0.0193048	0.085	4.55797	0.000338557	0.271997	-0.119038	cg24687639	15	41576060	q	LOC729082	TSS200	island	TSS200 - island	0.0753476	0.0946524	0.0193048
-0.0455492	0.832235	-4.55793	0.000338584	0.271997	-0.11912	cg14011789	17	75452044	q	2015-09-09	Body	open sea	Body - open sea	0.85501	0.80946	-0.0455492
-0.0276505	0.895423	-4.55673	0.000339416	0.271997	-0.12159	cg12890691	11	1490738	p	HCCA2	3'UTR	shore	3'UTR - shore	0.909248	0.881598	-0.0276505
0.0206607	0.0698656	4.55581	0.000340052	0.271997	-0.123475	cg13864586	1	45097962	p	RNF220	Body	island	Body - island	0.0595352	0.0801959	0.0206607
-0.0775069	0.498907	-4.55452	0.000340948	0.271997	-0.126122	cg21271753	22	37499451	q	TMPRSS6	Body	open sea	Body - open sea	0.53766	0.460153	-0.0775069
0.0351144	0.0926106	4.55397	0.000341327	0.271997	-0.12724	cg14466269	14	37641191	q	SLC25A21	Body	shore	Body - shore	0.0750534	0.110168	0.0351144
0.0324353	0.137251	4.55304	0.00034198	0.271997	-0.129163	cg10919107	20	56229586	q	PMEPA1	Body	shore	Body - shore	0.121033	0.153468	0.0324353
0.0211168	0.0630451	4.54872	0.000345008	0.271997	-0.138035	cg07512971	15	63798022	q	USP3	Body	shore	Body - shore	0.0524867	0.0736036	0.0211168
0.0179909	0.0592846	4.54776	0.00034568	0.271997	-0.139992	cg09620016	16	25268473	p	ZKSCAN2	1stExon	shore	1stExon - shore	0.0502891	0.06828	0.0179909
-0.041568	0.853306	-4.54763	0.00034577	0.271997	-0.140255	cg05626094	16	2124103	p	TSC2	Body	shore	Body - shore	0.87409	0.832522	-0.041568
-0.0247023	0.910162	-4.54633	0.000346689	0.271997	-0.142925	cg08898868	1	21923109	p	RAP1GAP	3'UTR	open sea	3'UTR - open sea	0.922513	0.897811	-0.0247023
-0.0266571	0.918795	-4.54455	0.000347954	0.271997	-0.146591	cg08200043	14	104856500	q	NA	IGR	open sea	IGR - open sea	0.932124	0.905467	-0.0266571
0.0169226	0.0676897	4.54418	0.000348212	0.271997	-0.147337	cg12277495	16	66462184	q	BEAN	5'UTR	island	5'UTR - island	0.0592284	0.076151	0.0169226
-0.0768416	0.840235	-4.54332	0.00034883	0.271997	-0.149123	cg07355189	10	45923374	q	ALOX5	Body	island	Body - island	0.878656	0.801814	-0.0768416
0.0181441	0.0537353	4.54269	0.000349278	0.271997	-0.150412	cg04481212	11	27740495	p	BDNF	Body	shore	Body - shore	0.0446632	0.0628073	0.0181441
0.0302682	0.0718526	4.54208	0.000349711	0.271997	-0.151659	cg06949474	12	126467949	q	NA	IGR	open sea	IGR - open sea	0.0567185	0.0869867	0.0302682
0.0283183	0.071389	4.54198	0.000349784	0.271997	-0.151871	cg26478303	15	29562285	q	NDNL2	TSS1500	shore	TSS1500 - shore	0.0572299	0.0855482	0.0283183
0.0180136	0.055334	4.5396	0.000351482	0.271997	-0.156743	cg25485128	19	34919831	q	UBA2	Body	island	Body - island	0.0463272	0.0643408	0.0180136
0.0232073	0.0635478	4.53714	0.000353252	0.271997	-0.161796	cg03962411	1	33546533	p	ADC	TSS200	island	TSS200 - island	0.0519441	0.0751514	0.0232073
0.0575462	0.18757	4.53702	0.000353342	0.271997	-0.162053	cg20755748	12	31799116	p	C12orf72	TSS1500	open sea	TSS1500 - open sea	0.158797	0.216343	0.0575462
0.0292278	0.138779	4.53634	0.00035383	0.271997	-0.163442	cg16470957	3	50388565	p	TUSC4	TSS200	island	TSS200 - island	0.124165	0.153393	0.0292278
0.0230736	0.0531096	4.53589	0.000354154	0.271997	-0.164363	cg05668405	6	28890644	p	TRIM27	Body	shore	Body - shore	0.0415728	0.0646464	0.0230736
0.0505994	0.127596	4.53502	0.000354789	0.271997	-0.166166	cg26271591	2	178125956	q	NFE2L2	Body	shelf	Body - shelf	0.102296	0.152896	0.0505994
0.0286896	0.0796316	4.53479	0.000354955	0.271997	-0.166635	cg21956337	15	88799707	q	NTRK3	TSS200	island	TSS200 - island	0.0652869	0.0939764	0.0286896
0.0348811	0.1245	4.53374	0.000355715	0.271997	-0.168787	cg00536939	11	47279352	p	NR1H3	TSS200	open sea	TSS200 - open sea	0.10706	0.141941	0.0348811
-0.107181	0.614847	-4.53341	0.000355957	0.271997	-0.169472	cg08085827	17	71361857	q	SDK2	Body	open sea	Body - open sea	0.668437	0.561257	-0.107181
-0.0667616	0.575563	-4.53295	0.000356291	0.271997	-0.170415	cg18454954	11	2020537	p	H19	TSS1500	shore	TSS1500 - shore	0.608944	0.542182	-0.0667616
0.0395525	0.127192	4.53217	0.000356856	0.271997	-0.172011	cg07083806	2	16083276	p	MYCN	Body	shore	Body - shore	0.107416	0.146968	0.0395525
0.0228488	0.0892339	4.53186	0.000357084	0.271997	-0.172654	cg17850538	15	35280322	q	ZNF770	1stExon	shore	1stExon - shore	0.0778095	0.100658	0.0228488
0.0704269	0.477207	4.53158	0.000357286	0.271997	-0.173222	cg05790038	17	3461143	p	TRPV3	1stExon	open sea	1stExon - open sea	0.441993	0.51242	0.0704269
-0.0477499	0.804736	-4.53148	0.000357356	0.271997	-0.17342	cg06012016	11	67219631	q	GPR152	1stExon	open sea	1stExon - open sea	0.828611	0.780861	-0.0477499
0.0326865	0.0718311	4.53142	0.000357405	0.271997	-0.173557	cg16845486	12	45269610	q	NELL2	Body	shore	Body - shore	0.0554878	0.0881744	0.0326865
0.0184737	0.0658746	4.53124	0.000357534	0.271997	-0.173919	cg24063238	17	56085336	q	SFRS1	TSS1500	island	TSS1500 - island	0.0566378	0.0751114	0.0184737
0.0224916	0.070172	4.53118	0.000357578	0.271997	-0.174045	cg07227671	12	124780924	q	FAM101A	5'UTR	shore	5'UTR - shore	0.0589262	0.0814178	0.0224916
-0.0618286	0.817098	-4.53104	0.000357684	0.271997	-0.174341	cg04736951	4	6725338	p	NA	IGR	shelf	IGR - shelf	0.848013	0.786184	-0.0618286
0.0606197	0.157311	4.52824	0.000359734	0.272519	-0.180091	cg03484490	10	97454076	q	TCTN3	TSS200	shore	TSS200 - shore	0.127002	0.187621	0.0606197
0.0297391	0.0893092	4.52818	0.000359779	0.272519	-0.180216	cg22532843	4	180978836	q	NA	IGR	shore	IGR - shore	0.0744397	0.104179	0.0297391
0.0183515	0.0661995	4.52772	0.000360113	0.272519	-0.18115	cg00325919	1	156595847	q	NA	IGR	shore	IGR - shore	0.0570237	0.0753753	0.0183515
0.0219162	0.070654	4.52656	0.000360966	0.272725	-0.183532	cg24508611	4	156588023	q	GUCY1A3	1stExon	shore	1stExon - shore	0.059696	0.0816121	0.0219162
0.0292866	0.136567	4.52575	0.000361565	0.272738	-0.185198	cg03206681	3	193512175	q	NA	IGR	open sea	IGR - open sea	0.121924	0.151211	0.0292866
-0.0549481	0.591678	-4.52354	0.000363198	0.272912	-0.189733	cg18965116	7	57881130	p	NA	IGR	open sea	IGR - open sea	0.619152	0.564204	-0.0549481
0.0177519	0.0495154	4.52269	0.000363831	0.272912	-0.191485	cg01391346	6	99873300	q	SFRS18	TSS200	shore	TSS200 - shore	0.0406395	0.0583914	0.0177519
0.0280018	0.0879484	4.52202	0.000364333	0.272912	-0.192872	cg01927887	17	65374072	q	PITPNC1	5'UTR	island	5'UTR - island	0.0739475	0.101949	0.0280018
-0.0262797	0.882105	-4.52133	0.000364842	0.272912	-0.194278	cg08932277	15	74627589	q	CCDC33	3'UTR	open sea	3'UTR - open sea	0.895245	0.868965	-0.0262797
0.0253082	0.0854728	4.52075	0.000365279	0.272912	-0.195479	cg19694200	20	55204351	q	TFAP2C	TSS200	island	TSS200 - island	0.0728187	0.0981269	0.0253082
-0.0535221	0.826027	-4.52046	0.000365492	0.272912	-0.196068	cg11586158	1	175013920	q	NA	IGR	open sea	IGR - open sea	0.852788	0.799266	-0.0535221
0.0455206	0.179851	4.51996	0.000365867	0.272912	-0.197099	cg19176541	13	43882349	q	ENOX1	Body	open sea	Body - open sea	0.157091	0.202612	0.0455206
0.0295996	0.115945	4.51819	0.00036719	0.273099	-0.200729	cg22465281	5	65017296	q	NLN	TSS1500	shore	TSS1500 - shore	0.101145	0.130745	0.0295996
0.0250705	0.0836063	4.51807	0.000367282	0.273099	-0.200981	cg21191737	9	15306337	p	TTC39B	Body	shore	Body - shore	0.071071	0.0961415	0.0250705
-0.0539157	0.66521	-4.51174	0.000372062	0.274469	-0.213989	cg12361772	17	9160821	p	STX8	Body	open sea	Body - open sea	0.692168	0.638252	-0.0539157
-0.0289044	0.858348	-4.51124	0.000372438	0.274469	-0.215006	cg24432389	12	124903636	q	NCOR2	Body	shore	Body - shore	0.8728	0.843895	-0.0289044
0.0326219	0.103831	4.51006	0.000373345	0.274469	-0.217451	cg24492058	1	12203751	p	TNFRSF8	3'UTR	open sea	3'UTR - open sea	0.0875199	0.120142	0.0326219
-0.0556161	0.755934	-4.50974	0.000373587	0.274469	-0.218103	cg21609804	11	63678193	q	MARK2	3'UTR	shore	3'UTR - shore	0.783742	0.728126	-0.0556161
0.0275	0.10022	4.50962	0.000373679	0.274469	-0.218352	cg17199320	1	231177008	q	FAM89A	TSS1500	island	TSS1500 - island	0.0864703	0.11397	0.0275
0.0232823	0.064152	4.50789	0.000375001	0.274469	-0.221902	cg13848377	11	65383829	q	PCNXL3	1stExon	island	1stExon - island	0.0525109	0.0757932	0.0232823
0.0409332	0.563391	4.50615	0.000376337	0.274469	-0.225481	cg23493751	3	46204787	p	NA	IGR	open sea	IGR - open sea	0.542925	0.583858	0.0409332
0.0397699	0.090615	4.50537	0.000376939	0.274469	-0.227087	cg24933127	1	217263507	q	ESRRG	TSS1500	shore	TSS1500 - shore	0.07073	0.1105	0.0397699
0.0180469	0.0540455	4.50461	0.000377522	0.274469	-0.228641	ch.17.27159102R	17	30134989	q	NA	IGR	open sea	IGR - open sea	0.0450221	0.063069	0.0180469
0.0212733	0.0866212	4.50332	0.000378519	0.274469	-0.231293	cg23325932	19	41903010	q	BCKDHA	TSS1500	shore	TSS1500 - shore	0.0759846	0.0972579	0.0212733
0.0215062	0.0619561	4.50284	0.000378888	0.274469	-0.232274	ch.9.21059582R	9	21069582	p	MIR548H2	Body	open sea	Body - open sea	0.051203	0.0727092	0.0215062
-0.0587058	0.823336	-4.50276	0.000378956	0.274469	-0.232454	cg06064115	17	2648524	p	NA	IGR	shelf	IGR - shelf	0.852689	0.793983	-0.0587058
-0.0312066	0.737815	-4.50098	0.000380335	0.274469	-0.23611	cg25137918	12	52545323	q	NA	IGR	shore	IGR - shore	0.753418	0.722211	-0.0312066
-0.0697273	0.748248	-4.50074	0.000380519	0.274469	-0.236595	cg02485697	11	2424015	p	TSSC4	Body	shore	Body - shore	0.783112	0.713384	-0.0697273
0.0175154	0.0700946	4.49892	0.000381938	0.274469	-0.24034	cg09431416	17	75137873	q	SEC14L1	5'UTR	shore	5'UTR - shore	0.0613369	0.0788524	0.0175154
0.0233167	0.060655	4.49845	0.000382306	0.274469	-0.241307	cg21417675	7	128695180	q	LOC286016	TSS200	island	TSS200 - island	0.0489966	0.0723133	0.0233167
0.0266129	0.346591	4.4982	0.000382503	0.274469	-0.241826	cg10967101	12	64062542	q	DPY19L2	TSS200	island	TSS200 - island	0.333285	0.359898	0.0266129
-0.0311345	0.696496	-4.49772	0.000382879	0.274469	-0.242813	cg03391568	3	46918266	p	PTH1R	TSS1500	open sea	TSS1500 - open sea	0.712063	0.680929	-0.0311345
0.0263744	0.0974755	4.49653	0.000383814	0.274469	-0.245266	cg20148187	1	204381252	q	PPP1R15B	TSS1500	shore	TSS1500 - shore	0.0842883	0.110663	0.0263744
-0.0313704	0.896148	-4.49602	0.000384215	0.274469	-0.246316	cg24091949	19	45206843	q	CEACAM16	Body	shore	Body - shore	0.911833	0.880463	-0.0313704
0.0248364	0.0703703	4.49455	0.000385367	0.274469	-0.249327	cg02636704	20	49575191	q	DPM1	TSS200	island	TSS200 - island	0.0579521	0.0827885	0.0248364
0.437839	0.497289	4.49452	0.00038539	0.274469	-0.249387	cg21498547	8	1651128	p	DLGAP2	3'UTR	shore	3'UTR - shore	0.278369	0.716208	0.437839
0.0196765	0.053529	4.49443	0.000385459	0.274469	-0.249567	cg17221455	4	107236753	q	AIMP1	TSS200	open sea	TSS200 - open sea	0.0436907	0.0633672	0.0196765
0.0283575	0.0956293	4.49431	0.000385554	0.274469	-0.249815	cg04609576	5	126626362	q	MEGF10	TSS200	island	TSS200 - island	0.0814506	0.109808	0.0283575
0.0335954	0.10874	4.4933	0.000386353	0.274469	-0.251896	cg26074349	12	50426727	q	NA	IGR	island	IGR - island	0.0919425	0.125538	0.0335954
0.0220435	0.0769761	4.49182	0.000387527	0.274469	-0.254948	cg10388430	10	111768423	q	ADD3	5'UTR	shore	5'UTR - shore	0.0659544	0.0879979	0.0220435
0.0387104	0.118806	4.48998	0.000388987	0.274469	-0.25873	ch.3.994724R	3	47736700	p	SMARCC1	Body	open sea	Body - open sea	0.0994509	0.138161	0.0387104
-0.0365811	0.882531	-4.489	0.000389767	0.274469	-0.260744	cg07222420	12	124807302	q	NA	IGR	shore	IGR - shore	0.900822	0.864241	-0.0365811
0.0703816	0.483691	4.48824	0.000390371	0.274469	-0.2623	cg18281955	4	46726121	p	NA	IGR	open sea	IGR - open sea	0.4485	0.518882	0.0703816
0.0288441	0.0572268	4.48821	0.000390401	0.274469	-0.262377	cg11202131	8	65490343	q	LOC401463	TSS1500	shore	TSS1500 - shore	0.0428048	0.0716488	0.0288441
0.0199158	0.0589948	4.48801	0.000390554	0.274469	-0.262774	cg00114393	3	145879430	q	PLOD2	TSS200	shore	TSS200 - shore	0.0490369	0.0689527	0.0199158
-0.0531249	0.644866	-4.4863	0.000391923	0.274469	-0.26629	cg05349837	12	54430991	q	HOXC4	5'UTR	shelf	5'UTR - shelf	0.671429	0.618304	-0.0531249
0.0345482	0.11914	4.4863	0.000391924	0.274469	-0.266294	cg16816603	22	45403047	q	PHF21B	Body	island	Body - island	0.101866	0.136414	0.0345482
0.0278484	0.084967	4.48506	0.000392924	0.274469	-0.268855	cg08839210	17	27045048	q	RAB34	TSS200	island	TSS200 - island	0.0710428	0.0988912	0.0278484
0.0280006	0.0780913	4.4843	0.000393533	0.274469	-0.270412	cg16403565	1	181122245	q	NA	IGR	open sea	IGR - open sea	0.064091	0.0920917	0.0280006
0.0640711	0.418151	4.48405	0.000393733	0.274469	-0.270925	cg25939630	3	191094694	q	CCDC50	Body	open sea	Body - open sea	0.386115	0.450186	0.0640711
0.0164414	0.0601498	4.48377	0.000393961	0.274469	-0.271505	cg14304761	9	93564149	q	SYK	TSS200	island	TSS200 - island	0.0519291	0.0683705	0.0164414
-0.0487193	0.81504	-4.48266	0.000394854	0.274469	-0.273782	cg07138994	11	8361530	p	NA	IGR	open sea	IGR - open sea	0.8394	0.79068	-0.0487193
-0.0487981	0.416586	-4.48231	0.000395139	0.274469	-0.274509	cg08941173	11	125034971	q	PKNOX2	5'UTR	island	5'UTR - island	0.440985	0.392187	-0.0487981
0.0171494	0.0580986	4.48048	0.000396619	0.274469	-0.278268	cg16576000	2	26257709	p	RAB10	Body	shore	Body - shore	0.0495239	0.0666733	0.0171494
0.0825827	0.597708	4.48011	0.000396922	0.274469	-0.279034	cg15125056	3	23691152	p	NA	IGR	open sea	IGR - open sea	0.556417	0.638999	0.0825827
0.0312783	0.106694	4.48007	0.00039695	0.274469	-0.279106	cg15889106	14	21567164	q	ZNF219	5'UTR	shore	5'UTR - shore	0.0910551	0.122333	0.0312783
0.138648	0.579515	4.47991	0.000397083	0.274469	-0.279442	cg13211302	8	102236731	q	NA	IGR	island	IGR - island	0.510191	0.648839	0.138648
0.0844748	0.219354	4.47975	0.000397212	0.274469	-0.279769	cg09537551	8	99950917	q	NA	IGR	shore	IGR - shore	0.177116	0.261591	0.0844748
-0.0369631	0.773647	-4.47954	0.000397385	0.274469	-0.280207	cg26255560	14	101346180	q	MIR431	TSS1500	shelf	TSS1500 - shelf	0.792129	0.755166	-0.0369631
0.0362326	0.187807	4.47872	0.000398051	0.274469	-0.28189	cg12516359	11	17717280	p	NA	IGR	shore	IGR - shore	0.16969	0.205923	0.0362326
0.0507731	0.173258	4.47726	0.000399243	0.274469	-0.284897	cg05112986	6	45346247	p	SUPT3H	TSS1500	island	TSS1500 - island	0.147872	0.198645	0.0507731
-0.0252638	0.94297	-4.47713	0.000399352	0.274469	-0.285172	cg04783474	7	55799845	p	NA	IGR	open sea	IGR - open sea	0.955602	0.930338	-0.0252638
0.0190967	0.0564818	4.47642	0.000399929	0.274469	-0.286625	cg04645567	10	101292682	q	NKX2-3	TSS200	island	TSS200 - island	0.0469334	0.0660301	0.0190967
-0.0309896	0.869159	-4.47525	0.000400886	0.274469	-0.289027	cg17048169	2	233744073	q	NGEF	3'UTR	shelf	3'UTR - shelf	0.884654	0.853664	-0.0309896
0.0245988	0.0692631	4.47524	0.000400893	0.274469	-0.289045	cg01965112	11	124981114	q	NA	IGR	shore	IGR - shore	0.0569637	0.0815626	0.0245988
0.0597795	0.424478	4.47522	0.000400912	0.274469	-0.289093	cg01136458	8	4853275	p	CSMD1	TSS1500	shore	TSS1500 - shore	0.394588	0.454368	0.0597795
-0.125311	0.581313	-4.47289	0.000402833	0.274469	-0.293898	cg08989290	16	615782	p	NHLRC4	TSS1500	island	TSS1500 - island	0.643968	0.518657	-0.125311
0.0272135	0.0768512	4.47166	0.000403847	0.274469	-0.296426	cg26588825	4	159093915	q	FAM198B	TSS200	open sea	TSS200 - open sea	0.0632445	0.090458	0.0272135
0.0260131	0.116177	4.47112	0.000404288	0.274469	-0.297523	cg00039564	7	27780592	p	TAX1BP1	5'UTR	island	5'UTR - island	0.10317	0.129184	0.0260131
0.0263992	0.0794849	4.46924	0.000405848	0.274469	-0.301395	cg25948980	11	76777325	q	CAPN5	TSS1500	shore	TSS1500 - shore	0.0662853	0.0926845	0.0263992
0.02734	0.062836	4.46923	0.00040586	0.274469	-0.301425	cg16528511	6	84562892	q	RIPPLY2	TSS200	island	TSS200 - island	0.049166	0.076506	0.02734
-0.0325954	0.860433	-4.46814	0.000406765	0.274469	-0.303664	cg22822867	8	145004144	q	PLEC1	Body	island	Body - island	0.87673	0.844135	-0.0325954
0.046956	0.186107	4.46754	0.000407265	0.274469	-0.3049	cg02010185	14	76452815	q	C14orf179	Body	shore	Body - shore	0.162629	0.209585	0.046956
-0.0340472	0.801979	-4.46699	0.000407723	0.274469	-0.306028	cg03292284	1	241804036	q	OPN3	TSS1500	shore	TSS1500 - shore	0.819003	0.784955	-0.0340472
0.0539251	0.321019	4.46676	0.000407919	0.274469	-0.306512	cg02493167	5	76935719	q	OTP	TSS1500	shore	TSS1500 - shore	0.294056	0.347981	0.0539251
0.0186012	0.0500781	4.46661	0.000408038	0.274469	-0.306806	cg13510361	9	104161291	q	MRPL50	TSS1500	island	TSS1500 - island	0.0407775	0.0593786	0.0186012
-0.0322205	0.889853	-4.46647	0.000408156	0.274469	-0.307095	cg05423942	8	143254443	q	NA	IGR	open sea	IGR - open sea	0.905963	0.873743	-0.0322205
0.0805955	0.496094	4.46442	0.000409874	0.274469	-0.311319	cg12798259	11	31823282	p	PAX6	Body	shore	Body - shore	0.455796	0.536391	0.0805955
0.0261241	0.0951286	4.46336	0.000410768	0.274469	-0.313507	cg02674384	13	46425837	q	SIAH3	5'UTR	open sea	5'UTR - open sea	0.0820665	0.108191	0.0261241
0.0514634	0.126328	4.46187	0.000412024	0.274469	-0.316577	cg22546374	6	27301172	p	NA	IGR	open sea	IGR - open sea	0.100597	0.15206	0.0514634
0.0296456	0.0826609	4.46174	0.000412129	0.274469	-0.316834	cg01902747	10	32734661	p	CCDC7	TSS1500	open sea	TSS1500 - open sea	0.0678381	0.0974837	0.0296456
0.0220095	0.0432356	4.46158	0.000412268	0.274469	-0.317172	cg09097345	22	25202086	q	SGSM1	TSS200	island	TSS200 - island	0.0322308	0.0542403	0.0220095
0.0264381	0.0771428	4.46114	0.000412641	0.274469	-0.318081	cg09423085	2	68478351	p	PPP3R1	Body	shore	Body - shore	0.0639237	0.0903618	0.0264381
0.0234762	0.0814679	4.46107	0.000412695	0.274469	-0.318213	cg00097282	7	5633595	p	FSCN1	Body	island	Body - island	0.0697298	0.093206	0.0234762
-0.0373026	0.792186	-4.46065	0.000413055	0.274469	-0.319089	cg01588581	2	241832900	q	C2orf54	TSS1500	open sea	TSS1500 - open sea	0.810837	0.773535	-0.0373026
-0.0560633	0.789207	-4.46038	0.000413277	0.274469	-0.31963	cg08166431	16	11272247	p	CLEC16A	Body	island	Body - island	0.817239	0.761175	-0.0560633
0.034658	0.44535	4.46014	0.00041348	0.274469	-0.320124	cg25001845	14	75201709	q	FCF1	3'UTR	open sea	3'UTR - open sea	0.428021	0.462679	0.034658
0.0322221	0.383658	4.45968	0.000413878	0.274469	-0.32109	cg15965241	12	121570571	q	P2RX7	TSS200	open sea	TSS200 - open sea	0.367547	0.399769	0.0322221
0.0520391	0.224376	4.45965	0.000413903	0.274469	-0.321152	cg00656860	15	68116607	q	LBXCOR1	TSS1500	island	TSS1500 - island	0.198357	0.250396	0.0520391
-0.0333569	0.881195	-4.45908	0.00041438	0.274469	-0.322309	cg09964933	17	78856246	q	RPTOR	Body	shore	Body - shore	0.897874	0.864517	-0.0333569
-0.0528665	0.256344	-4.4565	0.000416582	0.274469	-0.327636	cg19438514	20	36530920	q	VSTM2L	TSS1500	shore	TSS1500 - shore	0.282778	0.229911	-0.0528665
-0.0428556	0.72138	-4.45608	0.000416934	0.274469	-0.328485	cg14425891	9	138169405	q	NA	IGR	open sea	IGR - open sea	0.742808	0.699952	-0.0428556
-0.0445315	0.567013	-4.45229	0.000420185	0.274469	-0.336292	cg20045970	12	110319019	q	GLTP	TSS1500	shore	TSS1500 - shore	0.589279	0.544747	-0.0445315
0.0229608	0.0966482	4.45183	0.000420579	0.274469	-0.337235	cg15523958	2	43864929	p	PLEKHH2	5'UTR	island	5'UTR - island	0.0851678	0.108129	0.0229608
0.0255986	0.122506	4.45043	0.000421787	0.274469	-0.340116	cg22489878	20	61447803	q	COL9A3	TSS1500	island	TSS1500 - island	0.109706	0.135305	0.0255986
-0.0558575	0.68602	-4.44925	0.000422808	0.274469	-0.342547	cg18437480	17	76130305	q	TMC8	Body	shore	Body - shore	0.713949	0.658092	-0.0558575
0.0758261	0.547476	4.44876	0.00042324	0.274469	-0.343574	cg08164720	1	45313025	p	NA	IGR	shelf	IGR - shelf	0.509563	0.585389	0.0758261
0.01889	0.0556387	4.44814	0.000423773	0.274469	-0.344839	cg08380397	7	128509612	q	NA	IGR	island	IGR - island	0.0461937	0.0650837	0.01889
-0.0417	0.768453	-4.44802	0.000423876	0.274469	-0.345082	cg01878761	11	117551329	q	DSCAML1	Body	open sea	Body - open sea	0.789303	0.747603	-0.0417
-0.0445393	0.79653	-4.44769	0.000424166	0.274469	-0.345771	cg03438216	1	230517965	q	NA	IGR	open sea	IGR - open sea	0.8188	0.77426	-0.0445393
-0.0665261	0.720239	-4.44668	0.000425044	0.274469	-0.34785	cg13778208	17	46072223	q	NA	IGR	open sea	IGR - open sea	0.753502	0.686976	-0.0665261
0.0186106	0.068429	4.4466	0.000425113	0.274469	-0.348012	cg06865749	1	203764655	q	ZC3H11A	TSS200	island	TSS200 - island	0.0591237	0.0777343	0.0186106
0.0199649	0.0487221	4.44424	0.000427176	0.274469	-0.352878	cg11899895	7	27779895	p	TAX1BP1	5'UTR	island	5'UTR - island	0.0387397	0.0587046	0.0199649
0.0366388	0.679152	4.4431	0.000428172	0.274469	-0.355218	cg09299592	22	40765943	q	SGSM3	TSS1500	shore	TSS1500 - shore	0.660833	0.697471	0.0366388
0.0323254	0.0837532	4.443	0.000428263	0.274469	-0.355431	cg24931561	6	157745382	q	C6orf35	TSS200	shore	TSS200 - shore	0.0675905	0.0999159	0.0323254
-0.0297082	0.88048	-4.44281	0.000428431	0.274469	-0.355825	cg13591091	9	130254049	q	LRSAM1	Body	open sea	Body - open sea	0.895334	0.865625	-0.0297082
-0.0463309	0.496827	-4.44112	0.000429912	0.274469	-0.359293	cg05120428	10	116109825	q	AFAP1L2	Body	open sea	Body - open sea	0.519992	0.473661	-0.0463309
0.0289625	0.092104	4.44075	0.000430243	0.274469	-0.360066	cg19822214	19	54641139	q	CNOT3	TSS1500	island	TSS1500 - island	0.0776228	0.106585	0.0289625
0.0371184	0.129783	4.44025	0.000430686	0.274469	-0.3611	cg11404049	1	15850983	p	CASP9	TSS200	shore	TSS200 - shore	0.111224	0.148342	0.0371184
0.291252	0.609417	4.43962	0.000431242	0.274469	-0.362397	cg19650706	5	140594406	q	PCDHB13	1stExon	shore	1stExon - shore	0.46379	0.755043	0.291252
0.0161557	0.0616275	4.43931	0.000431517	0.274469	-0.363037	cg26140961	14	21121353	q	NA	IGR	open sea	IGR - open sea	0.0535497	0.0697054	0.0161557
0.0439816	0.177588	4.43892	0.000431856	0.274469	-0.363827	cg21284779	1	155910526	q	RXFP4	TSS1500	open sea	TSS1500 - open sea	0.155597	0.199579	0.0439816
0.0405882	0.160303	4.43795	0.000432719	0.274469	-0.365834	cg00430036	9	99145401	q	SLC35D2	Body	shore	Body - shore	0.140009	0.180597	0.0405882
0.030687	0.09143	4.43691	0.000433641	0.274469	-0.367971	cg13901245	7	21583623	p	DNAH11	Body	shore	Body - shore	0.0760865	0.106773	0.030687
0.0229593	0.0592249	4.4366	0.000433915	0.274469	-0.368607	cg25404025	5	52777789	q	FST	Body	island	Body - island	0.0477453	0.0707046	0.0229593
-0.0387245	0.727461	-4.43645	0.00043405	0.274469	-0.368919	cg01841415	9	138679528	q	KCNT1	Body	shore	Body - shore	0.746823	0.708099	-0.0387245
-0.0529889	0.79286	-4.43637	0.000434123	0.274469	-0.369088	cg15491094	14	95948132	q	NA	IGR	open sea	IGR - open sea	0.819354	0.766365	-0.0529889
0.0265485	0.0883847	4.43626	0.000434221	0.274469	-0.369315	cg18738311	7	64254934	q	ZNF138	5'UTR	island	5'UTR - island	0.0751105	0.101659	0.0265485
0.0218595	0.0842028	4.43573	0.000434689	0.274469	-0.370398	cg26451261	7	95238137	q	NA	IGR	open sea	IGR - open sea	0.0732731	0.0951326	0.0218595
-0.0560225	0.858784	-4.43557	0.000434831	0.274469	-0.370727	cg04165024	16	1787370	p	MAPK8IP3	Body	shelf	Body - shelf	0.886795	0.830773	-0.0560225
0.0470123	0.416736	4.43554	0.000434861	0.274469	-0.370796	cg00414835	10	48439452	q	GDF10	TSS1500	shore	TSS1500 - shore	0.39323	0.440243	0.0470123
0.0205589	0.0706972	4.43543	0.00043496	0.274469	-0.371024	cg17486097	8	35093411	p	UNC5D	Body	island	Body - island	0.0604178	0.0809767	0.0205589
0.0188875	0.0522007	4.43511	0.000435247	0.274469	-0.371688	cg26002628	10	63660195	q	ARID5B	TSS1500	shelf	TSS1500 - shelf	0.0427569	0.0616444	0.0188875
-0.0513228	0.854104	-4.43486	0.00043547	0.274469	-0.372202	cg26985922	5	147261629	q	SCGB3A2	3'UTR	open sea	3'UTR - open sea	0.879765	0.828442	-0.0513228
0.0858822	0.207466	4.43375	0.000436459	0.274469	-0.374482	cg14502172	10	5454184	p	NET1	TSS1500	shore	TSS1500 - shore	0.164524	0.250407	0.0858822
0.0182519	0.0798769	4.43318	0.000436975	0.274469	-0.375669	cg03008269	11	13485254	p	BTBD10	TSS1500	island	TSS1500 - island	0.0707509	0.0890028	0.0182519
-0.073029	0.526028	-4.43312	0.000437029	0.274469	-0.375792	cg12709669	18	12287173	p	NA	IGR	shore	IGR - shore	0.562542	0.489513	-0.073029
0.0760627	0.148665	4.43256	0.000437526	0.274469	-0.376935	cg12972064	3	171887393	q	FNDC3B	Body	open sea	Body - open sea	0.110634	0.186697	0.0760627
-0.0526809	0.733811	-4.43227	0.000437788	0.274469	-0.377537	cg18359618	14	104648508	q	NA	IGR	shelf	IGR - shelf	0.760152	0.707471	-0.0526809
-0.0317599	0.79793	-4.43215	0.000437898	0.274469	-0.37779	cg23477380	19	5901268	p	NDUFA11	Body	shelf	Body - shelf	0.81381	0.78205	-0.0317599
0.035531	0.141762	4.4321	0.000437937	0.274469	-0.37788	cg21432158	12	104530941	q	NFYB	5'UTR	shore	5'UTR - shore	0.123997	0.159528	0.035531
0.0636607	0.199025	4.42986	0.000439951	0.274469	-0.38249	cg11625005	5	1295737	p	TERT	TSS1500	island	TSS1500 - island	0.167194	0.230855	0.0636607
0.031587	0.0858721	4.42922	0.000440537	0.274469	-0.383827	cg17498313	6	35995298	p	MAPK14	TSS200	island	TSS200 - island	0.0700787	0.101666	0.031587
0.0449743	0.282105	4.42904	0.000440693	0.274469	-0.384182	cg05043311	1	161179735	q	NDUFS2	Body	open sea	Body - open sea	0.259618	0.304592	0.0449743
0.0405501	0.0988964	4.42904	0.000440697	0.274469	-0.384192	cg20353480	10	62537971	q	CDC2	TSS1500	island	TSS1500 - island	0.0786214	0.119171	0.0405501
0.0534559	0.17907	4.42886	0.000440859	0.274469	-0.384561	cg08110488	1	82136224	p	NA	IGR	open sea	IGR - open sea	0.152342	0.205798	0.0534559
-0.0361935	0.779898	-4.42862	0.000441077	0.274469	-0.385058	cg18967021	1	229197824	q	NA	IGR	open sea	IGR - open sea	0.797995	0.761801	-0.0361935
0.0252301	0.0913107	4.42733	0.000442241	0.274829	-0.387706	cg01281285	18	57364872	q	CCBE1	TSS1500	island	TSS1500 - island	0.0786957	0.103926	0.0252301
-0.0605744	0.736423	-4.42498	0.000444378	0.275792	-0.39255	cg04658243	17	78865755	q	RPTOR	Body	shore	Body - shore	0.76671	0.706135	-0.0605744
0.0215238	0.0556736	4.42263	0.000446531	0.27667	-0.397405	cg03063797	14	51135466	q	SAV1	TSS1500	shore	TSS1500 - shore	0.0449117	0.0664355	0.0215238
-0.0473363	0.866982	-4.42168	0.000447402	0.27667	-0.399363	cg24070198	6	37014597	p	NA	IGR	shore	IGR - shore	0.89065	0.843314	-0.0473363
-0.0345014	0.900578	-4.42119	0.000447846	0.27667	-0.40036	cg18337287	19	930871	p	ARID3A	Body	shore	Body - shore	0.917829	0.883327	-0.0345014
0.0167654	0.0687046	4.42082	0.000448185	0.27667	-0.401121	cg00581731	2	101435167	q	NPAS2	TSS1500	island	TSS1500 - island	0.0603219	0.0770873	0.0167654
0.0335552	0.0884057	4.42018	0.000448777	0.27667	-0.402447	cg09869234	6	99293644	q	NA	IGR	shore	IGR - shore	0.0716281	0.105183	0.0335552
0.0599021	0.271178	4.4193	0.000449591	0.27667	-0.404267	cg21318380	20	49620366	q	KCNG1	3'UTR	shore	3'UTR - shore	0.241227	0.301129	0.0599021
0.0153823	0.0390687	4.41894	0.000449921	0.27667	-0.405005	cg25808386	2	198318002	q	COQ10B	TSS1500	island	TSS1500 - island	0.0313776	0.0467599	0.0153823
0.0292472	0.0767551	4.41759	0.000451172	0.276699	-0.407794	cg01881094	2	180872142	q	CWC22	TSS1500	shore	TSS1500 - shore	0.0621315	0.0913787	0.0292472
0.047395	0.100996	4.41572	0.000452901	0.276699	-0.411636	cg13575499	14	37667833	q	MIPOL1	5'UTR	shore	5'UTR - shore	0.0772984	0.124693	0.047395
-0.0344711	0.885964	-4.41526	0.000453329	0.276699	-0.412585	cg03317682	6	32086091	p	ATF6B	Body	open sea	Body - open sea	0.9032	0.868729	-0.0344711
0.0220618	0.0827704	4.41514	0.00045344	0.276699	-0.41283	cg15190401	5	88179496	q	MEF2C	TSS200	shore	TSS200 - shore	0.0717395	0.0938013	0.0220618
0.0284098	0.110573	4.41499	0.000453584	0.276699	-0.413151	cg19754187	17	5186141	p	RABEP1	Body	shore	Body - shore	0.0963685	0.124778	0.0284098
0.0503311	0.102394	4.41451	0.00045403	0.276699	-0.414137	cg18131851	5	140571882	q	PCDHB10	TSS200	shore	TSS200 - shore	0.0772288	0.12756	0.0503311
0.0435616	0.140415	4.41444	0.000454097	0.276699	-0.414286	cg15028756	12	7343000	p	PEX5	Body	shore	Body - shore	0.118634	0.162195	0.0435616
0.0232093	0.0775817	4.41284	0.000455589	0.277248	-0.41758	cg26503178	12	58004731	q	GEFT	Body	shore	Body - shore	0.0659771	0.0891864	0.0232093
-0.0780017	0.1375	-4.41064	0.00045765	0.278107	-0.422115	cg21530419	3	186490728	q	NA	IGR	island	IGR - island	0.176501	0.0984989	-0.0780017
0.0223507	0.0695795	4.41007	0.000458185	0.278107	-0.423289	cg19967800	7	133811828	q	LRGUK	TSS1500	shore	TSS1500 - shore	0.0584041	0.0807548	0.0223507
0.0356616	0.0966699	4.40909	0.000459106	0.278306	-0.425306	cg09841323	6	2972158	p	SERPINB6	TSS200	shore	TSS200 - shore	0.0788391	0.114501	0.0356616
0.0161185	0.0689192	4.4075	0.000460605	0.278444	-0.42858	cg05643349	16	30935108	p	FBXL19	TSS1500	island	TSS1500 - island	0.06086	0.0769785	0.0161185
0.0413582	0.122998	4.40698	0.000461101	0.278444	-0.429663	cg04912712	14	89817982	q	FOXN3	Body	open sea	Body - open sea	0.102319	0.143677	0.0413582
0.0294637	0.072657	4.40697	0.000461114	0.278444	-0.429691	cg23231515	11	12695341	p	TEAD1	TSS1500	shore	TSS1500 - shore	0.0579251	0.0873888	0.0294637
0.0299626	0.0974534	4.40515	0.000462838	0.278608	-0.433439	cg03722052	6	83072781	q	TPBG	TSS1500	shore	TSS1500 - shore	0.0824721	0.112435	0.0299626
0.0682926	0.514993	4.40484	0.000463128	0.278608	-0.434069	cg00765765	2	150176791	q	NA	IGR	shore	IGR - shore	0.480847	0.54914	0.0682926
-0.0537455	0.759391	-4.40412	0.000463815	0.278608	-0.435558	cg15458577	1	46947998	p	NA	IGR	shelf	IGR - shelf	0.786263	0.732518	-0.0537455
-0.0276841	0.820423	-4.40316	0.000464734	0.278608	-0.437545	cg20697424	17	40191807	q	NA	IGR	island	IGR - island	0.834265	0.80658	-0.0276841
-0.0381166	0.841041	-4.40184	0.000465996	0.278608	-0.44027	cg09057801	4	5570187	p	EVC2	Body	island	Body - island	0.860099	0.821983	-0.0381166
0.0314236	0.091769	4.40158	0.000466242	0.278608	-0.440799	cg12368542	13	50570250	q	TRIM13	TSS1500	shore	TSS1500 - shore	0.0760572	0.107481	0.0314236
-0.041853	0.767462	-4.40155	0.000466271	0.278608	-0.440863	cg14586180	19	45852789	q	KLC3	Body	shelf	Body - shelf	0.788388	0.746535	-0.041853
0.0597201	0.413326	4.39937	0.000468366	0.278608	-0.445364	cg18082515	10	95197126	q	MYOF	Body	open sea	Body - open sea	0.383466	0.443186	0.0597201
-0.0609684	0.488858	-4.39869	0.000469019	0.278608	-0.446764	cg04415780	1	156819191	q	NTRK1	Body	island	Body - island	0.519342	0.458373	-0.0609684
-0.0450231	0.739522	-4.39814	0.000469549	0.278608	-0.447898	cg04677846	21	45560806	q	C21orf33	Body	island	Body - island	0.762033	0.71701	-0.0450231
0.0174113	0.0727407	4.3979	0.000469775	0.278608	-0.448382	cg03904607	3	196359202	q	NA	IGR	island	IGR - island	0.064035	0.0814463	0.0174113
0.0229064	0.10998	4.39777	0.000469901	0.278608	-0.448652	cg09259115	19	37288793	q	NA	IGR	shore	IGR - shore	0.0985264	0.121433	0.0229064
-0.0781152	0.828148	-4.39751	0.000470158	0.278608	-0.449201	cg06266132	8	11853121	p	DEFB134	Body	open sea	Body - open sea	0.867206	0.78909	-0.0781152
0.0792687	0.353125	4.39744	0.000470218	0.278608	-0.449328	cg16190265	7	650249	p	PRKAR1B	Body	open sea	Body - open sea	0.31349	0.392759	0.0792687
0.0186495	0.0580198	4.39737	0.000470293	0.278608	-0.449488	cg01950434	2	97203154	q	ARID5A	Body	island	Body - island	0.0486951	0.0673446	0.0186495
0.0195031	0.0706044	4.39671	0.000470931	0.278634	-0.450851	cg06984073	5	75381042	q	SV2C	5'UTR	shore	5'UTR - shore	0.0608528	0.0803559	0.0195031
-0.0569781	0.533788	-4.39429	0.000473275	0.27966	-0.455836	cg23463608	19	2607757	p	GNG7	5'UTR	island	5'UTR - island	0.562277	0.505299	-0.0569781
0.206913	0.326756	4.39369	0.000473857	0.27966	-0.457072	cg16906555	7	54728016	p	NA	IGR	shelf	IGR - shelf	0.223299	0.430212	0.206913
0.024381	0.116459	4.39028	0.000477192	0.279979	-0.464114	cg00446925	8	41348205	p	GOLGA7	5'UTR	island	5'UTR - island	0.104268	0.128649	0.024381
0.0189356	0.047749	4.39022	0.000477247	0.279979	-0.46423	cg09088988	5	146614298	q	STK32A	TSS1500	island	TSS1500 - island	0.0382812	0.0572168	0.0189356
0.0210038	0.105707	4.38819	0.000479245	0.279979	-0.468425	cg20597117	7	117824011	q	NAA38	TSS200	island	TSS200 - island	0.0952054	0.116209	0.0210038
0.0409525	0.166685	4.38814	0.000479292	0.279979	-0.468525	cg14413721	9	86322043	q	UBQLN1	Body	island	Body - island	0.146209	0.187161	0.0409525
0.0258416	0.099572	4.38728	0.000480139	0.279979	-0.470298	cg21097199	3	121264819	q	POLQ	1stExon	island	1stExon - island	0.0866512	0.112493	0.0258416
-0.0241172	0.852934	-4.38723	0.00048019	0.279979	-0.470404	cg24663521	1	160371744	q	VANGL2	5'UTR	shore	5'UTR - shore	0.864992	0.840875	-0.0241172
0.0270916	0.0743735	4.38606	0.000481338	0.279979	-0.472802	cg00871453	8	124084640	q	WDR67	TSS1500	shore	TSS1500 - shore	0.0608277	0.0879193	0.0270916
-0.0315537	0.805578	-4.38526	0.000482132	0.279979	-0.474458	cg18693479	14	104637213	q	KIF26A	Body	shore	Body - shore	0.821355	0.789802	-0.0315537
-0.0430923	0.730656	-4.38471	0.000482683	0.279979	-0.475604	cg09616053	16	2256512	p	MLST8	Body	shore	Body - shore	0.752202	0.70911	-0.0430923
0.0543327	0.190378	4.38345	0.000483926	0.279979	-0.478187	cg25714115	7	73895061	q	GTF2IRD1	5'UTR	island	5'UTR - island	0.163212	0.217544	0.0543327
0.0158602	0.057656	4.38216	0.000485216	0.279979	-0.48086	cg01382474	3	141206694	q	RASA2	Body	island	Body - island	0.049726	0.0655861	0.0158602
0.0194469	0.059145	4.38209	0.000485282	0.279979	-0.480998	cg21793016	6	30028586	p	ZNRD1	TSS1500	shore	TSS1500 - shore	0.0494215	0.0688685	0.0194469
0.0188582	0.0749338	4.3812	0.000486174	0.279979	-0.482841	cg22484737	7	115117568	q	NA	IGR	open sea	IGR - open sea	0.0655047	0.084363	0.0188582
0.0743123	0.151467	4.3805	0.000486872	0.279979	-0.484282	cg12688234	5	169407439	q	FAM196B	5'UTR	open sea	5'UTR - open sea	0.114311	0.188623	0.0743123
0.0238893	0.0632406	4.38048	0.000486894	0.279979	-0.484327	cg14188232	15	68724065	q	ITGA11	Body	island	Body - island	0.0512959	0.0751852	0.0238893
0.0246467	0.081661	4.38015	0.000487222	0.279979	-0.485003	cg08574346	19	37862272	q	ZNF527	5'UTR	shore	5'UTR - shore	0.0693377	0.0939844	0.0246467
0.138374	0.464146	4.38004	0.000487336	0.279979	-0.485238	cg14804593	4	189139691	q	NA	IGR	open sea	IGR - open sea	0.394959	0.533333	0.138374
0.0185213	0.0608938	4.37738	0.000490003	0.279979	-0.490719	cg14606680	17	6347533	p	FAM64A	TSS1500	island	TSS1500 - island	0.0516331	0.0701545	0.0185213
0.0228305	0.0796105	4.37709	0.000490296	0.279979	-0.491319	cg00432059	19	20012489	p	ZNF93	Body	shore	Body - shore	0.0681953	0.0910258	0.0228305
0.016423	0.0660687	4.37704	0.000490349	0.279979	-0.491428	cg11683764	1	201915757	q	LMOD1	TSS200	open sea	TSS200 - open sea	0.0578572	0.0742802	0.016423
0.0148536	0.0519058	4.37662	0.000490767	0.279979	-0.492284	cg23537193	12	39300744	q	CPNE8	TSS1500	shore	TSS1500 - shore	0.0444791	0.0593326	0.0148536
0.0227605	0.121905	4.37653	0.000490862	0.279979	-0.492476	cg03210589	16	57519987	q	DOK4	5'UTR	open sea	5'UTR - open sea	0.110524	0.133285	0.0227605
0.0254071	0.0791852	4.37606	0.00049134	0.279979	-0.493454	cg10444953	17	6278525	p	NA	IGR	open sea	IGR - open sea	0.0664817	0.0918888	0.0254071
-0.0553379	0.808536	-4.37574	0.000491663	0.279979	-0.494114	cg25221625	22	25595955	q	CRYBB3	5'UTR	open sea	5'UTR - open sea	0.836205	0.780867	-0.0553379
-0.0541665	0.774473	-4.37559	0.000491808	0.279979	-0.49441	cg11642891	2	3452563	p	TTC15	Body	island	Body - island	0.801556	0.747389	-0.0541665
0.0403919	0.124353	4.37552	0.000491884	0.279979	-0.494566	cg09890699	1	54821853	p	SSBP3	Body	shore	Body - shore	0.104157	0.144549	0.0403919
0.0422868	0.126923	4.37464	0.000492772	0.279979	-0.496376	cg00386408	5	135364970	q	TGFBI	Body	island	Body - island	0.105779	0.148066	0.0422868
-0.0699092	0.744073	-4.37431	0.000493106	0.279979	-0.497057	cg19904322	21	45249837	q	NA	IGR	shelf	IGR - shelf	0.779027	0.709118	-0.0699092
0.0328628	0.209548	4.37422	0.000493193	0.279979	-0.497234	cg24530660	2	204192481	q	ABI2	TSS1500	shore	TSS1500 - shore	0.193117	0.22598	0.0328628
0.0290544	0.0879468	4.37284	0.000494599	0.279979	-0.500093	cg05009079	13	33860074	q	STARD13	TSS200	open sea	TSS200 - open sea	0.0734195	0.102474	0.0290544
-0.0295991	0.0907936	-4.3722	0.000495253	0.279979	-0.501419	cg19515518	11	694717	p	TMEM80	TSS1500	shore	TSS1500 - shore	0.105593	0.0759941	-0.0295991
-0.0336767	0.786863	-4.37174	0.000495713	0.279979	-0.502351	cg03324138	1	2250410	p	NA	IGR	shore	IGR - shore	0.803702	0.770025	-0.0336767
0.049992	0.302346	4.37151	0.000495956	0.279979	-0.502844	cg09565226	16	84759648	q	USP10	Body	open sea	Body - open sea	0.27735	0.327342	0.049992
-0.0423107	0.862916	-4.37122	0.000496251	0.279979	-0.50344	cg12013817	6	34008384	p	GRM4	Body	open sea	Body - open sea	0.884071	0.84176	-0.0423107
0.0358828	0.0981743	4.37009	0.000497398	0.279979	-0.505758	cg09367425	11	61733997	q	FTH1	Body	shore	Body - shore	0.0802329	0.116116	0.0358828
0.05579	0.246734	4.36958	0.000497921	0.279979	-0.506813	cg11316386	1	247275808	q	C1orf229	TSS200	shore	TSS200 - shore	0.218839	0.274629	0.05579
0.0248526	0.0860343	4.36941	0.000498101	0.279979	-0.507176	cg02975069	7	76751823	q	CCDC146	TSS200	shore	TSS200 - shore	0.0736081	0.0984606	0.0248526
-0.153787	0.447094	-4.36873	0.000498795	0.279979	-0.508575	cg15721243	19	53361448	q	ZNF468	TSS1500	shore	TSS1500 - shore	0.523988	0.3702	-0.153787
0.100245	0.540746	4.36817	0.000499367	0.279979	-0.509724	cg18183892	2	119513106	q	NA	IGR	open sea	IGR - open sea	0.490623	0.590868	0.100245
0.0394041	0.226386	4.36769	0.000499859	0.279979	-0.510713	cg15906007	22	38890714	q	DDX17	Body	open sea	Body - open sea	0.206684	0.246088	0.0394041
0.0218542	0.0518629	4.3676	0.000499953	0.279979	-0.510902	cg23411876	7	140396886	q	LOC100134713	TSS200	island	TSS200 - island	0.0409358	0.0627899	0.0218542
0.0477488	0.102903	4.36748	0.000500082	0.279979	-0.511161	cg08897388	6	112575705	q	LAMA4	1stExon	shore	1stExon - shore	0.0790281	0.126777	0.0477488
0.048784	0.112807	4.36581	0.000501793	0.279979	-0.51459	cg09423836	4	77070069	q	NUP54	TSS1500	shore	TSS1500 - shore	0.0884149	0.137199	0.048784
0.0435382	0.0778223	4.36453	0.000503121	0.279979	-0.517244	cg15344854	4	95128661	q	SMARCAD1	TSS1500	island	TSS1500 - island	0.0560532	0.0995914	0.0435382
0.0422855	0.115581	4.36431	0.000503343	0.279979	-0.517687	ch.7.1905850F	7	90038364	q	CLDN12	5'UTR	open sea	5'UTR - open sea	0.0944386	0.136724	0.0422855
0.0643096	0.768135	4.36402	0.000503648	0.279979	-0.518294	cg21486646	12	129417379	q	GLT1D1	Body	open sea	Body - open sea	0.735981	0.80029	0.0643096
-0.0473357	0.847745	-4.36211	0.00050563	0.279979	-0.522238	cg14946113	22	44220872	q	SULT4A1	3'UTR	open sea	3'UTR - open sea	0.871413	0.824077	-0.0473357
0.0299034	0.113733	4.36001	0.000507818	0.279979	-0.526571	cg21293589	6	163278126	q	PACRG	Body	open sea	Body - open sea	0.0987818	0.128685	0.0299034
-0.0405689	0.829742	-4.35986	0.000507978	0.279979	-0.526888	cg18328933	3	52008538	p	ABHD14B	1stExon	shore	1stExon - shore	0.850027	0.809458	-0.0405689
0.0220644	0.0539521	4.35982	0.000508014	0.279979	-0.526959	cg02959285	6	26217010	p	HIST1H2AE	TSS200	shore	TSS200 - shore	0.0429199	0.0649843	0.0220644
0.0214107	0.0472606	4.35916	0.000508711	0.279979	-0.528336	cg06540715	13	111568383	q	ANKRD10	TSS1500	shore	TSS1500 - shore	0.0365552	0.057966	0.0214107
0.0247062	0.0699049	4.35869	0.000509196	0.279979	-0.529292	cg10435664	1	208418706	q	PLXNA2	TSS1500	shore	TSS1500 - shore	0.0575519	0.082258	0.0247062
0.0230982	0.0513276	4.35804	0.000509881	0.279979	-0.530643	cg06127931	3	111393150	q	PLCXD2	TSS1500	shore	TSS1500 - shore	0.0397785	0.0628767	0.0230982
0.0334967	0.0802601	4.35798	0.000509941	0.279979	-0.53076	cg05125558	1	87379320	p	2015-09-15	Body	shore	Body - shore	0.0635117	0.0970084	0.0334967
0.0392707	0.13194	4.35761	0.000510329	0.279979	-0.531523	cg04022724	1	63154668	p	DOCK7	TSS1500	shore	TSS1500 - shore	0.112305	0.151575	0.0392707
-0.0429154	0.854572	-4.35735	0.000510604	0.279979	-0.532065	cg21064505	6	169902441	q	WDR27	Body	open sea	Body - open sea	0.87603	0.833115	-0.0429154
0.0283788	0.0597011	4.35726	0.000510704	0.279979	-0.532261	cg16489586	14	51027964	q	ATL1	Body	shore	Body - shore	0.0455117	0.0738905	0.0283788
0.032427	0.0848048	4.35693	0.000511043	0.279979	-0.532927	cg26005146	7	135242312	q	NUP205	TSS1500	open sea	TSS1500 - open sea	0.0685913	0.101018	0.032427
-0.052595	0.596993	-4.35683	0.000511154	0.279979	-0.533146	cg17786206	1	29142254	p	OPRD1	Body	shelf	Body - shelf	0.623291	0.570696	-0.052595
0.0424996	0.201874	4.3558	0.000512231	0.279979	-0.535258	cg14968543	8	99986964	q	NA	IGR	island	IGR - island	0.180624	0.223124	0.0424996
0.028684	0.118743	4.35354	0.00051462	0.279979	-0.539929	cg14258341	1	46914023	p	NA	IGR	island	IGR - island	0.104401	0.133085	0.028684
0.0333004	0.127345	4.3535	0.000514663	0.279979	-0.540012	cg22479481	17	16120428	p	PIGL	TSS200	shore	TSS200 - shore	0.110695	0.143995	0.0333004
0.0193574	0.0862058	4.35296	0.000515232	0.279979	-0.541122	cg24740274	10	98100153	q	NA	IGR	open sea	IGR - open sea	0.0765271	0.0958845	0.0193574
0.0288565	0.0634645	4.35119	0.000517112	0.279979	-0.544777	cg10278520	8	59771002	q	TOX	Body	open sea	Body - open sea	0.0490363	0.0778928	0.0288565
0.0520751	0.242889	4.351	0.000517314	0.279979	-0.545169	cg04189326	14	103481271	q	CDC42BPB	Body	open sea	Body - open sea	0.216851	0.268926	0.0520751
0.0461223	0.153195	4.351	0.000517321	0.279979	-0.545182	cg12210527	12	121790694	q	ANAPC5	5'UTR	shore	5'UTR - shore	0.130134	0.176256	0.0461223
0.0335311	0.0827091	4.35077	0.00051756	0.279979	-0.545647	cg09235539	1	65730481	p	DNAJC6	5'UTR	shore	5'UTR - shore	0.0659435	0.0994747	0.0335311
0.0736911	0.486504	4.35008	0.000518302	0.279979	-0.547084	cg02526508	11	58494370	q	GLYAT	5'UTR	open sea	5'UTR - open sea	0.449659	0.52335	0.0736911
-0.0477903	0.63806	-4.34956	0.000518848	0.279979	-0.548142	cg10219957	1	1851416	p	TMEM52	TSS1500	shore	TSS1500 - shore	0.661955	0.614165	-0.0477903
0.0198285	0.0717782	4.34944	0.000518984	0.279979	-0.548405	cg26392989	1	32229177	p	BAI2	5'UTR	island	5'UTR - island	0.061864	0.0816925	0.0198285
-0.0610038	0.753097	-4.34921	0.000519225	0.279979	-0.54887	cg22541400	17	9840728	p	GAS7	Body	open sea	Body - open sea	0.783599	0.722595	-0.0610038
0.0258384	0.0705342	4.34866	0.000519819	0.279979	-0.550019	cg14481454	9	86886638	q	NA	IGR	open sea	IGR - open sea	0.057615	0.0834534	0.0258384
0.0329203	0.0763673	4.34808	0.000520432	0.279979	-0.551201	cg18716076	5	50677808	q	ISL1	TSS1500	shore	TSS1500 - shore	0.0599071	0.0928275	0.0329203
-0.10024	0.281452	-4.34798	0.000520544	0.279979	-0.551417	cg04308769	1	200007623	q	NR5A2	Body	shore	Body - shore	0.331572	0.231332	-0.10024
0.0378227	0.0756236	4.34777	0.000520764	0.279979	-0.551841	cg15931047	5	61700048	q	DIMT1L	TSS1500	shore	TSS1500 - shore	0.0567122	0.0945349	0.0378227
-0.0600083	0.388996	-4.34768	0.000520869	0.279979	-0.552043	cg18954401	4	81124767	q	PRDM8	3'UTR	island	3'UTR - island	0.419	0.358992	-0.0600083
-0.0283212	0.879332	-4.34679	0.000521814	0.279979	-0.553862	cg02967198	16	84797528	q	USP10	Body	open sea	Body - open sea	0.893493	0.865172	-0.0283212
0.0259835	0.0688913	4.34561	0.00052309	0.279979	-0.556315	cg26256916	6	26183823	p	HIST1H2BE	TSS200	shore	TSS200 - shore	0.0558995	0.081883	0.0259835
0.0250569	0.0861114	4.34559	0.000523113	0.279979	-0.556359	cg21950534	6	152128483	q	ESR1	TSS1500	shore	TSS1500 - shore	0.0735829	0.0986398	0.0250569
0.0344281	0.0821859	4.34558	0.000523124	0.279979	-0.556379	cg02690968	11	35683923	p	TRIM44	TSS1500	shore	TSS1500 - shore	0.0649718	0.0993999	0.0344281
0.0647903	0.189118	4.34393	0.000524898	0.279979	-0.559778	cg09449988	7	151328116	q	PRKAG2	Body	open sea	Body - open sea	0.156722	0.221513	0.0647903
0.0538738	0.303368	4.34233	0.000526634	0.279979	-0.56309	ch.5.87268879R	5	87233123	q	NA	IGR	open sea	IGR - open sea	0.276431	0.330304	0.0538738
0.0213872	0.0506909	4.34131	0.000527732	0.279979	-0.56518	cg06999323	8	24814393	p	NEFL	TSS1500	shore	TSS1500 - shore	0.0399973	0.0613845	0.0213872
0.0327187	0.0653944	4.34082	0.000528268	0.279979	-0.566201	cg00660843	12	54954400	q	PDE1B	TSS1500	open sea	TSS1500 - open sea	0.0490351	0.0817537	0.0327187
-0.0515194	0.813624	-4.33957	0.000529635	0.279979	-0.568793	cg04932464	4	6788637	p	KIAA0232	5'UTR	shelf	5'UTR - shelf	0.839384	0.787865	-0.0515194
0.0243092	0.0706559	4.33955	0.000529655	0.279979	-0.568831	cg25082487	10	74091975	q	NA	IGR	open sea	IGR - open sea	0.0585013	0.0828105	0.0243092
-0.0343651	0.669685	-4.33916	0.00053008	0.279979	-0.569635	cg08362785	22	40814878	q	MKL1	Body	island	Body - island	0.686867	0.652502	-0.0343651
-0.0295228	0.83488	-4.33892	0.000530337	0.279979	-0.570123	cg09762752	2	15871869	p	NA	IGR	open sea	IGR - open sea	0.849642	0.820119	-0.0295228
0.0164515	0.0531605	4.33799	0.000531357	0.279979	-0.572051	cg24698371	19	6110817	p	RFX2	TSS200	island	TSS200 - island	0.0449347	0.0613862	0.0164515
0.018566	0.0651938	4.33718	0.000532239	0.279979	-0.573716	cg16599965	4	109542008	q	RPL34	5'UTR	open sea	5'UTR - open sea	0.0559108	0.0744768	0.018566
0.0187319	0.0707444	4.33698	0.000532463	0.279979	-0.574138	cg10983623	11	118662299	q	DDX6	TSS1500	island	TSS1500 - island	0.0613784	0.0801104	0.0187319
-0.0452457	0.52498	-4.33504	0.000534595	0.279979	-0.578147	cg15043935	19	2487819	p	NA	IGR	shore	IGR - shore	0.547603	0.502357	-0.0452457
0.0416574	0.079012	4.33494	0.000534697	0.279979	-0.578339	cg13506600	9	136150361	q	ABO	Body	island	Body - island	0.0581833	0.0998407	0.0416574
0.0426569	0.196567	4.33485	0.000534797	0.279979	-0.578528	cg05961212	3	119298195	q	ADPRH	TSS1500	shore	TSS1500 - shore	0.175239	0.217896	0.0426569
0.098458	0.198183	4.33479	0.000534862	0.279979	-0.57865	cg09872926	10	131760778	q	EBF3	Body	shore	Body - shore	0.148954	0.247412	0.098458
0.0874946	0.205017	4.33473	0.000534932	0.279979	-0.57878	cg12813441	2	55239331	p	RTN4	Body	open sea	Body - open sea	0.16127	0.248764	0.0874946
-0.0378475	0.830903	-4.33423	0.000535482	0.279979	-0.579811	cg09916599	15	74234325	q	LOXL1	Body	open sea	Body - open sea	0.849827	0.811979	-0.0378475
-0.067328	0.726271	-4.3337	0.00053607	0.279979	-0.580913	cg05645661	16	29329490	p	RUNDC2C	Body	open sea	Body - open sea	0.759935	0.692607	-0.067328
-0.0249534	0.597141	-4.33345	0.000536347	0.279979	-0.581432	cg00702837	1	46090494	p	CCDC17	TSS1500	shore	TSS1500 - shore	0.609618	0.584664	-0.0249534
0.0267609	0.0888414	4.33297	0.000536869	0.279979	-0.582408	cg24474075	18	32924093	q	ZNF24	5'UTR	island	5'UTR - island	0.075461	0.102222	0.0267609
0.0226121	0.0737502	4.33291	0.00053694	0.279979	-0.58254	cg12452106	3	63804366	p	C3orf49	TSS1500	open sea	TSS1500 - open sea	0.0624442	0.0850563	0.0226121
0.0262935	0.100736	4.33287	0.000536985	0.279979	-0.582623	cg01439105	16	1465080	p	UNKL	TSS1500	shore	TSS1500 - shore	0.0875893	0.113883	0.0262935
0.0146321	0.0399639	4.3328	0.000537057	0.279979	-0.582759	cg13139972	4	107957430	q	DKK2	1stExon	island	1stExon - island	0.0326478	0.0472799	0.0146321
0.0374849	0.15042	4.33252	0.00053737	0.279979	-0.583344	cg04377077	3	44379424	p	C3orf23	TSS1500	shore	TSS1500 - shore	0.131677	0.169162	0.0374849
0.0171105	0.0709881	4.33059	0.000539509	0.279979	-0.587329	cg04235008	17	36584421	q	NA	IGR	island	IGR - island	0.0624328	0.0795433	0.0171105
0.0223416	0.0932972	4.32953	0.000540693	0.279979	-0.58953	cg00466268	3	164914621	q	SLITRK3	TSS200	open sea	TSS200 - open sea	0.0821265	0.104468	0.0223416
0.0345365	0.0848177	4.32897	0.00054131	0.279979	-0.590673	cg08836542	2	28618831	p	FOSL2	Body	shelf	Body - shelf	0.0675494	0.102086	0.0345365
0.0322406	0.0730752	4.3289	0.00054139	0.279979	-0.590823	cg14020762	7	100465657	q	TRIP6	Body	shore	Body - shore	0.0569549	0.0891955	0.0322406
0.0238985	0.07247	4.32818	0.000542199	0.279979	-0.592321	cg13083111	19	3762581	p	MRPL54	TSS200	shore	TSS200 - shore	0.0605208	0.0844192	0.0238985
0.044129	0.15171	4.3277	0.000542736	0.279979	-0.593313	cg02907098	12	6054362	p	ANO2	Body	open sea	Body - open sea	0.129646	0.173775	0.044129
0.0715511	0.189436	4.32672	0.000543824	0.279979	-0.595322	cg03641497	7	94876484	q	PPP1R9A	Body	open sea	Body - open sea	0.15366	0.225212	0.0715511
0.028035	0.103709	4.32641	0.000544171	0.279979	-0.595962	cg03251967	2	11273291	p	C2orf50	1stExon	open sea	1stExon - open sea	0.0896917	0.117727	0.028035
0.0552049	0.188756	4.3259	0.000544751	0.279979	-0.597032	cg20571592	3	40657387	p	NA	IGR	island	IGR - island	0.161154	0.216359	0.0552049
-0.0438671	0.156987	-4.32562	0.000545064	0.279979	-0.597609	cg10293804	16	3068529	p	CLDN6	TSS1500	shore	TSS1500 - shore	0.17892	0.135053	-0.0438671
-0.042121	0.847471	-4.32552	0.000545174	0.279979	-0.597811	cg16583536	1	22282684	p	NA	IGR	open sea	IGR - open sea	0.868531	0.82641	-0.042121
0.0203411	0.0547317	4.32529	0.000545434	0.279979	-0.598289	cg06358608	6	134497230	q	SGK1	Body	shore	Body - shore	0.0445611	0.0649022	0.0203411
-0.0393995	0.456657	-4.32509	0.000545652	0.279979	-0.598689	cg06121808	2	113404678	q	SLC20A1	Body	shore	Body - shore	0.476357	0.436957	-0.0393995
0.0344955	0.0780768	4.32452	0.000546299	0.279979	-0.599879	cg14462557	5	180614620	q	NA	IGR	shore	IGR - shore	0.0608291	0.0953246	0.0344955
-0.055483	0.494861	-4.32292	0.000548104	0.279979	-0.603188	cg20577663	17	15360645	p	CDRT4	5'UTR	open sea	5'UTR - open sea	0.522603	0.46712	-0.055483
0.0295063	0.112727	4.32184	0.000549325	0.279979	-0.605421	cg01297479	15	80986965	q	FAM108C1	TSS1500	shore	TSS1500 - shore	0.0979736	0.12748	0.0295063
0.0458754	0.186862	4.32181	0.000549361	0.279979	-0.605487	cg24112562	21	38070041	q	NA	IGR	island	IGR - island	0.163924	0.209799	0.0458754
-0.0408075	0.371566	-4.32172	0.000549462	0.279979	-0.605671	cg00348467	17	43222121	q	NA	IGR	island	IGR - island	0.391969	0.351162	-0.0408075
0.0230289	0.0751183	4.32163	0.000549563	0.279979	-0.605856	cg27642027	16	84029584	q	NECAB2	Body	island	Body - island	0.0636038	0.0866328	0.0230289
0.0984199	0.253426	4.32118	0.000550071	0.279979	-0.606784	cg11900328	8	2263331	p	NA	IGR	open sea	IGR - open sea	0.204216	0.302636	0.0984199
0.033942	0.0752013	4.32012	0.000551276	0.279979	-0.608978	cg22240424	15	69707465	q	KIF23	Body	shore	Body - shore	0.0582303	0.0921723	0.033942
0.0604041	0.498438	4.3199	0.000551525	0.279979	-0.609431	cg02544453	16	46782760	q	MYLK3	TSS1500	open sea	TSS1500 - open sea	0.468236	0.52864	0.0604041
-0.0371933	0.724717	-4.3197	0.000551748	0.279979	-0.609836	cg11697861	19	15533609	p	WIZ	3'UTR	shore	3'UTR - shore	0.743314	0.706121	-0.0371933
0.0197425	0.0659276	4.31961	0.000551853	0.279979	-0.610027	cg07693974	16	30961581	p	ORAI3	Body	shore	Body - shore	0.0560563	0.0757988	0.0197425
-0.0444366	0.766706	-4.3194	0.000552094	0.279979	-0.610465	cg08917121	5	176097773	q	NA	IGR	open sea	IGR - open sea	0.788924	0.744488	-0.0444366
-0.0497097	0.763784	-4.3171	0.000554706	0.279979	-0.615202	cg08382035	5	139231943	q	NRG2	Body	shelf	Body - shelf	0.788639	0.738929	-0.0497097
0.023062	0.0575632	4.31697	0.000554858	0.279979	-0.615476	cg15091879	3	114866198	q	ZBTB20	TSS200	island	TSS200 - island	0.0460322	0.0690941	0.023062
0.0151329	0.045725	4.31696	0.000554874	0.279979	-0.615505	cg15232427	18	11851469	p	CHMP1B	5'UTR	island	5'UTR - island	0.0381585	0.0532914	0.0151329
0.0182506	0.0851454	4.31663	0.000555246	0.279979	-0.616178	cg02657244	4	99183198	q	RAP1GDS1	Body	island	Body - island	0.0760201	0.0942707	0.0182506
0.143211	0.319627	4.31577	0.000556229	0.279979	-0.617951	cg05780180	20	61732480	q	HAR1B	Body	shore	Body - shore	0.248021	0.391232	0.143211
-0.0493025	0.868745	-4.31539	0.00055667	0.279979	-0.618746	cg02905426	1	28051771	p	FAM76A	TSS1500	shore	TSS1500 - shore	0.893396	0.844094	-0.0493025
0.0392118	0.116387	4.31531	0.000556756	0.279979	-0.618902	cg03529568	17	30676722	q	ZNF207	TSS1500	shore	TSS1500 - shore	0.0967815	0.135993	0.0392118
-0.0565362	0.825799	-4.31501	0.000557104	0.279979	-0.619529	cg12377113	1	12775955	p	AADACL3	TSS200	open sea	TSS200 - open sea	0.854067	0.797531	-0.0565362
0.0275219	0.106389	4.31465	0.00055752	0.279979	-0.620277	cg20120463	17	44301886	q	NA	IGR	shore	IGR - shore	0.0926285	0.12015	0.0275219
0.020364	0.0541006	4.31414	0.000558101	0.279979	-0.621323	cg24065770	19	17982700	p	SLC5A5	TSS200	island	TSS200 - island	0.0439186	0.0642827	0.020364
0.025832	0.0904979	4.31233	0.000560195	0.279979	-0.62508	cg26268701	6	29894737	p	HCG4P6	TSS1500	island	TSS1500 - island	0.077582	0.103414	0.025832
0.0295371	0.0895846	4.31209	0.000560462	0.279979	-0.625557	cg15985629	12	44199522	q	TWF1	Body	shore	Body - shore	0.074816	0.104353	0.0295371
0.0223918	0.0696892	4.31209	0.000560464	0.279979	-0.625561	cg18122708	8	182686	p	ZNF596	5'UTR	island	5'UTR - island	0.0584933	0.0808851	0.0223918
-0.03118	0.820901	-4.31159	0.000561048	0.279979	-0.626607	cg17996892	17	26832584	q	NA	IGR	open sea	IGR - open sea	0.836491	0.805311	-0.03118
-0.0368632	0.646383	-4.31142	0.000561242	0.279979	-0.626952	cg20460554	21	43917260	q	RSPH1	TSS1500	island	TSS1500 - island	0.664814	0.627951	-0.0368632
0.018478	0.0514329	4.31047	0.000562342	0.279979	-0.628917	cg20498414	20	43439400	q	RIMS4	TSS1500	island	TSS1500 - island	0.0421939	0.0606719	0.018478
0.144301	0.621126	4.30965	0.000563296	0.279979	-0.630618	cg11932091	12	8717391	p	NA	IGR	open sea	IGR - open sea	0.548975	0.693276	0.144301
-0.0471572	0.747893	-4.30904	0.000563995	0.279979	-0.631861	cg05132828	12	123560479	q	PITPNM2	5'UTR	open sea	5'UTR - open sea	0.771471	0.724314	-0.0471572
-0.0355642	0.839821	-4.30883	0.000564245	0.279979	-0.632306	cg20317521	17	79026312	q	BAIAP2	Body	island	Body - island	0.857603	0.822039	-0.0355642
0.020228	0.0633669	4.30879	0.000564288	0.279979	-0.632382	cg15019721	10	17496675	p	ST8SIA6	TSS1500	island	TSS1500 - island	0.0532529	0.0734809	0.020228
0.0251864	0.0685106	4.30737	0.000565947	0.279979	-0.635328	cg18797859	12	96253319	q	SNRPF	Body	shore	Body - shore	0.0559173	0.0811038	0.0251864
-0.0413034	0.867573	-4.30699	0.000566383	0.279979	-0.6361	cg01144225	16	2574238	p	AMDHD2	Body	shelf	Body - shelf	0.888224	0.846921	-0.0413034
0.0158992	0.0565455	4.30614	0.000567383	0.279979	-0.637869	cg12140595	2	220093941	q	ANKZF1	TSS1500	shore	TSS1500 - shore	0.0485959	0.0644952	0.0158992
0.0174166	0.0637361	4.30594	0.000567616	0.279979	-0.63828	cg16817034	1	28995195	p	GMEB1	TSS200	open sea	TSS200 - open sea	0.0550278	0.0724445	0.0174166
0.0188814	0.0778275	4.30559	0.000568029	0.279979	-0.63901	cg09413615	15	78913637	q	CHRNA3	TSS200	shore	TSS200 - shore	0.0683868	0.0872682	0.0188814
0.0668572	0.151684	4.30355	0.000570418	0.279979	-0.643219	cg11103390	10	11784920	p	ECHDC3	Body	island	Body - island	0.118255	0.185112	0.0668572
0.0201534	0.064079	4.30343	0.000570562	0.279979	-0.643474	cg25524350	7	94284893	q	SGCE	Body	island	Body - island	0.0540023	0.0741556	0.0201534
0.0349425	0.117027	4.30329	0.000570724	0.279979	-0.643758	cg06760277	22	23484500	q	RTDR1	TSS1500	shore	TSS1500 - shore	0.0995562	0.134499	0.0349425
-0.0399339	0.82072	-4.3029	0.000571183	0.279979	-0.644564	cg26001125	22	24823050	q	ADORA2A	TSS1500	shelf	TSS1500 - shelf	0.840687	0.800753	-0.0399339
-0.0232329	0.877393	-4.30219	0.000572021	0.279979	-0.646035	cg06204229	3	52865917	p	ITIH4	TSS1500	open sea	TSS1500 - open sea	0.889009	0.865776	-0.0232329
0.0306078	0.0614456	4.30215	0.00057207	0.279979	-0.646121	cg25727025	3	158390332	q	LXN	1stExon	open sea	1stExon - open sea	0.0461417	0.0767495	0.0306078
0.0201797	0.0597686	4.30201	0.000572234	0.279979	-0.646409	cg25918726	19	36869377	q	NA	IGR	shore	IGR - shore	0.0496788	0.0698585	0.0201797
0.0244739	0.0738868	4.30156	0.000572767	0.279979	-0.647342	cg18559739	6	4775132	p	CDYL	Body	island	Body - island	0.0616499	0.0861238	0.0244739
0.0356771	0.103041	4.30088	0.000573564	0.279979	-0.648737	ch.2.2130426F	2	101879985	q	C2orf29	Body	open sea	Body - open sea	0.0852027	0.12088	0.0356771
0.037232	0.0989239	4.30029	0.000574262	0.279979	-0.649956	cg22240533	12	25348648	p	CASC1	TSS1500	shore	TSS1500 - shore	0.080308	0.11754	0.037232
0.0723847	0.16766	4.29937	0.000575354	0.279979	-0.651862	cg22033476	2	43532275	p	THADA	Body	open sea	Body - open sea	0.131468	0.203853	0.0723847
0.0235988	0.103153	4.29915	0.000575618	0.279979	-0.652322	cg17124829	2	171568791	q	NA	IGR	island	IGR - island	0.0913538	0.114953	0.0235988
0.0587467	0.220157	4.29892	0.000575891	0.279979	-0.652798	cg16756243	3	147132559	q	ZIC1	3'UTR	shore	3'UTR - shore	0.190783	0.24953	0.0587467
0.0306713	0.088204	4.29718	0.000577955	0.279979	-0.656386	cg25232745	20	271422	p	C20orf96	TSS200	island	TSS200 - island	0.0728684	0.10354	0.0306713
0.0460961	0.116918	4.29668	0.000578554	0.279979	-0.657425	cg20920983	15	77224987	q	RCN2	Body	shore	Body - shore	0.0938702	0.139966	0.0460961
-0.0497745	0.782174	-4.29649	0.000578776	0.279979	-0.657809	cg24228559	22	51044053	q	MAPK8IP2	Body	island	Body - island	0.807061	0.757287	-0.0497745
0.0257201	0.0691531	4.29572	0.000579702	0.279979	-0.659413	cg26257082	1	198906494	q	NA	IGR	open sea	IGR - open sea	0.0562931	0.0820131	0.0257201
-0.05175	0.789712	-4.29539	0.00058009	0.279979	-0.660084	cg23992493	17	21220479	p	NA	IGR	shore	IGR - shore	0.815587	0.763837	-0.05175
0.0401731	0.453807	4.29516	0.000580365	0.279979	-0.66056	cg19625866	6	166511186	q	NA	IGR	open sea	IGR - open sea	0.433721	0.473894	0.0401731
0.0287629	0.104554	4.29486	0.000580728	0.279979	-0.661187	cg25415508	15	43622652	q	ADAL	TSS1500	island	TSS1500 - island	0.0901721	0.118935	0.0287629
0.0242839	0.0720496	4.2923	0.000583806	0.279979	-0.666488	cg27393010	7	121940216	q	NA	IGR	island	IGR - island	0.0599076	0.0841916	0.0242839
0.029224	0.0934565	4.29204	0.000584119	0.279979	-0.667026	cg09047573	5	137474905	q	NME5	5'UTR	open sea	5'UTR - open sea	0.0788446	0.108069	0.029224
0.130384	0.431717	4.29165	0.000584587	0.279979	-0.667828	cg12906381	22	32599516	q	RFPL2	TSS200	open sea	TSS200 - open sea	0.366525	0.496909	0.130384
0.0664905	0.473171	4.29112	0.000585222	0.279979	-0.668918	cg13883672	12	55247863	q	MUCL1	TSS1500	open sea	TSS1500 - open sea	0.439925	0.506416	0.0664905
0.0197893	0.0816542	4.29005	0.000586518	0.279979	-0.671136	cg22746789	19	2579221	p	GNG7	5'UTR	island	5'UTR - island	0.0717595	0.0915488	0.0197893
0.0551909	0.403783	4.28963	0.000587024	0.279979	-0.672001	cg24366241	19	55322319	q	KIR2DL4	Body	open sea	Body - open sea	0.376187	0.431378	0.0551909
0.036197	0.160049	4.28885	0.000587967	0.279979	-0.67361	cg16358826	4	46996264	p	GABRA4	TSS1500	shore	TSS1500 - shore	0.141951	0.178148	0.036197
0.0186956	0.061434	4.28792	0.000589097	0.279979	-0.675536	cg21995682	6	116989978	q	ZUFSP	TSS200	open sea	TSS200 - open sea	0.0520861	0.0707818	0.0186956
-0.0351592	0.815747	-4.28737	0.000589762	0.279979	-0.676667	cg01798385	20	47284667	q	PREX1	Body	shelf	Body - shelf	0.833327	0.798167	-0.0351592
0.0181017	0.0664678	4.28611	0.000591297	0.279979	-0.679274	cg00032852	7	132767132	q	CHCHD3	TSS1500	shore	TSS1500 - shore	0.057417	0.0755187	0.0181017
0.0406334	0.139987	4.28599	0.000591445	0.279979	-0.679525	cg07260532	4	41992067	p	SLC30A9	TSS1500	shore	TSS1500 - shore	0.119671	0.160304	0.0406334
0.0182793	0.0642857	4.28575	0.000591737	0.279979	-0.680019	cg16666698	16	71842293	q	AP1G1	5'UTR	island	5'UTR - island	0.0551461	0.0734254	0.0182793
0.050418	0.137164	4.28513	0.000592501	0.279979	-0.681313	cg03004330	10	13934438	p	FRMD4A	Body	shore	Body - shore	0.111955	0.162373	0.050418
0.0188795	0.070263	4.28411	0.000593741	0.279979	-0.68341	cg16239117	4	76650505	q	USO1	Body	shore	Body - shore	0.0608233	0.0797028	0.0188795
0.034536	0.178062	4.28357	0.000594405	0.279979	-0.684531	cg05155704	6	54711276	p	FAM83B	TSS1500	island	TSS1500 - island	0.160794	0.19533	0.034536
0.0303607	0.108338	4.28317	0.000594893	0.279979	-0.685354	cg18428707	16	67281983	q	FHOD1	TSS1500	island	TSS1500 - island	0.093158	0.123519	0.0303607
-0.0482071	0.850989	-4.28312	0.000594961	0.279979	-0.685469	cg24389239	17	6365559	p	PITPNM3	Body	open sea	Body - open sea	0.875093	0.826886	-0.0482071
0.0205553	0.0709574	4.28273	0.00059544	0.279979	-0.686276	cg21284119	6	2765000	p	WRNIP1	TSS1500	shore	TSS1500 - shore	0.0606798	0.0812351	0.0205553
0.0336706	0.094017	4.28255	0.000595659	0.279979	-0.686645	cg12283460	15	59279556	q	RNF111	TSS1500	shore	TSS1500 - shore	0.0771817	0.110852	0.0336706
0.0709458	0.201525	4.28232	0.00059594	0.279979	-0.687117	cg19866195	13	37004536	q	CCNA1	TSS1500	shore	TSS1500 - shore	0.166052	0.236998	0.0709458
0.0189685	0.0572399	4.282	0.000596331	0.279979	-0.687774	cg17222452	3	158289160	q	MLF1	5'UTR	island	5'UTR - island	0.0477557	0.0667242	0.0189685
0.0525978	0.208782	4.28178	0.00059661	0.279979	-0.688243	cg15680620	1	173639130	q	ANKRD45	TSS200	shore	TSS200 - shore	0.182483	0.235081	0.0525978
0.0652192	0.320568	4.28113	0.000597406	0.279979	-0.68958	cg21427956	20	30619244	q	C20orf160	3'UTR	shore	3'UTR - shore	0.287958	0.353177	0.0652192
-0.0305495	0.630583	-4.28098	0.000597588	0.279979	-0.689885	cg10897637	12	42620681	q	YAF2	Body	island	Body - island	0.645858	0.615308	-0.0305495
0.0482514	0.189696	4.28057	0.000598097	0.279979	-0.69074	cg00052684	6	35694245	p	FKBP5	5'UTR	shore	5'UTR - shore	0.16557	0.213821	0.0482514
0.0748844	0.303517	4.2798	0.000599054	0.279979	-0.692343	cg17729891	19	51107558	q	SNAR-F	TSS1500	island	TSS1500 - island	0.266075	0.340959	0.0748844
0.0196911	0.0736661	4.27967	0.000599209	0.279979	-0.692602	cg24452663	2	128051856	q	ERCC3	TSS200	island	TSS200 - island	0.0638205	0.0835116	0.0196911
-0.0476662	0.81703	-4.27963	0.000599263	0.279979	-0.692693	cg12641021	10	13516370	p	BEND7	Body	island	Body - island	0.840863	0.793197	-0.0476662
0.0306267	0.116229	4.27962	0.000599277	0.279979	-0.692716	cg10822116	9	35733370	p	CREB3	Body	shore	Body - shore	0.100916	0.131543	0.0306267
-0.0336383	0.846515	-4.27959	0.000599307	0.279979	-0.692767	cg01014371	16	89017958	q	CBFA2T3	Body	open sea	Body - open sea	0.863334	0.829695	-0.0336383
0.0182247	0.0648652	4.27912	0.000599888	0.279979	-0.693737	cg16565063	17	77770460	q	CBX8	Body	shore	Body - shore	0.0557528	0.0739776	0.0182247
0.030812	0.15048	4.27812	0.000601127	0.279979	-0.695806	cg14397318	12	126468186	q	NA	IGR	open sea	IGR - open sea	0.135074	0.165886	0.030812
-0.0394944	0.808297	-4.27785	0.000601466	0.279979	-0.696372	cg24813710	19	11618984	p	ECSIT	Body	shelf	Body - shelf	0.828044	0.78855	-0.0394944
0.01353	0.0463421	4.27752	0.00060187	0.279979	-0.697046	cg06820586	14	60337013	q	RTN1	Body	island	Body - island	0.0395771	0.0531071	0.01353
0.0170655	0.056106	4.2775	0.000601902	0.279979	-0.697099	cg20532370	3	139258730	q	RBP1	TSS200	island	TSS200 - island	0.0475733	0.0646388	0.0170655
-0.0375599	0.821742	-4.27681	0.000602759	0.279979	-0.698526	cg05205528	17	72832555	q	TMEM104	Body	island	Body - island	0.840522	0.802962	-0.0375599
-0.0359262	0.513418	-4.27515	0.000604821	0.279979	-0.70195	cg18172484	1	995932	p	NA	IGR	shore	IGR - shore	0.531382	0.495455	-0.0359262
0.0540944	0.341077	4.27511	0.000604875	0.279979	-0.702038	cg01810863	12	56359916	q	SILV	TSS200	shore	TSS200 - shore	0.31403	0.368124	0.0540944
0.0189787	0.0765397	4.27504	0.000604957	0.279979	-0.702174	cg09263118	19	11531294	p	RGL3	TSS1500	island	TSS1500 - island	0.0670504	0.0860291	0.0189787
-0.0680965	0.85749	-4.27451	0.000605622	0.279979	-0.703276	cg21712805	1	151759029	q	TDRKH	5'UTR	shelf	5'UTR - shelf	0.891539	0.823442	-0.0680965
0.0213766	0.0650253	4.27426	0.000605935	0.279979	-0.703794	cg13256891	4	100009986	q	ADH5	TSS200	island	TSS200 - island	0.054337	0.0757135	0.0213766
0.0817522	0.457721	4.27355	0.000606825	0.279979	-0.705266	cg05040778	1	41001235	p	ZNF684	Body	shelf	Body - shelf	0.416845	0.498597	0.0817522
0.0224135	0.0803666	4.27308	0.000607413	0.279979	-0.706237	cg23547097	2	174267272	q	NA	IGR	open sea	IGR - open sea	0.0691599	0.0915734	0.0224135
0.0698281	0.259822	4.27285	0.000607695	0.279979	-0.706703	cg19405504	3	129611515	q	TMCC1	5'UTR	shore	5'UTR - shore	0.224908	0.294737	0.0698281
0.0494195	0.13846	4.27277	0.000607806	0.279979	-0.706884	cg07996838	7	111382084	q	DOCK4	Body	open sea	Body - open sea	0.11375	0.16317	0.0494195
0.0179627	0.0616185	4.27265	0.000607954	0.279979	-0.707129	cg14759078	12	95867348	q	METAP2	TSS1500	shore	TSS1500 - shore	0.0526371	0.0705999	0.0179627
0.0217826	0.0917137	4.2721	0.000608644	0.279979	-0.708266	cg11448068	2	191045026	q	C2orf88	TSS1500	island	TSS1500 - island	0.0808224	0.102605	0.0217826
-0.03279	0.790867	-4.27169	0.000609162	0.279979	-0.709119	cg24679124	3	49694978	p	BSN	Body	open sea	Body - open sea	0.807262	0.774472	-0.03279
0.0201548	0.0524097	4.27168	0.000609176	0.279979	-0.709142	cg08174373	10	102989254	q	FLJ41350	TSS200	island	TSS200 - island	0.0423323	0.0624871	0.0201548
0.051885	0.309303	4.27153	0.000609364	0.279979	-0.709451	cg13578194	4	41364383	p	LIMCH1	Body	shore	Body - shore	0.283361	0.335246	0.051885
0.0337962	0.0976209	4.27014	0.000611103	0.279979	-0.712309	cg03554552	19	45908146	q	CD3EAP	TSS1500	island	TSS1500 - island	0.0807228	0.114519	0.0337962
0.0295165	0.112322	4.26971	0.000611656	0.279979	-0.713216	cg12830119	14	100154292	q	CYP46A1	Body	shelf	Body - shelf	0.0975639	0.12708	0.0295165
-0.0273775	0.910516	-4.26945	0.000611977	0.279979	-0.713742	cg00500299	16	1501833	p	CLCN7	Body	shore	Body - shore	0.924205	0.896827	-0.0273775
0.0657478	0.502238	4.2691	0.000612421	0.279979	-0.714469	cg18105675	2	3642400	p	COLEC11	TSS1500	shore	TSS1500 - shore	0.469364	0.535112	0.0657478
0.0772353	0.357676	4.26856	0.000613107	0.279979	-0.715591	cg07760794	17	36006043	q	NA	IGR	shelf	IGR - shelf	0.319059	0.396294	0.0772353
0.133692	0.280427	4.26845	0.000613241	0.279979	-0.71581	cg07358444	2	45183110	p	NA	IGR	island	IGR - island	0.213581	0.347273	0.133692
0.0331443	0.101045	4.26834	0.000613385	0.279979	-0.716046	cg00765921	1	46154277	p	TMEM69	5'UTR	shore	5'UTR - shore	0.0844727	0.117617	0.0331443
-0.0333687	0.915612	-4.26664	0.00061554	0.279979	-0.719562	cg08793658	5	166211014	q	NA	IGR	open sea	IGR - open sea	0.932297	0.898928	-0.0333687
-0.0435161	0.87845	-4.2663	0.000615967	0.279979	-0.720257	cg10538275	14	99786226	q	NA	IGR	open sea	IGR - open sea	0.900208	0.856692	-0.0435161
0.0439691	0.081876	4.26621	0.000616087	0.279979	-0.720452	cg05882781	10	63660566	q	ARID5B	TSS1500	shelf	TSS1500 - shelf	0.0598915	0.103861	0.0439691
-0.0575057	0.845924	-4.26589	0.000616498	0.279979	-0.72112	cg00107241	1	29461070	p	NA	IGR	island	IGR - island	0.874677	0.817171	-0.0575057
0.019412	0.0702875	4.26455	0.000618199	0.279979	-0.723882	cg18620396	18	12703241	p	PSMG2	Body	island	Body - island	0.0605815	0.0799935	0.019412
-0.0465294	0.852772	-4.26443	0.000618353	0.279979	-0.724132	cg06854150	1	117503952	p	PTGFRN	Body	open sea	Body - open sea	0.876037	0.829507	-0.0465294
0.0392437	0.0782188	4.26437	0.000618424	0.279979	-0.724247	cg16914272	6	27806842	p	HIST1H2BN	1stExon	island	1stExon - island	0.058597	0.0978406	0.0392437
0.0249645	0.0775019	4.26427	0.000618562	0.279979	-0.724471	cg14852134	20	13200748	p	NA	IGR	island	IGR - island	0.0650196	0.0899841	0.0249645
0.0851136	0.373595	4.26417	0.00061869	0.279979	-0.724678	cg11930390	12	110561809	q	IFT81	TSS1500	shore	TSS1500 - shore	0.331038	0.416151	0.0851136
0.0760329	0.286102	4.26401	0.000618889	0.279979	-0.725	cg15730030	17	62398426	q	NA	IGR	open sea	IGR - open sea	0.248086	0.324119	0.0760329
0.105874	0.456825	4.2639	0.000619024	0.279979	-0.72522	cg07002403	10	68687951	q	CTNNA3	Body	open sea	Body - open sea	0.403888	0.509762	0.105874
-0.0350361	0.8758	-4.26361	0.000619402	0.279979	-0.725832	cg05051799	6	53808789	p	NA	IGR	open sea	IGR - open sea	0.893318	0.858282	-0.0350361
0.0241717	0.0652571	4.26298	0.000620212	0.279994	-0.727141	cg02513409	19	17559666	p	NA	IGR	island	IGR - island	0.0531713	0.077343	0.0241717
0.0280315	0.0596434	4.26234	0.000621024	0.279994	-0.728452	cg27296293	11	101454680	q	TRPC6	TSS200	island	TSS200 - island	0.0456276	0.0736591	0.0280315
-0.391704	0.434437	-4.2614	0.000622239	0.279994	-0.730412	cg22984586	3	46411541	p	CCR5	TSS200	open sea	TSS200 - open sea	0.630289	0.238585	-0.391704
-0.0324363	0.694949	-4.26133	0.000622325	0.279994	-0.730551	cg12223960	6	32063403	p	TNXB	Body	shore	Body - shore	0.711167	0.678731	-0.0324363
-0.0788373	0.528681	-4.26126	0.000622418	0.279994	-0.730701	cg00409696	2	106646656	q	NA	IGR	open sea	IGR - open sea	0.568099	0.489262	-0.0788373
0.056184	0.386789	4.25974	0.00062437	0.280603	-0.733838	cg07466783	17	60691727	q	TLK2	3'UTR	open sea	3'UTR - open sea	0.358697	0.414881	0.056184
-0.0677747	0.445926	-4.25743	0.000627358	0.281676	-0.738624	cg02930419	17	19628087	p	NA	IGR	island	IGR - island	0.479814	0.412039	-0.0677747
0.0532106	0.170651	4.25548	0.000629885	0.2822	-0.742654	cg05962511	10	102730022	q	NA	IGR	shore	IGR - shore	0.144045	0.197256	0.0532106
0.028028	0.133146	4.25523	0.00063021	0.2822	-0.743171	cg14935258	3	64672750	p	ADAMTS9	Body	island	Body - island	0.119132	0.14716	0.028028
0.125699	0.501028	4.25466	0.000630959	0.2822	-0.744361	cg18220920	12	115126061	q	NA	IGR	shore	IGR - shore	0.438178	0.563878	0.125699
-0.0529456	0.814119	-4.25308	0.000633017	0.2822	-0.747625	cg15159987	19	17003890	p	CPAMD8	3'UTR	shelf	3'UTR - shelf	0.840592	0.787646	-0.0529456
-0.04625	0.798902	-4.25295	0.000633185	0.2822	-0.747891	cg12114524	1	201390794	q	TNNI1	5'UTR	open sea	5'UTR - open sea	0.822027	0.775777	-0.04625
0.0523621	0.183074	4.25283	0.000633345	0.2822	-0.748144	cg11087128	2	38693029	p	NA	IGR	open sea	IGR - open sea	0.156893	0.209255	0.0523621
0.0485796	0.204781	4.25265	0.000633581	0.2822	-0.748518	cg08226379	4	111560807	q	NA	IGR	island	IGR - island	0.180491	0.229071	0.0485796
0.0198235	0.0574023	4.25251	0.000633765	0.2822	-0.74881	cg26153364	1	72749064	p	NEGR1	TSS1500	island	TSS1500 - island	0.0474905	0.067314	0.0198235
-0.0521336	0.914466	-4.25105	0.00063567	0.2822	-0.751817	cg07757611	3	52559064	p	NT5DC2	Body	shore	Body - shore	0.940533	0.888399	-0.0521336
0.0435577	0.18145	4.25095	0.000635808	0.2822	-0.752035	cg12409525	21	42219211	q	DSCAM	TSS200	island	TSS200 - island	0.159671	0.203229	0.0435577
-0.0304694	0.832395	-4.25054	0.000636345	0.2822	-0.752881	cg00939684	16	1599150	p	IFT140	Body	island	Body - island	0.84763	0.817161	-0.0304694
0.0189356	0.0652034	4.25025	0.000636729	0.2822	-0.753485	cg01353524	17	43237975	q	HEXIM2	TSS1500	shore	TSS1500 - shore	0.0557356	0.0746712	0.0189356
0.0374229	0.0937381	4.2501	0.000636918	0.2822	-0.753784	ch.3.2634542F	3	132801879	q	TMEM108	5'UTR	open sea	5'UTR - open sea	0.0750267	0.11245	0.0374229
0.0209444	0.0789656	4.24968	0.000637474	0.2822	-0.754658	cg19586645	17	73266642	q	MIF4GD	5'UTR	island	5'UTR - island	0.0684934	0.0894378	0.0209444
0.0146727	0.0485998	4.24962	0.000637548	0.2822	-0.754773	cg20432448	21	35014337	q	ITSN1	TSS1500	shore	TSS1500 - shore	0.0412634	0.0559361	0.0146727
0.0234261	0.0840168	4.24915	0.000638169	0.282209	-0.755749	cg13976853	19	2945039	p	ZNF77	TSS200	island	TSS200 - island	0.0723038	0.0957299	0.0234261
-0.0329379	0.855453	-4.24589	0.000642484	0.2823	-0.762504	cg16412914	16	358248	p	AXIN1	Body	shelf	Body - shelf	0.871922	0.838984	-0.0329379
0.0706329	0.357517	4.24488	0.000643829	0.2823	-0.764599	cg23063807	2	506174	p	NA	IGR	shelf	IGR - shelf	0.3222	0.392833	0.0706329
-0.0267358	0.903862	-4.24446	0.000644387	0.2823	-0.765467	cg24248317	2	26986379	p	C2orf18	TSS1500	shore	TSS1500 - shore	0.91723	0.890494	-0.0267358
0.0365109	0.0881991	4.24444	0.000644417	0.2823	-0.765513	cg00044505	8	48649086	q	NA	IGR	shore	IGR - shore	0.0699436	0.106455	0.0365109
0.0194468	0.0787822	4.24391	0.000645114	0.2823	-0.766597	cg02099233	5	146832387	q	DPYSL3	Body	shore	Body - shore	0.0690588	0.0885056	0.0194468
-0.0775387	0.787631	-4.24354	0.000645616	0.2823	-0.767376	cg06743037	7	80550531	q	NA	IGR	shore	IGR - shore	0.8264	0.748861	-0.0775387
0.0458375	0.104506	4.24325	0.000645992	0.2823	-0.767959	cg17903549	1	63988419	p	ITGB3BP	Body	open sea	Body - open sea	0.0815871	0.127425	0.0458375
-0.0271378	0.878979	-4.24201	0.000647652	0.2823	-0.770531	cg06678137	11	495007	p	RNH1	Body	island	Body - island	0.892548	0.865411	-0.0271378
-0.0467052	0.757427	-4.24178	0.000647959	0.2823	-0.771006	cg27064845	19	48252623	q	GLTSCR2	Body	shelf	Body - shelf	0.780779	0.734074	-0.0467052
-0.0341805	0.897219	-4.24132	0.000648574	0.2823	-0.771957	cg11028291	14	105824103	q	PACS2	Body	shelf	Body - shelf	0.914309	0.880128	-0.0341805
-0.05502	0.790947	-4.24089	0.00064915	0.2823	-0.772847	cg23340767	3	71866097	p	NA	IGR	open sea	IGR - open sea	0.818457	0.763437	-0.05502
-0.0614581	0.530394	-4.2407	0.000649403	0.2823	-0.773238	cg01126560	9	139886304	q	C9orf142	TSS1500	shore	TSS1500 - shore	0.561123	0.499665	-0.0614581
0.0460939	0.100187	4.24063	0.000649502	0.2823	-0.77339	cg05436231	1	27709789	p	CD164L2	1stExon	island	1stExon - island	0.0771396	0.123234	0.0460939
0.0224755	0.073483	4.24038	0.000649836	0.2823	-0.773905	cg18933494	11	8616016	p	STK33	TSS1500	shore	TSS1500 - shore	0.0622452	0.0847207	0.0224755
0.0323875	0.0893377	4.23856	0.00065228	0.2823	-0.777667	cg05963604	3	57263543	p	APPL1	Body	shore	Body - shore	0.073144	0.105532	0.0323875
0.0183768	0.06024	4.2384	0.000652503	0.2823	-0.77801	cg24498376	2	169104453	q	STK39	TSS1500	island	TSS1500 - island	0.0510516	0.0694284	0.0183768
0.0180149	0.0624667	4.23802	0.000653015	0.2823	-0.778795	cg16729690	8	28351217	p	FZD3	TSS1500	shore	TSS1500 - shore	0.0534593	0.0714742	0.0180149
0.0877838	0.265697	4.23798	0.000653068	0.2823	-0.778877	cg05838959	17	19015870	p	NA	IGR	shore	IGR - shore	0.221805	0.309589	0.0877838
0.0452976	0.135601	4.23737	0.000653891	0.2823	-0.780139	cg03847895	12	56652945	q	ANKRD52	TSS1500	shore	TSS1500 - shore	0.112953	0.15825	0.0452976
0.0315824	0.104238	4.23694	0.000654476	0.2823	-0.781035	cg09113070	2	86114036	p	ST3GAL5	Body	shore	Body - shore	0.0884469	0.120029	0.0315824
0.0281191	0.0904957	4.23633	0.000655292	0.2823	-0.782284	cg22626522	22	41763436	q	TEF	1stExon	open sea	1stExon - open sea	0.0764362	0.104555	0.0281191
0.0770744	0.403186	4.23615	0.000655537	0.2823	-0.782658	cg26037602	11	57144191	q	NA	IGR	open sea	IGR - open sea	0.364649	0.441723	0.0770744
0.0365991	0.0975102	4.23599	0.000655755	0.2823	-0.782991	cg08696866	2	176961907	q	NA	IGR	shore	IGR - shore	0.0792107	0.11581	0.0365991
-0.045755	0.758569	-4.23563	0.00065625	0.2823	-0.783748	cg13597316	2	29287853	p	C2orf71	Body	open sea	Body - open sea	0.781446	0.735691	-0.045755
0.0262964	0.0550954	4.23559	0.000656306	0.2823	-0.783832	cg17906105	7	158488980	q	NCAPG2	Body	open sea	Body - open sea	0.0419472	0.0682436	0.0262964
-0.103989	0.685474	-4.23557	0.000656324	0.2823	-0.78386	cg01917657	22	50617092	q	PANX2	Body	island	Body - island	0.737469	0.63348	-0.103989
0.0368703	0.108389	4.2353	0.000656702	0.2823	-0.784437	cg05593667	6	35490744	p	NA	IGR	open sea	IGR - open sea	0.0899536	0.126824	0.0368703
0.0162539	0.0596555	4.23521	0.000656812	0.2823	-0.784604	cg02564733	11	130319074	q	ADAMTS15	1stExon	island	1stExon - island	0.0515286	0.0677825	0.0162539
0.022609	0.0612142	4.23508	0.000656999	0.2823	-0.784889	cg12733079	7	111845182	q	DOCK4	Body	shore	Body - shore	0.0499097	0.0725187	0.022609
0.0171212	0.0681404	4.23412	0.000658301	0.2823	-0.786873	cg14209627	17	19266314	p	B9D1	TSS1500	island	TSS1500 - island	0.0595798	0.076701	0.0171212
0.0655883	0.736725	4.23387	0.000658642	0.2823	-0.787392	cg24541550	11	10715360	p	MRVI1	TSS1500	open sea	TSS1500 - open sea	0.70393	0.769519	0.0655883
0.0266779	0.136462	4.23371	0.000658856	0.2823	-0.787719	cg08762653	20	56293564	q	NA	IGR	island	IGR - island	0.123123	0.149801	0.0266779
-0.0291683	0.911806	-4.23358	0.000659031	0.2823	-0.787984	cg18309751	20	60634145	q	TAF4	Body	shelf	Body - shelf	0.92639	0.897222	-0.0291683
0.0345917	0.0862126	4.23338	0.000659309	0.2823	-0.788407	ch.5.2251785F	5	123635353	q	NA	IGR	open sea	IGR - open sea	0.0689167	0.103508	0.0345917
0.0353257	0.161512	4.23329	0.000659432	0.2823	-0.788594	cg06552366	2	161263994	q	RBMS1	Body	island	Body - island	0.143849	0.179175	0.0353257
0.0342124	0.136747	4.23267	0.000660279	0.282404	-0.789879	cg02603128	9	86152926	q	FRMD3	Body	island	Body - island	0.11964	0.153853	0.0342124
-0.0375002	0.828422	-4.2321	0.00066105	0.282477	-0.791049	cg12855310	10	134215035	q	PWWP2B	Body	shelf	Body - shelf	0.847172	0.809672	-0.0375002
0.0234257	0.0881511	4.23136	0.000662062	0.282606	-0.792582	cg13010326	7	36430238	p	ANLN	Body	shore	Body - shore	0.0764383	0.099864	0.0234257
0.0558035	0.116379	4.22987	0.000664106	0.282606	-0.79567	cg02570354	3	31728749	p	OSBPL10	Body	open sea	Body - open sea	0.0884772	0.144281	0.0558035
-0.0620402	0.704589	-4.22956	0.000664535	0.282606	-0.796318	cg06320418	16	766888	p	METRN	Body	shore	Body - shore	0.735609	0.673569	-0.0620402
0.0377476	0.103256	4.2294	0.000664757	0.282606	-0.796651	cg10087036	16	19130461	p	ITPRIPL2	1stExon	shelf	1stExon - shelf	0.0843818	0.122129	0.0377476
-0.0216999	0.931664	-4.22918	0.000665057	0.282606	-0.797105	cg11535255	7	4243019	p	SDK1	Body	open sea	Body - open sea	0.942514	0.920814	-0.0216999
-0.0392484	0.8477	-4.22892	0.000665406	0.282606	-0.79763	cg21790314	4	955469	p	DGKQ	Body	shelf	Body - shelf	0.867324	0.828075	-0.0392484
0.0168541	0.0491971	4.2288	0.000665569	0.282606	-0.797875	cg16706631	6	26204823	p	HIST1H4E	TSS200	island	TSS200 - island	0.04077	0.0576241	0.0168541
-0.0324092	0.920459	-4.22777	0.000666991	0.282741	-0.800013	cg21565496	13	40762150	q	NA	IGR	open sea	IGR - open sea	0.936664	0.904254	-0.0324092
-0.0391024	0.903115	-4.22712	0.000667896	0.282741	-0.801372	cg00748958	17	30348814	q	LRRC37B	1stExon	open sea	1stExon - open sea	0.922666	0.883563	-0.0391024
0.0407583	0.147638	4.22568	0.000669879	0.282741	-0.804341	cg00962781	4	159131393	q	TMEM144	TSS200	shore	TSS200 - shore	0.127259	0.168017	0.0407583
-0.0766693	0.360367	-4.22553	0.00067009	0.282741	-0.804657	cg10113760	16	86319254	q	NA	IGR	shore	IGR - shore	0.398702	0.322033	-0.0766693
0.0262273	0.0890435	4.2253	0.000670404	0.282741	-0.805126	cg14427173	7	105172403	q	RINT1	TSS200	shore	TSS200 - shore	0.0759299	0.102157	0.0262273
0.0812234	0.51211	4.22475	0.000671174	0.282741	-0.806278	cg26561254	15	89164044	q	AEN	TSS1500	shore	TSS1500 - shore	0.471499	0.552722	0.0812234
0.0536858	0.461624	4.22469	0.000671249	0.282741	-0.806389	cg26670636	7	100063101	q	C7orf61	TSS1500	open sea	TSS1500 - open sea	0.434781	0.488467	0.0536858
0.0200055	0.0600283	4.22408	0.000672103	0.282741	-0.807662	cg14614693	5	114961897	q	TMED7-TICAM2	TSS200	island	TSS200 - island	0.0500256	0.070031	0.0200055
-0.0474302	0.679776	-4.22397	0.000672252	0.282741	-0.807885	cg07123481	1	1101431	p	MIR200B	TSS1500	shore	TSS1500 - shore	0.703491	0.656061	-0.0474302
-0.0406554	0.749982	-4.22359	0.000672779	0.282741	-0.80867	cg25813630	17	1878100	p	RTN4RL1	Body	shelf	Body - shelf	0.770309	0.729654	-0.0406554
0.0281235	0.0945474	4.22344	0.000672991	0.282741	-0.808986	cg21187265	1	26127185	p	SEPN1	Body	open sea	Body - open sea	0.0804856	0.108609	0.0281235
0.0197627	0.0494893	4.22312	0.000673441	0.282741	-0.809655	cg11842791	17	15466549	p	FAM18B2	Body	island	Body - island	0.039608	0.0593707	0.0197627
0.0245415	0.0765926	4.22291	0.000673721	0.282741	-0.810072	cg05797186	1	33116178	p	RBBP4	TSS1500	shore	TSS1500 - shore	0.0643219	0.0888634	0.0245415
0.0505391	0.0986255	4.22153	0.00067565	0.283244	-0.812936	cg12212198	13	114302021	q	NA	IGR	shore	IGR - shore	0.073356	0.123895	0.0505391
0.0192065	0.0568843	4.2209	0.000676536	0.283244	-0.814248	cg16569664	4	174255099	q	HMGB2	TSS200	island	TSS200 - island	0.047281	0.0664876	0.0192065
0.0184466	0.0956417	4.22076	0.00067673	0.283244	-0.814536	cg08441806	10	134599149	q	NKX6-2	1stExon	island	1stExon - island	0.0864184	0.104865	0.0184466
0.0215212	0.0617375	4.21963	0.000678314	0.283654	-0.816878	cg27226107	6	15491805	p	JARID2	Body	open sea	Body - open sea	0.0509769	0.0724981	0.0215212
0.025858	0.0708278	4.21869	0.000679625	0.28371	-0.818812	cg20941956	14	24837072	q	NFATC4	Body	shore	Body - shore	0.0578988	0.0837568	0.025858
-0.0751393	0.711952	-4.21867	0.000679659	0.28371	-0.818862	cg26837372	6	31938861	p	STK19	TSS200	shore	TSS200 - shore	0.749521	0.674382	-0.0751393
0.0332906	0.133081	4.21732	0.000681563	0.28396	-0.821664	cg00534919	1	185139671	q	C1orf26	Body	open sea	Body - open sea	0.116436	0.149726	0.0332906
0.0179728	0.0555184	4.21729	0.000681602	0.28396	-0.821722	cg23161505	7	150065239	q	REPIN1	TSS1500	island	TSS1500 - island	0.046532	0.0645048	0.0179728
0.03477	0.10356	4.21696	0.000682073	0.28396	-0.822414	cg20469139	17	29297458	q	RNF135	TSS1500	shore	TSS1500 - shore	0.0861748	0.120945	0.03477
0.0283685	0.106516	4.21544	0.000684211	0.284168	-0.825549	cg00706282	2	160471856	q	BAZ2B	5'UTR	shore	5'UTR - shore	0.0923319	0.1207	0.0283685
-0.0370803	0.667735	-4.21543	0.000684232	0.284168	-0.825579	cg15621697	4	72166462	q	SLC4A4	Body	open sea	Body - open sea	0.686275	0.649195	-0.0370803
0.0396134	0.12172	4.21528	0.000684446	0.284168	-0.825892	cg27253807	3	62365052	p	NA	IGR	shore	IGR - shore	0.101913	0.141527	0.0396134
0.0304354	0.0817695	4.21386	0.000686455	0.284168	-0.828828	cg13044985	2	177052730	q	HOXD1	TSS1500	shore	TSS1500 - shore	0.0665518	0.0969872	0.0304354
0.0451192	0.19602	4.21373	0.000686643	0.284168	-0.829103	cg00564163	7	87935979	q	STEAP4	5'UTR	open sea	5'UTR - open sea	0.173461	0.21858	0.0451192
0.0362976	0.112341	4.21317	0.000687434	0.284168	-0.830256	cg16276856	7	54614796	p	VSTM2A	Body	island	Body - island	0.0941924	0.13049	0.0362976
0.0482864	0.127346	4.21312	0.000687501	0.284168	-0.830354	cg05609408	2	112608423	q	ANAPC1	Body	open sea	Body - open sea	0.103202	0.151489	0.0482864
0.022772	0.0588461	4.21241	0.000688518	0.284168	-0.831834	cg13075278	1	28655393	p	MED18	TSS200	island	TSS200 - island	0.0474601	0.0702321	0.022772
0.0462757	0.282224	4.21147	0.00068985	0.284168	-0.83377	cg00754357	1	53019727	p	ZCCHC11	TSS1500	shore	TSS1500 - shore	0.259086	0.305362	0.0462757
-0.0294574	0.824128	-4.21113	0.000690336	0.284168	-0.834476	cg00798317	17	48153934	q	ITGA3	Body	open sea	Body - open sea	0.838857	0.809399	-0.0294574
0.0625927	0.200325	4.21088	0.000690694	0.284168	-0.834995	cg11368409	4	184320187	q	NA	IGR	island	IGR - island	0.169029	0.231621	0.0625927
0.0470121	0.217507	4.21062	0.00069106	0.284168	-0.835526	cg06937882	20	24974362	p	C20orf3	TSS1500	shore	TSS1500 - shore	0.194001	0.241013	0.0470121
0.0265632	0.0910721	4.2105	0.000691245	0.284168	-0.835793	ch.10.131479F	10	3922387	p	NA	IGR	open sea	IGR - open sea	0.0777906	0.104354	0.0265632
0.039398	0.147024	4.21022	0.000691643	0.284168	-0.836369	cg01003245	1	151428287	q	POGZ	5'UTR	shelf	5'UTR - shelf	0.127325	0.166723	0.039398
0.0190982	0.055464	4.21004	0.000691892	0.284168	-0.836731	cg25591794	13	28554842	q	PRHOXNB	Body	island	Body - island	0.0459149	0.0650131	0.0190982
0.0379762	0.107883	4.20978	0.000692264	0.284168	-0.837268	cg20525378	1	172501430	q	C1orf9	TSS1500	shore	TSS1500 - shore	0.088895	0.126871	0.0379762
-0.0355365	0.88606	-4.20895	0.000693456	0.284409	-0.838991	cg15108047	20	19742828	p	NA	IGR	shelf	IGR - shelf	0.903828	0.868292	-0.0355365
-0.0254138	0.89451	-4.20807	0.000694725	0.284681	-0.840824	cg24438277	19	2120959	p	AP3D1	Body	island	Body - island	0.907217	0.881803	-0.0254138
0.0271603	0.108106	4.20744	0.000695629	0.284802	-0.842125	cg16360444	12	56102181	q	ITGA7	TSS1500	shore	TSS1500 - shore	0.0945259	0.121686	0.0271603
-0.0353095	0.830665	-4.20661	0.000696818	0.28504	-0.843836	cg15827508	2	218679705	q	TNS1	Body	open sea	Body - open sea	0.84832	0.81301	-0.0353095
-0.0419061	0.855695	-4.20553	0.000698383	0.285138	-0.846083	cg23074703	19	50392917	q	IL4I1	3'UTR	shore	3'UTR - shore	0.876648	0.834742	-0.0419061
0.0226185	0.0616874	4.20549	0.000698433	0.285138	-0.846155	cg18496910	11	63606115	q	MARK2	TSS1500	island	TSS1500 - island	0.0503782	0.0729967	0.0226185
0.0202847	0.0663203	4.20482	0.000699413	0.285138	-0.847559	cg16376438	16	69458483	q	CYB5B	TSS200	island	TSS200 - island	0.056178	0.0764627	0.0202847
-0.0888518	0.808701	-4.20437	0.00070006	0.285138	-0.848485	cg06910100	19	17375091	p	USHBP1	Body	open sea	Body - open sea	0.853127	0.764275	-0.0888518
-0.0941912	0.594154	-4.20434	0.000700096	0.285138	-0.848536	cg08521178	6	170491202	q	NA	IGR	shore	IGR - shore	0.64125	0.547059	-0.0941912
0.0437463	0.12986	4.20272	0.000702458	0.285852	-0.851909	cg00357551	5	169407472	q	FAM196B	5'UTR	open sea	5'UTR - open sea	0.107987	0.151734	0.0437463
0.0412244	0.118303	4.2015	0.000704222	0.285988	-0.854421	cg18799217	5	87985589	q	NA	IGR	island	IGR - island	0.0976913	0.138916	0.0412244
0.0547542	0.124207	4.20145	0.000704303	0.285988	-0.854537	cg14263244	12	80329611	q	PPP1R12A	TSS1500	shore	TSS1500 - shore	0.0968304	0.151585	0.0547542
0.0386808	0.155117	4.20081	0.000705239	0.285988	-0.855867	cg14748795	10	101283090	q	NA	IGR	shore	IGR - shore	0.135777	0.174458	0.0386808
0.0304301	0.0673718	4.20072	0.000705362	0.285988	-0.856041	ch.21.18789295F	21	19867424	q	NA	IGR	open sea	IGR - open sea	0.0521567	0.0825868	0.0304301
0.0191691	0.0635663	4.1996	0.000706995	0.285988	-0.858358	cg11390957	10	118033312	q	GFRA1	TSS1500	island	TSS1500 - island	0.0539817	0.0731509	0.0191691
0.0237236	0.0777134	4.19913	0.00070769	0.285988	-0.859341	cg15420395	17	58212421	q	NA	IGR	shore	IGR - shore	0.0658516	0.0895752	0.0237236
0.0164512	0.0473249	4.19821	0.000709033	0.285988	-0.861239	cg22930587	20	34042925	q	CEP250	TSS1500	island	TSS1500 - island	0.0390993	0.0555504	0.0164512
0.0251224	0.0891329	4.19814	0.000709135	0.285988	-0.861384	cg14085017	11	63775226	q	MACROD1	Body	shore	Body - shore	0.0765717	0.101694	0.0251224
0.0174176	0.0452979	4.19806	0.000709251	0.285988	-0.861547	cg10723629	2	99953745	q	TXNDC9	TSS1500	island	TSS1500 - island	0.0365891	0.0540067	0.0174176
0.0191611	0.0740048	4.19698	0.000710845	0.285988	-0.863796	cg07952672	2	176953212	q	NA	IGR	island	IGR - island	0.0644242	0.0835853	0.0191611
0.0366327	0.199953	4.19619	0.000712012	0.285988	-0.865438	cg17161483	9	99983156	q	NA	IGR	shore	IGR - shore	0.181637	0.21827	0.0366327
0.0196984	0.0611449	4.19572	0.000712704	0.285988	-0.866411	cg07290739	7	149629	p	NA	IGR	island	IGR - island	0.0512957	0.0709942	0.0196984
0.0303391	0.0795152	4.19502	0.000713737	0.285988	-0.867861	cg02896941	4	23890659	p	PPARGC1A	Body	open sea	Body - open sea	0.0643457	0.0946847	0.0303391
-0.0435607	0.686226	-4.19493	0.000713869	0.285988	-0.868047	cg20661303	1	226129561	q	LEFTY2	TSS1500	shore	TSS1500 - shore	0.708006	0.664446	-0.0435607
0.0425928	0.0996329	4.1949	0.000713906	0.285988	-0.868098	cg11321083	11	64638190	q	EHD1	Body	open sea	Body - open sea	0.0783365	0.120929	0.0425928
0.0217387	0.0636188	4.19447	0.000714543	0.285988	-0.868991	cg11264206	11	16628335	p	NA	IGR	island	IGR - island	0.0527494	0.0744881	0.0217387
0.0174489	0.048222	4.19413	0.000715052	0.285988	-0.869704	cg12781395	14	78227701	q	C14orf178	Body	shore	Body - shore	0.0394975	0.0569464	0.0174489
0.0576472	0.263232	4.19411	0.000715077	0.285988	-0.86974	cg15204816	5	54831346	q	PPAP2A	TSS1500	shore	TSS1500 - shore	0.234408	0.292056	0.0576472
0.0418446	0.133888	4.19387	0.000715433	0.285988	-0.870237	cg10094994	2	240162323	q	HDAC4	Body	open sea	Body - open sea	0.112965	0.15481	0.0418446
-0.0461564	0.634143	-4.19364	0.000715769	0.285988	-0.870708	cg14673729	19	1520540	p	NA	IGR	shelf	IGR - shelf	0.657221	0.611064	-0.0461564
0.0376014	0.416328	4.19339	0.000716141	0.285988	-0.871228	cg20541376	7	5911800	p	NA	IGR	open sea	IGR - open sea	0.397528	0.435129	0.0376014
0.0277197	0.0950116	4.19227	0.000717798	0.285988	-0.873543	cg05960240	19	58790971	q	ZNF8	Body	island	Body - island	0.0811518	0.108872	0.0277197
0.0810255	0.170352	4.19221	0.000717893	0.285988	-0.873675	cg18197377	12	115134688	q	NA	IGR	shore	IGR - shore	0.129839	0.210865	0.0810255
-0.0255498	0.454247	-4.1915	0.000718945	0.285988	-0.875141	cg04286297	15	83655119	q	FAM103A1	1stExon	island	1stExon - island	0.467022	0.441472	-0.0255498
0.0775632	0.232599	4.19026	0.000720797	0.285988	-0.877717	cg07230690	16	87028927	q	NA	IGR	open sea	IGR - open sea	0.193817	0.27138	0.0775632
0.0449135	0.113467	4.18972	0.000721604	0.285988	-0.878838	cg03085312	17	38465281	q	RARA	TSS200	open sea	TSS200 - open sea	0.0910099	0.135923	0.0449135
0.0453369	0.182514	4.18962	0.000721748	0.285988	-0.879037	cg26052635	2	29339307	p	CLIP4	5'UTR	shore	5'UTR - shore	0.159846	0.205183	0.0453369
0.0356908	0.102609	4.18903	0.00072264	0.285988	-0.880274	cg15382568	22	25800078	q	NA	IGR	shore	IGR - shore	0.0847639	0.120455	0.0356908
0.0167195	0.0679654	4.18888	0.00072286	0.285988	-0.880579	cg20031659	6	114178324	q	MARCKS	TSS1500	shore	TSS1500 - shore	0.0596056	0.0763252	0.0167195
-0.0896972	0.642352	-4.18854	0.000723372	0.285988	-0.881288	cg26675664	4	1408936	p	NA	IGR	island	IGR - island	0.687201	0.597504	-0.0896972
0.0597498	0.379383	4.18832	0.0007237	0.285988	-0.881742	cg06944758	16	74064408	q	NA	IGR	open sea	IGR - open sea	0.349508	0.409258	0.0597498
0.0173239	0.0502722	4.18824	0.000723818	0.285988	-0.881905	cg06765814	13	47125852	q	LRCH1	TSS1500	shore	TSS1500 - shore	0.0416103	0.0589342	0.0173239
0.0207183	0.0768404	4.18805	0.000724097	0.285988	-0.88229	cg25547957	6	73972768	q	KHDC1	1stExon	shore	1stExon - shore	0.0664813	0.0871996	0.0207183
-0.0321394	0.62196	-4.18713	0.000725488	0.285988	-0.884212	cg06158985	3	52099285	p	C3orf74	TSS200	open sea	TSS200 - open sea	0.63803	0.605891	-0.0321394
0.0279474	0.0685481	4.18678	0.000726004	0.285988	-0.884925	cg08490791	16	87312433	q	NA	IGR	open sea	IGR - open sea	0.0545744	0.0825218	0.0279474
0.0448708	0.201597	4.18555	0.000727857	0.285988	-0.887476	cg09042448	8	23260443	p	LOXL2	5'UTR	island	5'UTR - island	0.179161	0.224032	0.0448708
-0.056801	0.818615	-4.18493	0.000728788	0.285988	-0.888757	cg00043364	5	133916105	q	PHF15	3'UTR	open sea	3'UTR - open sea	0.847015	0.790214	-0.056801
0.0165389	0.0474653	4.1846	0.000729291	0.285988	-0.889447	cg04998419	1	40626967	p	RLF	TSS200	island	TSS200 - island	0.0391959	0.0557347	0.0165389
0.0268497	0.0787188	4.18413	0.000730004	0.285988	-0.890425	cg06205817	12	123011906	q	RSRC2	TSS1500	shore	TSS1500 - shore	0.0652939	0.0921436	0.0268497
0.034081	0.166648	4.18366	0.000730705	0.285988	-0.891386	cg18958584	17	18266764	p	SHMT1	1stExon	island	1stExon - island	0.149607	0.183689	0.034081
0.0222659	0.0875054	4.18334	0.000731202	0.285988	-0.892067	cg03062549	15	34786594	q	NA	IGR	island	IGR - island	0.0763724	0.0986384	0.0222659
0.0166811	0.0594025	4.18329	0.000731278	0.285988	-0.892171	cg19523287	12	49488311	q	DHH	5'UTR	shore	5'UTR - shore	0.051062	0.0677431	0.0166811
0.0429993	0.0920527	4.18321	0.000731394	0.285988	-0.892329	cg21883293	11	32334657	p	NA	IGR	open sea	IGR - open sea	0.070553	0.113552	0.0429993
-0.0632937	0.63274	-4.18314	0.000731494	0.285988	-0.892467	cg17382918	20	57042544	q	APCDD1L	Body	island	Body - island	0.664387	0.601093	-0.0632937
0.0706165	0.214385	4.18296	0.000731778	0.285988	-0.892855	cg21985690	5	79330669	q	THBS4	TSS1500	shore	TSS1500 - shore	0.179077	0.249693	0.0706165
0.059388	0.148057	4.18263	0.000732273	0.285988	-0.893533	cg08511485	3	168945731	q	MECOM	Body	open sea	Body - open sea	0.118363	0.177751	0.059388
-0.0289219	0.790658	-4.18221	0.000732911	0.285988	-0.894405	cg14087401	9	95955533	q	WNK2	Body	open sea	Body - open sea	0.805119	0.776197	-0.0289219
0.0206889	0.0650181	4.18191	0.000733366	0.285988	-0.895025	cg00965204	16	22218046	p	EEF2K	5'UTR	island	5'UTR - island	0.0546736	0.0753625	0.0206889
-0.0308607	0.870632	-4.18114	0.000734533	0.285988	-0.896618	cg04016113	2	73291377	p	SFXN5	Body	open sea	Body - open sea	0.886063	0.855202	-0.0308607
0.0694679	0.318584	4.18104	0.000734678	0.285988	-0.896814	cg07031872	14	92788417	q	SLC24A4	TSS1500	shore	TSS1500 - shore	0.28385	0.353318	0.0694679
0.0257396	0.0903352	4.18094	0.000734839	0.285988	-0.897034	cg05642044	3	169940769	q	PRKCI	Body	island	Body - island	0.0774654	0.103205	0.0257396
0.0300764	0.109753	4.18023	0.000735913	0.285988	-0.898496	cg07294870	20	44044586	q	PIGT	TSS200	shore	TSS200 - shore	0.0947146	0.124791	0.0300764
-0.0449882	0.827395	-4.1798	0.000736575	0.285988	-0.899397	cg04770705	16	28509428	p	APOB48R	Body	island	Body - island	0.849889	0.804901	-0.0449882
0.0164077	0.0524408	4.17923	0.000737437	0.285988	-0.900567	cg21463177	8	20054703	p	ATP6V1B2	5'UTR	island	5'UTR - island	0.0442369	0.0606446	0.0164077
0.030717	0.129683	4.17893	0.000737902	0.285988	-0.901199	cg16118003	22	50782122	q	SAPS2	5'UTR	shore	5'UTR - shore	0.114325	0.145042	0.030717
0.0212632	0.0817075	4.17821	0.000738997	0.285988	-0.902683	cg02994216	2	121010979	q	RALB	5'UTR	island	5'UTR - island	0.0710759	0.0923391	0.0212632
0.0415313	0.184992	4.17736	0.000740308	0.285988	-0.904458	cg00533182	8	145726136	q	PPP1R16A	Body	island	Body - island	0.164226	0.205757	0.0415313
0.0252559	0.0816534	4.17702	0.000740819	0.285988	-0.905148	cg13417604	19	11910049	p	ZNF491	5'UTR	shore	5'UTR - shore	0.0690254	0.0942813	0.0252559
0.0149346	0.0510031	4.1767	0.000741309	0.285988	-0.90581	cg13915892	2	97405651	q	LMAN2L	Body	island	Body - island	0.0435358	0.0584704	0.0149346
0.034838	0.0945753	4.17617	0.000742126	0.285988	-0.906912	cg10454529	1	16544210	p	NA	IGR	island	IGR - island	0.0771563	0.111994	0.034838
-0.0484214	0.718676	-4.17615	0.000742155	0.285988	-0.906952	cg20736028	19	3931982	p	ITGB1BP3	TSS1500	shore	TSS1500 - shore	0.742887	0.694466	-0.0484214
0.0278301	0.131484	4.17606	0.000742297	0.285988	-0.907144	cg02149740	11	63954507	q	STIP1	Body	shore	Body - shore	0.117569	0.145399	0.0278301
0.0478782	0.183613	4.17588	0.000742571	0.285988	-0.907513	cg17953816	1	9960653	p	CTNNBIP1	5'UTR	open sea	5'UTR - open sea	0.159674	0.207552	0.0478782
0.0218496	0.064423	4.17544	0.000743249	0.285988	-0.908427	cg05596347	15	75939386	q	NA	IGR	shore	IGR - shore	0.0534981	0.0753478	0.0218496
-0.0681343	0.569053	-4.17502	0.000743905	0.285988	-0.90931	cg17523501	19	3627580	p	C19orf29	TSS1500	shore	TSS1500 - shore	0.603121	0.534986	-0.0681343
0.0458867	0.129261	4.17461	0.000744536	0.285988	-0.910158	cg18575809	14	21540329	q	FLJ10357	Body	shore	Body - shore	0.106317	0.152204	0.0458867
0.0528106	0.164895	4.17457	0.000744599	0.285988	-0.910243	cg14871225	5	139040820	q	CXXC5	5'UTR	island	5'UTR - island	0.138489	0.1913	0.0528106
0.0369253	0.0804046	4.1744	0.000744849	0.285988	-0.910579	cg14095000	4	95128667	q	SMARCAD1	TSS1500	island	TSS1500 - island	0.0619419	0.0988673	0.0369253
-0.0266476	0.901718	-4.1744	0.000744849	0.285988	-0.910579	cg10800989	14	99786193	q	NA	IGR	open sea	IGR - open sea	0.915042	0.888394	-0.0266476
0.0489671	0.400623	4.17222	0.000748223	0.286606	-0.915103	cg14263139	11	66104018	q	RIN1	TSS200	shore	TSS200 - shore	0.376139	0.425106	0.0489671
0.0520062	0.155435	4.17184	0.000748808	0.286606	-0.915885	cg11193342	12	116872185	q	NA	IGR	open sea	IGR - open sea	0.129432	0.181438	0.0520062
0.0257349	0.0655636	4.17173	0.000748985	0.286606	-0.916122	cg07240423	6	127840528	q	C6orf174	TSS200	shelf	TSS200 - shelf	0.0526961	0.0784311	0.0257349
0.0245572	0.0793054	4.17112	0.000749929	0.286606	-0.917383	ch.1.2541791F	1	108015053	p	NTNG1	Body	open sea	Body - open sea	0.0670268	0.091584	0.0245572
0.0174069	0.0758744	4.17104	0.000750051	0.286606	-0.917546	cg17598334	2	33700917	p	RASGRP3	5'UTR	open sea	5'UTR - open sea	0.067171	0.0845779	0.0174069
0.0262264	0.069667	4.17099	0.000750125	0.286606	-0.917644	cg18909638	14	37666810	q	MIPOL1	TSS1500	island	TSS1500 - island	0.0565538	0.0827802	0.0262264
0.0325834	0.12305	4.17023	0.000751321	0.286782	-0.919239	cg01491795	7	112726659	q	GPR85	5'UTR	open sea	5'UTR - open sea	0.106758	0.139341	0.0325834
0.0243105	0.090653	4.16978	0.000752015	0.286782	-0.920163	cg14633139	7	44645728	p	OGDH	TSS1500	shore	TSS1500 - shore	0.0784977	0.102808	0.0243105
-0.055938	0.608701	-4.16952	0.000752419	0.286782	-0.920701	cg26574904	1	6185663	p	CHD5	Body	shelf	Body - shelf	0.63667	0.580732	-0.055938
0.0428206	0.107099	4.16869	0.000753707	0.28704	-0.922412	cg00109703	20	39320005	q	NA	IGR	shore	IGR - shore	0.0856882	0.128509	0.0428206
0.0377909	0.190158	4.16752	0.000755543	0.28734	-0.924847	cg17081976	2	24347010	p	LOC375190	5'UTR	shore	5'UTR - shore	0.171262	0.209053	0.0377909
-0.0760871	0.656884	-4.16741	0.00075572	0.28734	-0.925083	cg12020590	11	134526321	q	NA	IGR	open sea	IGR - open sea	0.694927	0.61884	-0.0760871
0.0169966	0.0730703	4.16677	0.000756711	0.287484	-0.926394	cg17868920	2	158485541	q	ACVR1C	TSS200	island	TSS200 - island	0.064572	0.0815686	0.0169966
0.0296816	0.0932595	4.16615	0.000757695	0.287625	-0.927695	cg21789136	22	37213466	q	PVALB	5'UTR	island	5'UTR - island	0.0784187	0.1081	0.0296816
-0.0348241	0.887775	-4.16424	0.00076069	0.287989	-0.931643	cg16808036	16	83945624	q	MLYCD	Body	open sea	Body - open sea	0.905187	0.870363	-0.0348241
0.10197	0.55644	4.16287	0.000762861	0.287989	-0.934496	cg17860198	3	5138170	p	NA	IGR	shore	IGR - shore	0.505455	0.607425	0.10197
0.042487	0.202436	4.16252	0.000763405	0.287989	-0.935208	cg17327067	8	145025760	q	PLEC1	Body	shore	Body - shore	0.181193	0.22368	0.042487
0.0413573	0.140827	4.16095	0.00076589	0.287989	-0.938462	cg10778994	1	226497636	q	LIN9	TSS1500	shore	TSS1500 - shore	0.120148	0.161506	0.0413573
0.045506	0.183486	4.16093	0.000765932	0.287989	-0.938516	cg05245650	2	37900205	p	CDC42EP3	TSS1500	shore	TSS1500 - shore	0.160733	0.206239	0.045506
0.0211503	0.0810032	4.16086	0.000766039	0.287989	-0.938656	cg07312654	8	132053773	q	ADCY8	TSS1500	island	TSS1500 - island	0.070428	0.0915783	0.0211503
-0.0436086	0.875172	-4.16047	0.000766653	0.287989	-0.939459	cg08535411	7	151826219	q	NA	IGR	island	IGR - island	0.896976	0.853367	-0.0436086
0.0207774	0.0722115	4.16022	0.000767058	0.287989	-0.939986	cg18055007	6	31698226	p	DDAH2	TSS200	island	TSS200 - island	0.0618228	0.0826002	0.0207774
0.0214885	0.0598659	4.16005	0.000767325	0.287989	-0.940335	cg24794531	3	142443837	q	TRPC1	Body	island	Body - island	0.0491217	0.0706102	0.0214885
-0.024147	0.893885	-4.15933	0.000768475	0.287989	-0.941834	cg02631868	2	242190788	q	HDLBP	Body	open sea	Body - open sea	0.905959	0.881812	-0.024147
0.0160415	0.0510554	4.1585	0.000769792	0.287989	-0.943547	cg21008602	8	65492936	q	BHLHE22	1stExon	island	1stExon - island	0.0430346	0.0590761	0.0160415
-0.0357871	0.842804	-4.15847	0.000769841	0.287989	-0.943611	cg02508229	1	27336989	p	FAM46B	Body	shore	Body - shore	0.860698	0.824911	-0.0357871
-0.0227534	0.925235	-4.15839	0.000769962	0.287989	-0.943768	cg07891064	6	42017495	p	CCND3	TSS1500	shore	TSS1500 - shore	0.936612	0.913858	-0.0227534
-0.0261774	0.924133	-4.15802	0.000770563	0.287989	-0.944549	cg15294013	10	11941402	p	NA	IGR	open sea	IGR - open sea	0.937221	0.911044	-0.0261774
0.024121	0.078361	4.1576	0.000771221	0.287989	-0.945403	cg07466622	6	13014491	p	PHACTR1	Body	shore	Body - shore	0.0663005	0.0904215	0.024121
0.118976	0.377533	4.15752	0.000771357	0.287989	-0.94558	cg13245152	11	31823238	p	PAX6	Body	shore	Body - shore	0.318046	0.437021	0.118976
0.0209678	0.0720272	4.15672	0.000772632	0.287989	-0.947233	cg26821498	1	28415421	p	EYA3	TSS1500	shore	TSS1500 - shore	0.0615434	0.0825111	0.0209678
-0.0518727	0.632506	-4.15591	0.000773925	0.287989	-0.948905	cg01311341	22	25575246	q	KIAA1671	Body	island	Body - island	0.658442	0.606569	-0.0518727
-0.051973	0.503312	-4.15578	0.000774137	0.287989	-0.94918	cg00481884	19	11689867	p	ACP5	TSS1500	shore	TSS1500 - shore	0.529298	0.477325	-0.051973
0.0251435	0.121213	4.15569	0.000774284	0.287989	-0.94937	cg22598563	5	131563921	q	P4HA2	TSS1500	island	TSS1500 - island	0.108641	0.133785	0.0251435
0.0161035	0.0525172	4.15483	0.000775663	0.287989	-0.95115	cg05525743	19	30716524	q	NA	IGR	island	IGR - island	0.0444654	0.060569	0.0161035
0.0235541	0.0689748	4.15462	0.000776002	0.287989	-0.951588	cg05416911	12	7176049	p	C1S	Body	open sea	Body - open sea	0.0571977	0.0807518	0.0235541
0.0162615	0.0425914	4.15381	0.000777305	0.287989	-0.953267	cg24101492	14	96343119	q	NA	IGR	island	IGR - island	0.0344607	0.0507221	0.0162615
0.0355404	0.110358	4.15381	0.000777313	0.287989	-0.953277	cg27460943	4	149362809	q	NR3C2	5'UTR	shore	5'UTR - shore	0.0925873	0.128128	0.0355404
0.052417	0.160072	4.15378	0.000777357	0.287989	-0.953333	ch.14.564806R	14	50890364	q	MAP4K5	Body	open sea	Body - open sea	0.133863	0.18628	0.052417
-0.0515211	0.775383	-4.15344	0.000777903	0.287989	-0.954036	cg15505860	11	10715571	p	MRVI1	TSS1500	open sea	TSS1500 - open sea	0.801144	0.749622	-0.0515211
-0.0562266	0.816517	-4.15303	0.000778564	0.287989	-0.954886	cg15192041	11	69414923	q	NA	IGR	open sea	IGR - open sea	0.84463	0.788404	-0.0562266
-0.0479302	0.72219	-4.15266	0.000779159	0.287989	-0.955651	cg04831174	1	47017388	p	KNCN	TSS1500	open sea	TSS1500 - open sea	0.746155	0.698225	-0.0479302
0.0171397	0.0721384	4.15188	0.000780428	0.287989	-0.957279	cg12542584	19	5536532	p	NA	IGR	island	IGR - island	0.0635685	0.0807082	0.0171397
0.026857	0.109572	4.15181	0.000780539	0.287989	-0.957421	cg19221545	10	103603812	q	KCNIP2	TSS200	shore	TSS200 - shore	0.0961432	0.123	0.026857
-0.0314772	0.925004	-4.15142	0.00078117	0.287989	-0.95823	cg04520047	5	137606606	q	GFRA3	Body	shelf	Body - shelf	0.940743	0.909265	-0.0314772
0.0500741	0.160547	4.15109	0.000781703	0.287989	-0.958913	cg24041822	14	55493335	q	WDHD1	5'UTR	shore	5'UTR - shore	0.13551	0.185584	0.0500741
0.0307236	0.074914	4.15099	0.000781858	0.287989	-0.959111	cg02265034	12	117348446	q	FBXW8	TSS1500	shore	TSS1500 - shore	0.0595522	0.0902758	0.0307236
-0.0361277	0.892447	-4.15004	0.000783406	0.287989	-0.96109	cg15145174	5	6755386	p	POLS	3'UTR	island	3'UTR - island	0.910511	0.874383	-0.0361277
0.0252286	0.0827691	4.14978	0.000783828	0.287989	-0.961629	cg10606490	11	111385450	q	C11orf88	TSS200	island	TSS200 - island	0.0701548	0.0953834	0.0252286
0.0165393	0.0562646	4.14829	0.000786248	0.287989	-0.964713	cg24603490	12	47473995	q	AMIGO2	TSS1500	island	TSS1500 - island	0.0479949	0.0645343	0.0165393
-0.0421598	0.826247	-4.14802	0.000786695	0.287989	-0.965281	cg23895155	14	105863671	q	PACS2	3'UTR	shore	3'UTR - shore	0.847327	0.805167	-0.0421598
0.0796109	0.273006	4.14732	0.000787839	0.287989	-0.966736	cg09076788	16	19124971	p	ITPRIPL2	TSS1500	shore	TSS1500 - shore	0.233201	0.312812	0.0796109
-0.0211626	0.891908	-4.14699	0.000788376	0.287989	-0.967418	cg18489606	19	2927396	p	NA	IGR	shore	IGR - shore	0.902489	0.881326	-0.0211626
-0.0502339	0.883078	-4.14683	0.000788634	0.287989	-0.967745	cg19726711	10	6183872	p	NA	IGR	shelf	IGR - shelf	0.908195	0.857961	-0.0502339
-0.0237881	0.915835	-4.14668	0.000788875	0.287989	-0.968051	cg05565400	11	15963106	p	NA	IGR	island	IGR - island	0.927729	0.903941	-0.0237881
0.0235463	0.0632207	4.14654	0.000789109	0.287989	-0.968347	cg25352908	12	88429178	q	C12orf29	TSS200	island	TSS200 - island	0.0514476	0.0749939	0.0235463
-0.0882437	0.224007	-4.14647	0.000789219	0.287989	-0.968487	cg13204568	1	12679255	p	DHRS3	TSS1500	shore	TSS1500 - shore	0.268129	0.179885	-0.0882437
0.0235271	0.0633805	4.14633	0.000789443	0.287989	-0.968771	cg24445316	1	23889092	p	NA	IGR	shelf	IGR - shelf	0.0516169	0.075144	0.0235271
0.0267934	0.113083	4.14628	0.00078953	0.287989	-0.968882	cg20701182	2	24300061	p	SF3B14	TSS1500	island	TSS1500 - island	0.0996867	0.12648	0.0267934
0.08438	0.587978	4.14593	0.000790098	0.287989	-0.969601	cg24567600	7	63154696	q	NA	IGR	island	IGR - island	0.545788	0.630168	0.08438
0.0493982	0.155967	4.14532	0.0007911	0.287989	-0.970869	cg15539901	8	124084814	q	WDR67	TSS200	shore	TSS200 - shore	0.131268	0.180666	0.0493982
0.0318093	0.098915	4.14529	0.00079115	0.287989	-0.970932	cg03856949	12	51318042	q	METTL7A	TSS1500	open sea	TSS1500 - open sea	0.0830103	0.11482	0.0318093
0.0242013	0.0822837	4.14526	0.000791197	0.287989	-0.970991	cg24824287	3	44726891	p	NA	IGR	shore	IGR - shore	0.070183	0.0943843	0.0242013
-0.0774268	0.62203	-4.14479	0.000791967	0.287989	-0.971965	cg09242293	16	1217652	p	CACNA1H	Body	shore	Body - shore	0.660744	0.583317	-0.0774268
0.0187824	0.0460478	4.14402	0.00079323	0.287989	-0.973559	cg07013734	11	101454683	q	TRPC6	TSS200	island	TSS200 - island	0.0366565	0.055439	0.0187824
0.0257705	0.0777841	4.14292	0.000795053	0.287989	-0.975856	cg02340053	13	36044886	q	NBEA	Body	island	Body - island	0.0648989	0.0906693	0.0257705
-0.0241622	0.818593	-4.14279	0.00079527	0.287989	-0.976129	cg00296458	1	16070763	p	TMEM82	Body	island	Body - island	0.830674	0.806512	-0.0241622
0.0630129	0.138469	4.14261	0.000795554	0.287989	-0.976486	cg05938423	1	85085313	p	NA	IGR	shore	IGR - shore	0.106963	0.169976	0.0630129
0.0298283	0.102737	4.14241	0.00079589	0.287989	-0.976909	cg23275673	19	52800709	q	ZNF480	5'UTR	island	5'UTR - island	0.0878232	0.117651	0.0298283
0.0240622	0.0713557	4.1423	0.000796067	0.287989	-0.977131	cg23065468	2	136288564	q	R3HDM1	TSS1500	shore	TSS1500 - shore	0.0593246	0.0833868	0.0240622
0.0249037	0.0951011	4.14219	0.000796258	0.287989	-0.977371	cg27217194	6	29600139	p	GABBR1	Body	shore	Body - shore	0.0826492	0.107553	0.0249037
0.0280838	0.0914712	4.14216	0.000796305	0.287989	-0.97743	cg12608306	6	31632740	p	BAT4	5'UTR	shore	5'UTR - shore	0.0774292	0.105513	0.0280838
0.0133239	0.0433564	4.1419	0.000796733	0.287989	-0.977968	cg26798786	9	73029388	q	KLF9	1stExon	shore	1stExon - shore	0.0366945	0.0500184	0.0133239
0.035137	0.095487	4.14177	0.000796949	0.287989	-0.978239	cg06728098	8	80942046	q	MRPS28	Body	shore	Body - shore	0.0779185	0.113056	0.035137
0.0484107	0.249764	4.14147	0.000797434	0.287989	-0.978848	cg14029663	14	50582909	q	C14orf138	Body	shore	Body - shore	0.225559	0.273969	0.0484107
0.0213132	0.0616721	4.14141	0.000797541	0.287989	-0.978982	cg10410213	6	53214258	p	ELOVL5	TSS1500	shore	TSS1500 - shore	0.0510155	0.0723287	0.0213132
0.0434321	0.132719	4.14118	0.000797918	0.287989	-0.979455	cg25123225	4	39063859	p	KLHL5	5'UTR	open sea	5'UTR - open sea	0.111003	0.154435	0.0434321
-0.100626	0.502219	-4.14007	0.000799758	0.287989	-0.981759	cg05690644	8	97158015	q	GDF6	Body	island	Body - island	0.552533	0.451906	-0.100626
-0.0278809	0.859267	-4.13991	0.000800022	0.287989	-0.98209	cg11736942	14	105054436	q	C14orf180	Body	shore	Body - shore	0.873207	0.845326	-0.0278809
0.0268517	0.10654	4.1396	0.000800542	0.287989	-0.982739	cg16293959	5	50674873	q	NA	IGR	shelf	IGR - shelf	0.0931145	0.119966	0.0268517
0.0814794	0.305554	4.1394	0.000800878	0.287989	-0.983159	cg10813980	2	16845587	p	FAM49A	5'UTR	open sea	5'UTR - open sea	0.264815	0.346294	0.0814794
0.0406264	0.201022	4.1393	0.000801033	0.287989	-0.983353	cg05457881	6	10435578	p	C6orf218	TSS1500	open sea	TSS1500 - open sea	0.180709	0.221335	0.0406264
0.0222145	0.0889861	4.13884	0.000801796	0.287989	-0.984305	cg25223095	3	16927003	p	PLCL2	Body	shore	Body - shore	0.0778788	0.100093	0.0222145
-0.0569463	0.73348	-4.13847	0.000802417	0.287989	-0.985079	cg01420564	2	179076804	q	OSBPL6	5'UTR	open sea	5'UTR - open sea	0.761953	0.705007	-0.0569463
0.0474993	0.100908	4.13799	0.000803208	0.287989	-0.986065	ch.4.1616659F	4	84178312	q	NA	IGR	open sea	IGR - open sea	0.0771581	0.124657	0.0474993
-0.0220282	0.884719	-4.13721	0.000804521	0.287989	-0.987699	cg17237603	7	148876528	q	ZNF398	Body	open sea	Body - open sea	0.895733	0.873705	-0.0220282
0.0210589	0.0912714	4.13701	0.000804844	0.287989	-0.988101	cg03664139	6	101329504	q	ASCC3	TSS1500	shore	TSS1500 - shore	0.0807419	0.101801	0.0210589
0.0348228	0.0971607	4.13641	0.000805849	0.287989	-0.98935	cg22007666	1	216896852	q	ESRRG	5'UTR	open sea	5'UTR - open sea	0.0797493	0.114572	0.0348228
-0.0328749	0.806182	-4.13637	0.000805911	0.287989	-0.989426	cg11813064	20	62003032	q	NA	IGR	island	IGR - island	0.822619	0.789744	-0.0328749
-0.0428926	0.794726	-4.13596	0.000806597	0.287989	-0.990277	cg18121601	17	1462838	p	PITPNA	Body	shelf	Body - shelf	0.816172	0.77328	-0.0428926
0.025165	0.0870736	4.13568	0.000807064	0.287989	-0.990856	cg19531130	11	101786659	q	KIAA1377	Body	shore	Body - shore	0.0744911	0.0996561	0.025165
0.0174516	0.0400278	4.13565	0.000807125	0.287989	-0.990932	cg17330200	1	43282561	p	ERMAP	TSS1500	shore	TSS1500 - shore	0.031302	0.0487536	0.0174516
0.049832	0.364241	4.13564	0.000807144	0.287989	-0.990956	cg18702971	22	29920546	q	THOC5	Body	open sea	Body - open sea	0.339325	0.389157	0.049832
0.0721169	0.648405	4.13518	0.000807913	0.28804	-0.991908	cg14621254	12	57569787	q	LRP1	Body	island	Body - island	0.612347	0.684464	0.0721169
0.0235622	0.099286	4.13472	0.000808676	0.28804	-0.992852	cg09755102	1	33283495	p	S100PBP	5'UTR	island	5'UTR - island	0.0875049	0.111067	0.0235622
-0.0762356	0.7296	-4.13435	0.000809302	0.28804	-0.993627	cg26400113	6	138120219	q	NA	IGR	open sea	IGR - open sea	0.767718	0.691483	-0.0762356
0.0245931	0.0686915	4.1335	0.000810732	0.28804	-0.995392	cg03992611	15	92397873	q	SLCO3A1	Body	shore	Body - shore	0.056395	0.0809881	0.0245931
0.0329448	0.0676908	4.13328	0.000811104	0.28804	-0.995852	cg07027912	3	197517962	q	LRCH3	TSS200	shore	TSS200 - shore	0.0512184	0.0841633	0.0329448
0.0282968	0.0927671	4.13306	0.000811466	0.28804	-0.996298	cg14503744	9	77112053	q	RORB	TSS200	shore	TSS200 - shore	0.0786187	0.106916	0.0282968
0.0580637	0.185964	4.13184	0.000813519	0.28804	-0.998825	cg22093640	15	29033886	q	NA	IGR	island	IGR - island	0.156933	0.214996	0.0580637
0.0169823	0.0706944	4.13134	0.000814365	0.28804	-0.999866	cg08652985	17	73150004	q	HN1	5'UTR	island	5'UTR - island	0.0622032	0.0791855	0.0169823
0.0401249	0.179954	4.13091	0.000815097	0.28804	-1.00076	cg09438457	19	44530036	q	ZNF222	5'UTR	shore	5'UTR - shore	0.159892	0.200017	0.0401249
0.0172479	0.0633698	4.13079	0.000815297	0.28804	-1.00101	cg26036806	20	45985495	q	ZMYND8	TSS200	open sea	TSS200 - open sea	0.0547459	0.0719938	0.0172479
-0.040985	0.894486	-4.13079	0.000815301	0.28804	-1.00101	cg04213900	14	104687257	q	NA	IGR	island	IGR - island	0.914979	0.873994	-0.040985
0.0190081	0.0708873	4.1305	0.000815777	0.28804	-1.0016	cg26268866	19	12893057	p	NA	IGR	shore	IGR - shore	0.0613832	0.0803913	0.0190081
0.062026	0.211242	4.13045	0.000815871	0.28804	-1.00171	cg22511413	6	122170777	q	NA	IGR	open sea	IGR - open sea	0.180229	0.242255	0.062026
0.015921	0.0540344	4.13008	0.000816488	0.28804	-1.00247	cg19114277	15	91445564	q	NA	IGR	island	IGR - island	0.0460739	0.0619949	0.015921
-0.0413717	0.723938	-4.13008	0.000816497	0.28804	-1.00248	cg03986858	4	41879651	p	NA	IGR	shore	IGR - shore	0.744624	0.703252	-0.0413717
-0.0467011	0.786081	-4.1295	0.00081747	0.288053	-1.00367	cg19636308	17	17124699	p	FLCN	Body	island	Body - island	0.809431	0.76273	-0.0467011
0.0597841	0.15214	4.12933	0.00081776	0.288053	-1.00403	cg18192417	10	21463756	p	NEBL	TSS1500	island	TSS1500 - island	0.122248	0.182032	0.0597841
0.0247104	0.0712949	4.12838	0.000819382	0.288337	-1.00601	cg06150764	9	96328767	q	NA	IGR	island	IGR - island	0.0589397	0.0836501	0.0247104
0.0210228	0.0783595	4.12751	0.000820862	0.288337	-1.00781	cg23821329	10	17269643	p	VIM	TSS1500	shore	TSS1500 - shore	0.0678481	0.0888709	0.0210228
0.0309632	0.0781139	4.12705	0.000821647	0.288337	-1.00877	cg27351358	11	27743258	p	BDNF	TSS1500	shore	TSS1500 - shore	0.0626323	0.0935954	0.0309632
0.0480173	0.170465	4.12684	0.000822007	0.288337	-1.00921	cg27062571	8	124890314	q	FER1L6	5'UTR	open sea	5'UTR - open sea	0.146457	0.194474	0.0480173
0.0197181	0.0825419	4.12677	0.000822122	0.288337	-1.00935	cg09136346	20	11667735	p	NA	IGR	island	IGR - island	0.0726829	0.092401	0.0197181
-0.131368	0.56114	-4.12568	0.000823983	0.288337	-1.01161	cg11077631	22	50617003	q	PANX2	Body	island	Body - island	0.626824	0.495456	-0.131368
0.0264134	0.123875	4.12529	0.000824643	0.288337	-1.01241	cg10184864	4	9693329	p	NA	IGR	island	IGR - island	0.110668	0.137081	0.0264134
0.0267735	0.0825892	4.12522	0.000824773	0.288337	-1.01257	cg05908079	5	64065005	q	SDCCAG10	1stExon	shore	1stExon - shore	0.0692024	0.0959759	0.0267735
0.0444037	0.0823561	4.12458	0.000825856	0.288337	-1.01388	cg08508814	5	54455701	q	CDC20B	Body	open sea	Body - open sea	0.0601543	0.104558	0.0444037
-0.0481988	0.765239	-4.12386	0.000827099	0.288337	-1.01538	cg02516845	16	84076320	q	SLC38A8	TSS1500	open sea	TSS1500 - open sea	0.789339	0.74114	-0.0481988
-0.0405797	0.609881	-4.1231	0.000828398	0.288337	-1.01695	cg27076536	16	70728001	q	VAC14	Body	open sea	Body - open sea	0.630171	0.589591	-0.0405797
0.034484	0.168294	4.12297	0.000828627	0.288337	-1.01723	cg02905900	1	55013517	p	ACOT11	TSS1500	open sea	TSS1500 - open sea	0.151052	0.185536	0.034484
-0.0479403	0.892671	-4.12283	0.000828859	0.288337	-1.01751	cg11466188	5	123954112	q	NA	IGR	open sea	IGR - open sea	0.916641	0.868701	-0.0479403
-0.0357245	0.82264	-4.12282	0.000828877	0.288337	-1.01753	cg25827666	1	156785558	q	SH2D2A	Body	shore	Body - shore	0.840502	0.804778	-0.0357245
-0.0493704	0.759182	-4.12261	0.000829246	0.288337	-1.01798	cg17967260	6	166242715	q	NA	IGR	shore	IGR - shore	0.783868	0.734497	-0.0493704
0.030835	0.0802845	4.12177	0.000830685	0.288337	-1.01971	cg15125798	5	122621645	q	NA	IGR	open sea	IGR - open sea	0.064867	0.095702	0.030835
-0.0614759	0.717297	-4.12158	0.000831009	0.288337	-1.0201	cg02317251	4	10116515	p	WDR1	Body	shore	Body - shore	0.748034	0.686559	-0.0614759
0.031904	0.0920462	4.12131	0.000831479	0.288337	-1.02067	cg20962746	11	118436826	q	C11orf60	TSS200	open sea	TSS200 - open sea	0.0760942	0.107998	0.031904
-0.0928853	0.811044	-4.12128	0.00083153	0.288337	-1.02073	cg15091946	10	74692196	q	OIT3	Body	open sea	Body - open sea	0.857487	0.764601	-0.0928853
0.0258786	0.07486	4.12116	0.000831743	0.288337	-1.02098	cg14349549	7	84815156	q	NA	IGR	island	IGR - island	0.0619207	0.0877994	0.0258786
0.0249485	0.0849029	4.12097	0.000832066	0.288337	-1.02137	cg00398276	7	20837918	p	NA	IGR	island	IGR - island	0.0724287	0.0973772	0.0249485
0.0219755	0.0722789	4.1207	0.000832532	0.288337	-1.02193	cg13688769	3	73674363	p	PDZRN3	TSS1500	island	TSS1500 - island	0.0612912	0.0832667	0.0219755
0.0644428	0.161316	4.1204	0.00083305	0.288337	-1.02255	cg14473643	6	33282885	p	ZBTB22	Body	island	Body - island	0.129094	0.193537	0.0644428
-0.0635486	0.773446	-4.11857	0.000836218	0.288337	-1.02635	cg05551792	11	1483291	p	BRSK2	3'UTR	shore	3'UTR - shore	0.80522	0.741671	-0.0635486
0.0153904	0.0399045	4.11828	0.000836715	0.288337	-1.02694	cg07925066	1	100816961	p	CDC14A	TSS1500	shore	TSS1500 - shore	0.0322092	0.0475997	0.0153904
0.0281183	0.094707	4.11821	0.000836852	0.288337	-1.02711	cg25989075	6	138893712	q	NHSL1	TSS200	open sea	TSS200 - open sea	0.0806478	0.108766	0.0281183
0.0231396	0.0791456	4.11781	0.000837541	0.288337	-1.02793	cg04138346	6	32938946	p	BRD2	5'UTR	shore	5'UTR - shore	0.0675758	0.0907154	0.0231396
-0.0338601	0.87373	-4.11762	0.000837872	0.288337	-1.02833	cg05575304	3	11607115	p	VGLL4	Body	shelf	Body - shelf	0.89066	0.8568	-0.0338601
0.0199266	0.0542988	4.11731	0.000838415	0.288337	-1.02897	cg12845952	3	167098119	q	ZBBX	TSS200	island	TSS200 - island	0.0443355	0.0642621	0.0199266
0.0204212	0.0743753	4.11723	0.000838548	0.288337	-1.02913	cg11581706	7	82072141	q	CACNA2D1	Body	island	Body - island	0.0641647	0.0845859	0.0204212
-0.0432519	0.792895	-4.11717	0.000838646	0.288337	-1.02925	cg13458384	9	136567339	q	SARDH	Body	shore	Body - shore	0.814521	0.77127	-0.0432519
0.022233	0.071284	4.11654	0.00083974	0.288337	-1.03055	cg04509607	15	91538344	q	PRC1	TSS1500	shore	TSS1500 - shore	0.0601675	0.0824005	0.022233
-0.0435239	0.811412	-4.11611	0.00084049	0.288337	-1.03145	cg07300559	9	137709419	q	COL5A1	Body	shore	Body - shore	0.833174	0.78965	-0.0435239
0.059312	0.605346	4.11595	0.000840773	0.288337	-1.03178	cg16721489	2	165192830	q	NA	IGR	open sea	IGR - open sea	0.57569	0.635002	0.059312
-0.0410793	0.689973	-4.11591	0.00084085	0.288337	-1.03188	cg06361522	10	5566805	p	CALML3	TSS200	shore	TSS200 - shore	0.710513	0.669433	-0.0410793
0.161693	0.586178	4.11586	0.000840925	0.288337	-1.03196	cg02168442	8	102236522	q	NA	IGR	island	IGR - island	0.505331	0.667024	0.161693
0.0280897	0.116867	4.11565	0.000841303	0.288337	-1.03241	cg18851730	7	137687260	q	CREB3L2	TSS1500	shore	TSS1500 - shore	0.102822	0.130911	0.0280897
0.015313	0.0501156	4.11469	0.000842978	0.288587	-1.0344	cg23956068	18	33647542	q	RPRD1A	TSS200	island	TSS200 - island	0.0424591	0.0577721	0.015313
-0.0418805	0.818895	-4.11453	0.000843264	0.288587	-1.03474	cg18477949	15	69760994	q	NA	IGR	open sea	IGR - open sea	0.839836	0.797955	-0.0418805
0.0204701	0.09808	4.11237	0.000847039	0.289259	-1.03921	cg04574383	2	47169026	p	MCFD2	TSS200	shore	TSS200 - shore	0.087845	0.108315	0.0204701
0.0785954	0.232699	4.11222	0.000847306	0.289259	-1.03952	cg05967403	13	28367245	q	GSX1	Body	island	Body - island	0.193401	0.271996	0.0785954
-0.0265128	0.84428	-4.11201	0.000847676	0.289259	-1.03996	cg04761267	11	65621144	q	SNX32	3'UTR	shelf	3'UTR - shelf	0.857536	0.831023	-0.0265128
0.100125	0.390011	4.11177	0.000848106	0.289259	-1.04047	cg25711950	12	110662056	q	NA	IGR	open sea	IGR - open sea	0.339949	0.440073	0.100125
0.0203065	0.0647284	4.11157	0.000848451	0.289259	-1.04087	cg27305525	1	154955752	q	FLAD1	TSS200	open sea	TSS200 - open sea	0.0545751	0.0748817	0.0203065
-0.0947582	0.815632	-4.11068	0.000850018	0.289259	-1.04272	cg03226844	17	185102	p	RPH3AL	5'UTR	island	5'UTR - island	0.863011	0.768253	-0.0947582
0.053582	0.155637	4.11066	0.000850063	0.289259	-1.04277	cg10045446	7	32530734	p	LSM5	5'UTR	shore	5'UTR - shore	0.128846	0.182428	0.053582
-0.029361	0.914616	-4.11033	0.000850633	0.289259	-1.04344	cg04934595	17	81021419	q	NA	IGR	shelf	IGR - shelf	0.929297	0.899936	-0.029361
0.0326948	0.107005	4.11025	0.000850776	0.289259	-1.04361	cg14626797	1	67520258	p	SLC35D1	TSS200	shore	TSS200 - shore	0.0906572	0.123352	0.0326948
0.0303254	0.0966162	4.10969	0.000851776	0.289389	-1.04478	cg16786304	2	206950888	q	INO80D	1stExon	shore	1stExon - shore	0.0814535	0.111779	0.0303254
0.0280214	0.0831245	4.10891	0.000853144	0.28955	-1.04639	cg18007463	4	166795913	q	TLL1	Body	shore	Body - shore	0.0691138	0.0971352	0.0280214
0.021048	0.0739477	4.10837	0.000854111	0.28955	-1.04752	cg19304407	18	20512860	q	RBBP8	TSS1500	shore	TSS1500 - shore	0.0634237	0.0844717	0.021048
0.017968	0.052381	4.10811	0.000854572	0.28955	-1.04806	cg20498043	12	14924076	p	HIST4H4	TSS200	shore	TSS200 - shore	0.043397	0.061365	0.017968
-0.0512706	0.624664	-4.10783	0.000855056	0.28955	-1.04863	cg22182666	17	56405155	q	BZRAP1	1stExon	shelf	1stExon - shelf	0.6503	0.599029	-0.0512706
0.0234199	0.0724804	4.10723	0.00085612	0.28955	-1.04987	cg17255342	2	29181736	p	NA	IGR	open sea	IGR - open sea	0.0607704	0.0841903	0.0234199
0.0303672	0.0896376	4.10707	0.000856407	0.28955	-1.05021	cg22214335	1	20811408	p	CAMK2N1	Body	island	Body - island	0.074454	0.104821	0.0303672
0.0364031	0.0989897	4.10668	0.000857111	0.28955	-1.05103	cg24207009	17	76037562	q	TNRC6C	5'UTR	shore	5'UTR - shore	0.0807882	0.117191	0.0364031
-0.0459234	0.840335	-4.10601	0.000858288	0.28955	-1.0524	cg17353812	11	15959621	p	NA	IGR	shore	IGR - shore	0.863296	0.817373	-0.0459234
0.0194772	0.0611642	4.10593	0.000858434	0.28955	-1.05257	cg15779521	12	120729960	q	NA	IGR	open sea	IGR - open sea	0.0514256	0.0709028	0.0194772
0.0342013	0.0519553	4.10585	0.000858573	0.28955	-1.05273	cg11758932	11	109964976	q	ZC3H12C	Body	shore	Body - shore	0.0348546	0.069056	0.0342013
-0.0253809	0.916641	-4.10559	0.000859039	0.28955	-1.05327	cg17367168	17	79948148	q	ASPSCR1	Body	shelf	Body - shelf	0.929331	0.90395	-0.0253809
-0.0363561	0.831351	-4.10515	0.000859833	0.28961	-1.0542	cg25202407	1	205417560	q	MIR135B	TSS200	open sea	TSS200 - open sea	0.849529	0.813173	-0.0363561
0.024646	0.482038	4.10477	0.000860513	0.289631	-1.05499	cg01714921	1	198918385	q	NA	IGR	open sea	IGR - open sea	0.469715	0.494361	0.024646
0.0888234	0.177446	4.10329	0.000863153	0.290311	-1.05805	cg16218241	6	90597591	q	NA	IGR	island	IGR - island	0.133034	0.221858	0.0888234
0.0273592	0.0789163	4.10223	0.000865057	0.290743	-1.06025	cg03817667	7	54609953	p	VSTM2A	TSS200	island	TSS200 - island	0.0652367	0.0925959	0.0273592
-0.0209256	0.123533	-4.10124	0.00086684	0.290855	-1.06231	cg15869492	17	36907295	q	NA	IGR	shore	IGR - shore	0.133996	0.113071	-0.0209256
-0.060781	0.746453	-4.10077	0.000867675	0.290855	-1.06328	cg10296062	11	64528569	q	PYGM	TSS1500	open sea	TSS1500 - open sea	0.776844	0.716063	-0.060781
-0.04705	0.700371	-4.10026	0.000868591	0.290855	-1.06433	cg21155973	12	72916569	q	TRHDE	Body	open sea	Body - open sea	0.723896	0.676846	-0.04705
-0.0546673	0.69311	-4.10018	0.000868742	0.290855	-1.06451	cg08945340	16	1077028	p	NA	IGR	shore	IGR - shore	0.720443	0.665776	-0.0546673
-0.0343136	0.904784	-4.10006	0.000868955	0.290855	-1.06475	cg12194055	14	69377332	q	ACTN1	Body	open sea	Body - open sea	0.92194	0.887627	-0.0343136
0.0146221	0.056739	4.09998	0.000869108	0.290855	-1.06493	cg03208093	10	38147096	p	ZNF248	TSS1500	island	TSS1500 - island	0.0494279	0.06405	0.0146221
-0.0526171	0.608136	-4.09934	0.000870258	0.290897	-1.06625	cg21252483	19	49399788	q	TULP2	Body	shelf	Body - shelf	0.634445	0.581828	-0.0526171
-0.0792241	0.328662	-4.09864	0.00087152	0.290897	-1.0677	cg03894796	8	144361315	q	NA	IGR	island	IGR - island	0.368275	0.28905	-0.0792241
0.0374139	0.0857021	4.09844	0.000871892	0.290897	-1.06812	cg22986178	11	66034784	q	KLC2	3'UTR	island	3'UTR - island	0.0669951	0.104409	0.0374139
0.0162162	0.0593588	4.09842	0.000871928	0.290897	-1.06816	cg27037648	17	73511087	q	CASKIN2	5'UTR	island	5'UTR - island	0.0512507	0.0674669	0.0162162
0.0437283	0.0888023	4.09788	0.000872899	0.290897	-1.06928	cg21161394	1	167408709	q	CD247	Body	island	Body - island	0.0669382	0.110666	0.0437283
0.0202278	0.0558731	4.09739	0.000873791	0.290897	-1.0703	cg11285003	5	45696592	p	HCN1	TSS1500	shore	TSS1500 - shore	0.0457592	0.065987	0.0202278
0.0719691	0.448259	4.09736	0.000873841	0.290897	-1.07036	cg11029642	22	17075075	q	CCT8L2	TSS1500	open sea	TSS1500 - open sea	0.412275	0.484244	0.0719691
-0.0270767	0.81635	-4.09691	0.000874662	0.290897	-1.07129	cg16117513	1	2139657	p	C1orf86	TSS1500	shelf	TSS1500 - shelf	0.829888	0.802811	-0.0270767
-0.0372591	0.837295	-4.09679	0.000874878	0.290897	-1.07154	cg08258350	19	12817284	p	SNORD41	Body	open sea	Body - open sea	0.855925	0.818666	-0.0372591
-0.0318185	0.819728	-4.09622	0.00087591	0.290897	-1.07272	cg08278937	15	44092345	q	SERINC4	TSS200	shore	TSS200 - shore	0.835638	0.803819	-0.0318185
0.0248433	0.0607632	4.09564	0.000876959	0.290897	-1.07392	cg09757277	19	44529822	q	ZNF222	5'UTR	shore	5'UTR - shore	0.0483416	0.0731849	0.0248433
0.0327426	0.0664519	4.09545	0.000877306	0.290897	-1.07431	cg01908954	15	51973764	q	SCG3	5'UTR	island	5'UTR - island	0.0500806	0.0828232	0.0327426
-0.24944	0.791395	-4.09519	0.000877789	0.290897	-1.07486	cg15969890	12	132149032	q	NA	IGR	shelf	IGR - shelf	0.916115	0.666675	-0.24944
0.0344027	0.110237	4.09454	0.000878979	0.290897	-1.07622	cg15832405	4	41216869	p	APBB2	TSS1500	shore	TSS1500 - shore	0.0930355	0.127438	0.0344027
-0.0261126	0.916071	-4.09451	0.000879036	0.290897	-1.07628	cg16174609	20	42965428	q	R3HDML	TSS200	open sea	TSS200 - open sea	0.929127	0.903015	-0.0261126
0.0502645	0.175378	4.09444	0.000879154	0.290897	-1.07642	cg12835270	7	44365361	p	CAMK2B	TSS200	shore	TSS200 - shore	0.150245	0.20051	0.0502645
0.0268897	0.0838878	4.09329	0.000881258	0.291152	-1.0788	cg13419814	20	2645054	p	IDH3B	TSS1500	shore	TSS1500 - shore	0.0704429	0.0973326	0.0268897
-0.0542949	0.68471	-4.09203	0.000883568	0.291152	-1.08142	cg08592160	13	108003584	q	FAM155A	Body	open sea	Body - open sea	0.711858	0.657563	-0.0542949
0.0203311	0.0600471	4.09196	0.000883698	0.291152	-1.08157	cg21161492	7	127225823	q	GCC1	TSS200	island	TSS200 - island	0.0498816	0.0702126	0.0203311
0.0296621	0.089934	4.09181	0.000883961	0.291152	-1.08187	cg02814805	3	122514629	q	DIRC2	Body	shore	Body - shore	0.075103	0.104765	0.0296621
0.0285933	0.098051	4.09107	0.00088532	0.291152	-1.0834	cg24575234	7	136553884	q	CHRM2	1stExon	island	1stExon - island	0.0837544	0.112348	0.0285933
0.022683	0.0703294	4.09097	0.000885518	0.291152	-1.08362	cg14218513	9	123639924	q	PHF19	TSS1500	island	TSS1500 - island	0.0589879	0.0816709	0.022683
0.0695217	0.170168	4.09087	0.000885689	0.291152	-1.08382	cg06585566	19	57276794	q	NA	IGR	island	IGR - island	0.135407	0.204929	0.0695217
-0.0319038	0.857647	-4.09083	0.000885769	0.291152	-1.08391	cg17375083	21	45735791	q	PFKL	Body	shelf	Body - shelf	0.873599	0.841696	-0.0319038
-0.0423142	0.855132	-4.09076	0.00088589	0.291152	-1.08404	cg06880735	16	87676409	q	JPH3	Body	shore	Body - shore	0.876289	0.833975	-0.0423142
0.0684717	0.143764	4.09036	0.000886641	0.291152	-1.08489	cg17057719	3	72704701	p	NA	IGR	shore	IGR - shore	0.109529	0.178	0.0684717
0.0222083	0.0504156	4.0903	0.000886751	0.291152	-1.08502	cg04915494	16	2962968	p	FLYWCH1	5'UTR	shore	5'UTR - shore	0.0393114	0.0615198	0.0222083
0.0223524	0.083151	4.08935	0.000888491	0.291309	-1.08698	cg27011620	12	94136156	q	CRADD	Body	open sea	Body - open sea	0.0719748	0.0943272	0.0223524
0.0341714	0.11248	4.08923	0.000888721	0.291309	-1.08723	cg17199800	7	96632777	q	DLX6AS	Body	shore	Body - shore	0.095394	0.129565	0.0341714
0.0891583	0.351107	4.08861	0.000889866	0.291309	-1.08852	cg11682858	11	15822333	p	NA	IGR	open sea	IGR - open sea	0.306527	0.395686	0.0891583
0.0192135	0.0685785	4.08839	0.000890266	0.291309	-1.08897	cg02759491	7	101457647	q	NA	IGR	island	IGR - island	0.0589718	0.0781853	0.0192135
0.0252961	0.110949	4.08835	0.000890333	0.291309	-1.08905	cg11525620	19	35417684	q	ZNF30	TSS200	shore	TSS200 - shore	0.0983014	0.123598	0.0252961
0.0443974	0.145966	4.08736	0.000892169	0.291693	-1.0911	cg10210909	8	11559488	p	NA	IGR	shore	IGR - shore	0.123767	0.168165	0.0443974
0.0224448	0.0919443	4.08674	0.000893326	0.291693	-1.0924	cg26309111	7	23720005	p	C7orf46	Body	island	Body - island	0.0807219	0.103167	0.0224448
-0.024741	0.868387	-4.08578	0.0008951	0.291693	-1.09438	cg02169201	20	32248995	q	NECAB3	Body	shelf	Body - shelf	0.880757	0.856016	-0.024741
0.213939	0.189481	4.08548	0.000895668	0.291693	-1.09502	cg23840008	15	60706369	q	NA	IGR	open sea	IGR - open sea	0.0825118	0.296451	0.213939
-0.0531039	0.82814	-4.08537	0.000895872	0.291693	-1.09524	cg13440692	1	1186357	p	NA	IGR	shelf	IGR - shelf	0.854692	0.801588	-0.0531039
0.033777	0.198964	4.08533	0.000895931	0.291693	-1.09531	cg13747066	9	74525074	q	C9orf85	TSS1500	shore	TSS1500 - shore	0.182075	0.215852	0.033777
0.0205673	0.0628989	4.0852	0.000896175	0.291693	-1.09558	cg12149841	12	121124893	q	MLEC	TSS200	island	TSS200 - island	0.0526152	0.0731825	0.0205673
0.020038	0.0487164	4.08474	0.000897033	0.291693	-1.09654	cg21034023	13	96705929	q	UGGT2	TSS200	shore	TSS200 - shore	0.0386973	0.0587354	0.020038
0.0268672	0.0892478	4.08452	0.000897442	0.291693	-1.09699	cg10815483	17	16394899	p	C17orf76	Body	island	Body - island	0.0758142	0.102681	0.0268672
0.0241758	0.0712527	4.08391	0.00089858	0.291693	-1.09826	cg13808714	4	163085697	q	FSTL5	TSS1500	open sea	TSS1500 - open sea	0.0591648	0.0833406	0.0241758
-0.02272	0.696274	-4.0837	0.000898986	0.291693	-1.09871	cg03773731	19	15310387	p	NOTCH3	Body	shore	Body - shore	0.707634	0.684914	-0.02272
0.0234055	0.0564037	4.08342	0.000899493	0.291693	-1.09928	ch.8.669769F	8	27460814	p	CLU	Body	open sea	Body - open sea	0.044701	0.0681065	0.0234055
-0.0426898	0.535906	-4.08323	0.000899857	0.291693	-1.09968	cg16747928	6	4370460	p	NA	IGR	open sea	IGR - open sea	0.557251	0.514561	-0.0426898
0.0483562	0.256015	4.08304	0.000900211	0.291693	-1.10007	cg11344626	1	14026360	p	PRDM2	TSS1500	shore	TSS1500 - shore	0.231837	0.280193	0.0483562
-0.0566207	0.848928	-4.08167	0.000902776	0.292001	-1.10292	cg16311697	3	124249497	q	KALRN	Body	open sea	Body - open sea	0.877239	0.820618	-0.0566207
0.0384167	0.108177	4.0815	0.000903097	0.292001	-1.10327	cg09820150	5	87985219	q	NA	IGR	shore	IGR - shore	0.0889682	0.127385	0.0384167
0.02621	0.0673478	4.0812	0.000903659	0.292001	-1.1039	cg05405572	16	79804837	q	NA	IGR	shore	IGR - shore	0.0542428	0.0804528	0.02621
0.0224248	0.0560756	4.0808	0.000904407	0.292001	-1.10472	cg12930795	11	13485413	p	BTBD10	TSS1500	shore	TSS1500 - shore	0.0448632	0.067288	0.0224248
-0.0482101	0.532842	-4.08058	0.000904822	0.292001	-1.10518	cg02578321	1	247275872	q	C1orf229	TSS200	shore	TSS200 - shore	0.556947	0.508737	-0.0482101
0.0263116	0.0762066	4.08008	0.000905753	0.292001	-1.10621	cg24660670	1	116371083	p	NA	IGR	island	IGR - island	0.0630508	0.0893624	0.0263116
0.0264087	0.084052	4.08003	0.000905847	0.292001	-1.10631	ch.2.3127775F	2	152292941	q	RIF1	Body	open sea	Body - open sea	0.0708476	0.0972563	0.0264087
0.0512717	0.118588	4.07988	0.00090614	0.292001	-1.10664	ch.11.1111744F	11	58378857	q	ZFP91	Body	open sea	Body - open sea	0.0929517	0.144223	0.0512717
0.0323347	0.096517	4.07927	0.000907284	0.292169	-1.1079	cg22374940	1	26551782	p	NA	IGR	island	IGR - island	0.0803497	0.112684	0.0323347
0.0186602	0.0632344	4.07874	0.00090829	0.292289	-1.109	cg09048186	2	24164067	p	UBXN2A	5'UTR	shore	5'UTR - shore	0.0539043	0.0725645	0.0186602
-0.0500571	0.849603	-4.07832	0.000909082	0.292289	-1.10987	cg09603935	1	1375448	p	VWA1	3'UTR	island	3'UTR - island	0.874631	0.824574	-0.0500571
0.0452641	0.157286	4.07808	0.000909526	0.292289	-1.11036	cg01796184	1	200708096	q	CAMSAP1L1	TSS1500	island	TSS1500 - island	0.134654	0.179918	0.0452641
0.0194559	0.0785898	4.07717	0.000911243	0.292311	-1.11225	cg21589115	19	49867114	q	DKKL1	5'UTR	island	5'UTR - island	0.0688618	0.0883177	0.0194559
-0.070654	0.159623	-4.07651	0.0009125	0.292311	-1.11362	cg25562834	14	61789603	q	PRKCH	Body	shore	Body - shore	0.19495	0.124296	-0.070654
0.0267659	0.103903	4.07649	0.000912547	0.292311	-1.11368	cg00699807	14	64978001	q	ZBTB1	5'UTR	open sea	5'UTR - open sea	0.0905202	0.117286	0.0267659
0.0171178	0.0456969	4.07631	0.000912887	0.292311	-1.11405	cg05586209	7	143079085	q	ZYX	Body	island	Body - island	0.037138	0.0542558	0.0171178
0.019585	0.0445941	4.07625	0.000912992	0.292311	-1.11416	cg25605792	10	112326929	q	SMC3	TSS1500	shore	TSS1500 - shore	0.0348016	0.0543866	0.019585
-0.0396243	0.831987	-4.07605	0.000913375	0.292311	-1.11458	cg11003012	11	134254827	q	B3GAT1	Body	shore	Body - shore	0.851799	0.812174	-0.0396243
0.0185538	0.0760351	4.0754	0.000914604	0.292311	-1.11593	cg03598338	16	75300041	q	BCAR1	TSS200	island	TSS200 - island	0.0667582	0.085312	0.0185538
-0.0390788	0.881197	-4.07534	0.000914716	0.292311	-1.11605	cg20424470	13	112321694	q	NA	IGR	shore	IGR - shore	0.900736	0.861657	-0.0390788
-0.0443493	0.806668	-4.07487	0.000915621	0.292311	-1.11704	cg00615592	6	158937125	q	NA	IGR	shore	IGR - shore	0.828843	0.784494	-0.0443493
0.0175266	0.0593682	4.07371	0.000917826	0.292311	-1.11944	cg08258526	8	49647734	q	EFCAB1	5'UTR	island	5'UTR - island	0.0506049	0.0681316	0.0175266
0.0213788	0.0778482	4.0732	0.000918788	0.292311	-1.12049	cg03750606	1	217262978	q	ESRRG	TSS200	shore	TSS200 - shore	0.0671587	0.0885376	0.0213788
0.0181866	0.0814584	4.0727	0.000919755	0.292311	-1.12154	cg06725035	21	48055212	q	PRMT2	TSS1500	island	TSS1500 - island	0.0723651	0.0905517	0.0181866
0.0206588	0.0762937	4.07196	0.000921156	0.292311	-1.12306	cg21672276	3	44754072	p	ZNF502	TSS200	shore	TSS200 - shore	0.0659643	0.0866231	0.0206588
0.0558586	0.238354	4.07166	0.000921738	0.292311	-1.12369	cg05514971	9	130329588	q	FAM129B	Body	shore	Body - shore	0.210424	0.266283	0.0558586
0.0159477	0.0535592	4.07165	0.000921758	0.292311	-1.12371	cg03402775	3	108308147	q	DZIP3	TSS200	shore	TSS200 - shore	0.0455854	0.0615331	0.0159477
0.0266717	0.0862177	4.07149	0.000922059	0.292311	-1.12404	cg00498604	4	166793789	q	TLL1	TSS1500	shore	TSS1500 - shore	0.0728819	0.0995536	0.0266717
0.0470679	0.0713198	4.0714	0.000922228	0.292311	-1.12422	cg23610041	20	39320926	q	NA	IGR	shore	IGR - shore	0.0477858	0.0948538	0.0470679
0.0693869	0.233361	4.07131	0.000922416	0.292311	-1.12443	cg12021814	2	172973195	q	NA	IGR	island	IGR - island	0.198668	0.268054	0.0693869
0.0903572	0.192449	4.07108	0.000922855	0.292311	-1.1249	cg02392124	10	28876249	p	WAC	Body	open sea	Body - open sea	0.147271	0.237628	0.0903572
0.0170793	0.0509534	4.07092	0.000923161	0.292311	-1.12523	cg10577016	9	114423680	q	GNG10	TSS200	island	TSS200 - island	0.0424138	0.059493	0.0170793
0.0262525	0.0912307	4.07086	0.000923274	0.292311	-1.12535	cg04542030	2	74375469	p	BOLA3	TSS1500	shore	TSS1500 - shore	0.0781044	0.104357	0.0262525
0.0164155	0.0551341	4.07066	0.000923658	0.292311	-1.12577	cg23231873	17	58469253	q	USP32	1stExon	island	1stExon - island	0.0469263	0.0633418	0.0164155
0.0196721	0.0630227	4.07052	0.000923923	0.292311	-1.12606	cg02110141	10	99530944	q	SFRP5	Body	shore	Body - shore	0.0531866	0.0728587	0.0196721
0.0451718	0.154087	4.06965	0.000925598	0.292644	-1.12787	cg15490784	3	126061950	q	KLF15	3'UTR	shore	3'UTR - shore	0.131501	0.176673	0.0451718
0.0261047	0.0746083	4.06925	0.000926372	0.292657	-1.1287	cg27333517	8	92083018	q	OTUD6B	Body	shore	Body - shore	0.061556	0.0876606	0.0261047
-0.0514731	0.741362	-4.06872	0.000927381	0.292657	-1.12979	cg08837449	10	60723897	q	NA	IGR	open sea	IGR - open sea	0.767099	0.715626	-0.0514731
0.0325956	0.231477	4.06735	0.000930025	0.292657	-1.13263	cg17703212	10	82117257	q	DYDC1	TSS1500	shore	TSS1500 - shore	0.215179	0.247775	0.0325956
0.04996	0.427787	4.06719	0.000930341	0.292657	-1.13297	cg05283804	16	86743683	q	NA	IGR	open sea	IGR - open sea	0.402807	0.452767	0.04996
-0.0367117	0.892992	-4.06714	0.000930436	0.292657	-1.13307	cg16031528	8	102449857	q	NA	IGR	open sea	IGR - open sea	0.911348	0.874636	-0.0367117
0.0600238	0.236964	4.06684	0.000931016	0.292657	-1.1337	cg00891995	1	153113262	q	SPRR2C	Body	open sea	Body - open sea	0.206952	0.266976	0.0600238
0.0303577	0.0818873	4.06647	0.000931724	0.292657	-1.13446	cg14120359	9	2018164	p	SMARCA2	5'UTR	shore	5'UTR - shore	0.0667085	0.0970661	0.0303577
0.0259574	0.0813063	4.06606	0.000932515	0.292657	-1.13531	cg26523389	6	41040793	p	NFYA	5'UTR	island	5'UTR - island	0.0683276	0.094285	0.0259574
0.0134896	0.0493227	4.06588	0.000932863	0.292657	-1.13568	cg03485262	14	92980031	q	RIN3	TSS200	island	TSS200 - island	0.0425779	0.0560676	0.0134896
-0.0592998	0.448502	-4.06563	0.000933351	0.292657	-1.1362	cg01996116	3	42846907	p	HIGD1A	TSS1500	shore	TSS1500 - shore	0.478152	0.418852	-0.0592998
0.024474	0.109489	4.06552	0.000933565	0.292657	-1.13643	cg23344321	17	28707212	q	CPD	Body	shore	Body - shore	0.0972522	0.121726	0.024474
-0.0340919	0.711667	-4.06499	0.000934602	0.292657	-1.13754	cg00706913	1	3330139	p	PRDM16	Body	shore	Body - shore	0.728713	0.694621	-0.0340919
-0.0386001	0.924931	-4.06486	0.000934857	0.292657	-1.13781	cg12505085	10	75913585	q	ADK	Body	shelf	Body - shelf	0.944231	0.905631	-0.0386001
0.0167812	0.0504992	4.06468	0.000935208	0.292657	-1.13819	cg26911787	12	96587734	q	ELK3	TSS1500	shore	TSS1500 - shore	0.0421086	0.0588898	0.0167812
0.0185704	0.0579711	4.06446	0.000935623	0.292657	-1.13863	cg03550508	22	24951766	q	C22orf13	TSS1500	island	TSS1500 - island	0.0486858	0.0672563	0.0185704
0.0288549	0.0891598	4.06391	0.000936693	0.292657	-1.13977	cg08290076	11	110581434	q	ARHGAP20	Body	shore	Body - shore	0.0747323	0.103587	0.0288549
0.0168764	0.0651996	4.06359	0.000937322	0.292657	-1.14044	cg21417510	1	113257283	p	PPM1J	Body	island	Body - island	0.0567614	0.0736378	0.0168764
0.1016	0.77669	4.06237	0.000939706	0.292657	-1.14298	cg16143502	6	74104801	q	DDX43	1stExon	island	1stExon - island	0.72589	0.827491	0.1016
-0.0352277	0.850609	-4.06122	0.000941939	0.292657	-1.14535	cg14518276	9	123687270	q	TRAF1	Body	shelf	Body - shelf	0.868222	0.832995	-0.0352277
0.0416044	0.205842	4.0611	0.000942176	0.292657	-1.1456	cg10247798	3	52008826	p	ABHD14B	TSS200	shore	TSS200 - shore	0.185039	0.226644	0.0416044
-0.0343651	0.86787	-4.06094	0.000942496	0.292657	-1.14594	cg22055891	2	138829973	q	NA	IGR	open sea	IGR - open sea	0.885052	0.850687	-0.0343651
-0.0276984	0.924678	-4.06066	0.000943048	0.292657	-1.14653	cg01078174	1	7830468	p	VAMP3	TSS1500	shore	TSS1500 - shore	0.938527	0.910828	-0.0276984
-0.0352685	0.854095	-4.06038	0.000943602	0.292657	-1.14711	cg10838380	10	1156113	p	WDR37	Body	open sea	Body - open sea	0.871729	0.83646	-0.0352685
-0.0351196	0.887308	-4.05989	0.000944545	0.292657	-1.14811	cg03046148	3	13695666	p	LOC285375	Body	shore	Body - shore	0.904868	0.869748	-0.0351196
0.0607566	0.275258	4.05957	0.000945183	0.292657	-1.14879	cg25140571	3	8811437	p	OXTR	TSS200	shore	TSS200 - shore	0.244879	0.305636	0.0607566
0.0249365	0.0754606	4.05956	0.000945211	0.292657	-1.14882	cg20183802	12	57985559	q	PIP4K2C	Body	shore	Body - shore	0.0629923	0.0879288	0.0249365
0.139963	0.319728	4.05929	0.000945728	0.292657	-1.14936	cg20247911	2	2124618	p	MYT1L	5'UTR	open sea	5'UTR - open sea	0.249747	0.38971	0.139963
0.0254704	0.0859471	4.05904	0.000946224	0.292657	-1.14989	cg22811572	5	72861858	q	UTP15	5'UTR	shore	5'UTR - shore	0.073212	0.0986823	0.0254704
-0.0306229	0.811752	-4.05898	0.000946341	0.292657	-1.15001	cg16549994	22	36854045	q	NA	IGR	shelf	IGR - shelf	0.827064	0.796441	-0.0306229
0.0185354	0.0655863	4.0589	0.000946494	0.292657	-1.15017	cg16426537	11	18813556	p	PTPN5	TSS200	island	TSS200 - island	0.0563186	0.074854	0.0185354
0.0337072	0.200514	4.05887	0.000946562	0.292657	-1.15024	cg10025645	1	171711780	q	VAMP4	TSS1500	shore	TSS1500 - shore	0.18366	0.217368	0.0337072
0.0211033	0.0496451	4.05853	0.000947225	0.292657	-1.15094	cg11901954	1	212209499	q	INTS7	TSS1500	shore	TSS1500 - shore	0.0390935	0.0601967	0.0211033
0.0207002	0.0716124	4.05781	0.000948644	0.292657	-1.15244	cg20443778	2	142887886	q	LRP1B	Body	island	Body - island	0.0612622	0.0819625	0.0207002
0.0471346	0.112706	4.05774	0.000948777	0.292657	-1.15258	cg04211581	6	152011656	q	ESR1	1stExon	open sea	1stExon - open sea	0.089139	0.136274	0.0471346
0.0188798	0.0697917	4.05757	0.000949124	0.292657	-1.15294	cg04569381	6	69344576	q	BAI3	TSS1500	shore	TSS1500 - shore	0.0603518	0.0792316	0.0188798
0.110405	0.618022	4.05711	0.000950022	0.292657	-1.15389	cg00712943	2	31806781	p	SRD5A2	TSS1500	island	TSS1500 - island	0.562819	0.673224	0.110405
-0.104071	0.679729	-4.05707	0.000950097	0.292657	-1.15397	cg24663683	5	39721720	p	NA	IGR	island	IGR - island	0.731764	0.627693	-0.104071
0.0258219	0.0718097	4.05698	0.000950275	0.292657	-1.15415	cg15316789	3	29322368	p	RBMS3	TSS1500	open sea	TSS1500 - open sea	0.0588988	0.0847207	0.0258219
-0.0450454	0.789629	-4.05647	0.0009513	0.292657	-1.15523	cg02357046	4	1686926	p	FAM53A	TSS1500	shore	TSS1500 - shore	0.812152	0.767106	-0.0450454
0.019343	0.0579768	4.05624	0.000951738	0.292657	-1.15569	cg17709703	1	3712510	p	LRRC47	1stExon	island	1stExon - island	0.0483053	0.0676483	0.019343
0.0398911	0.100589	4.05575	0.000952706	0.292657	-1.15671	cg05417950	4	123843025	q	NUDT6	5'UTR	shore	5'UTR - shore	0.0806434	0.120534	0.0398911
0.0225899	0.0789551	4.05561	0.000952987	0.292657	-1.157	cg07000126	11	66346824	q	NA	IGR	open sea	IGR - open sea	0.0676602	0.0902501	0.0225899
-0.0315135	0.874674	-4.05465	0.000954902	0.292657	-1.15901	cg03113824	19	48807322	q	CCDC114	Body	open sea	Body - open sea	0.89043	0.858917	-0.0315135
0.0281247	0.0649095	4.05445	0.000955288	0.292657	-1.15941	cg02670686	16	57125674	q	CPNE2	TSS1500	shore	TSS1500 - shore	0.0508472	0.0789719	0.0281247
0.0371284	0.214218	4.05437	0.000955451	0.292657	-1.15958	cg11175476	12	12419201	p	LRP6	Body	shore	Body - shore	0.195654	0.232782	0.0371284
0.0232829	0.0617905	4.05402	0.000956142	0.292657	-1.1603	cg06834534	10	15001276	p	MEIG1	TSS200	island	TSS200 - island	0.0501491	0.0734319	0.0232829
0.0283292	0.116967	4.05398	0.000956215	0.292657	-1.16038	cg15976388	1	114696946	p	SYT6	TSS1500	island	TSS1500 - island	0.102803	0.131132	0.0283292
0.0317467	0.095406	4.05383	0.000956531	0.292657	-1.16071	cg09454925	2	163696000	q	KCNH7	TSS1500	open sea	TSS1500 - open sea	0.0795326	0.111279	0.0317467
-0.0773424	0.615325	-4.05379	0.000956603	0.292657	-1.16078	cg11679268	6	31649638	p	LY6G5C	TSS1500	shore	TSS1500 - shore	0.653996	0.576654	-0.0773424
0.0485274	0.181703	4.05368	0.000956828	0.292657	-1.16102	cg22724998	15	60288082	q	NA	IGR	shore	IGR - shore	0.157439	0.205966	0.0485274
0.0209061	0.0942815	4.05168	0.00096081	0.293684	-1.16517	cg25978487	6	32157150	p	PBX2	Body	open sea	Body - open sea	0.0838285	0.104735	0.0209061
0.0479057	0.137626	4.05094	0.000962289	0.293759	-1.1667	cg06448705	5	135701094	q	TRPC7	5'UTR	open sea	5'UTR - open sea	0.113673	0.161579	0.0479057
0.0182799	0.050694	4.05056	0.000963039	0.293759	-1.16748	cg07186460	1	25663504	p	TMEM50A	TSS1500	shore	TSS1500 - shore	0.041554	0.0598339	0.0182799
-0.0343891	0.694236	-4.05051	0.000963154	0.293759	-1.1676	cg12612213	3	184285903	q	EPHB3	Body	shore	Body - shore	0.711431	0.677042	-0.0343891
0.0507292	0.167338	4.0503	0.00096356	0.293759	-1.16802	cg19375644	2	128617792	q	NA	IGR	shore	IGR - shore	0.141974	0.192703	0.0507292
0.0192801	0.077368	4.04979	0.000964597	0.29388	-1.1691	cg02243342	3	69129635	p	UBA3	TSS200	shore	TSS200 - shore	0.0677279	0.087008	0.0192801
0.0240112	0.0968156	4.04914	0.000965891	0.29388	-1.17044	cg06442294	19	18404194	p	NA	IGR	shore	IGR - shore	0.08481	0.108821	0.0240112
0.0146697	0.0432606	4.04901	0.000966148	0.29388	-1.1707	cg27158523	6	149867355	q	PPIL4	TSS200	island	TSS200 - island	0.0359258	0.0505954	0.0146697
-0.03679	0.745735	-4.04886	0.000966462	0.29388	-1.17103	cg14266722	11	8060468	p	TUB	1stExon	open sea	1stExon - open sea	0.76413	0.72734	-0.03679
0.0448848	0.129204	4.04828	0.000967622	0.294042	-1.17222	cg18744118	10	99469568	q	NA	IGR	shelf	IGR - shelf	0.106762	0.151646	0.0448848
0.0302081	0.111289	4.04727	0.000969659	0.294211	-1.17432	cg20645065	1	21836138	p	ALPL	5'UTR	island	5'UTR - island	0.0961851	0.126393	0.0302081
0.0235465	0.0826762	4.04721	0.000969776	0.294211	-1.17444	cg02554391	12	12871536	p	CDKN1B	Body	shore	Body - shore	0.070903	0.0944494	0.0235465
0.0255334	0.106298	4.04667	0.000970872	0.294211	-1.17557	cg07483811	18	2846237	p	EMILIN2	TSS1500	shore	TSS1500 - shore	0.0935311	0.119065	0.0255334
-0.0564599	0.576306	-4.0462	0.000971806	0.294211	-1.17653	cg20266715	1	223888869	q	CAPN2	TSS1500	open sea	TSS1500 - open sea	0.604536	0.548076	-0.0564599
0.0194232	0.0637661	4.04613	0.000971962	0.294211	-1.17669	cg02161531	6	37322835	p	RNF8	Body	shore	Body - shore	0.0540545	0.0734777	0.0194232
-0.0306987	0.875044	-4.04566	0.000972912	0.294211	-1.17767	cg20393002	3	120909792	q	STXBP5L	Body	open sea	Body - open sea	0.890394	0.859695	-0.0306987
0.0340087	0.0913687	4.04561	0.000973	0.294211	-1.17776	cg10096035	12	96392698	q	NA	IGR	shelf	IGR - shelf	0.0743644	0.108373	0.0340087
-0.0399307	0.776855	-4.04552	0.000973196	0.294211	-1.17796	cg16754643	12	133518353	q	ZNF605	Body	open sea	Body - open sea	0.79682	0.756889	-0.0399307
0.0731276	0.194833	4.04379	0.000976689	0.294908	-1.18154	ch.16.2068605F	16	87437924	q	MAP1LC3B	3'UTR	shelf	3'UTR - shelf	0.158269	0.231397	0.0731276
0.0134929	0.0520404	4.04362	0.000977046	0.294908	-1.18191	cg12664243	12	7261949	p	C1RL	TSS200	open sea	TSS200 - open sea	0.045294	0.0587868	0.0134929
0.0412556	0.127755	4.04345	0.000977388	0.294908	-1.18225	cg01887804	15	40697568	q	IVD	TSS200	shore	TSS200 - shore	0.107128	0.148383	0.0412556
0.0220888	0.0778721	4.04312	0.00097806	0.294922	-1.18294	cg20407522	1	29240986	p	EPB41	5'UTR	island	5'UTR - island	0.0668277	0.0889165	0.0220888
0.0227465	0.0616701	4.04214	0.000980041	0.295103	-1.18496	cg18464080	15	62351932	q	VPS13C	Body	shore	Body - shore	0.0502968	0.0730434	0.0227465
-0.050018	0.657773	-4.042	0.000980334	0.295103	-1.18526	cg14261401	6	31974906	p	CYP21A2	Body	open sea	Body - open sea	0.682782	0.632764	-0.050018
0.0443182	0.564594	4.04124	0.000981883	0.295103	-1.18684	cg03329052	1	142658935	q	NA	IGR	open sea	IGR - open sea	0.542435	0.586753	0.0443182
0.0398636	0.16677	4.04111	0.00098214	0.295103	-1.1871	cg21502048	14	52780158	q	PTGER2	TSS1500	shore	TSS1500 - shore	0.146839	0.186702	0.0398636
0.0331756	0.114539	4.0405	0.000983388	0.295103	-1.18837	cg01468656	1	19991678	p	HTR6	TSS200	island	TSS200 - island	0.0979509	0.131127	0.0331756
-0.0437062	0.810836	-4.04047	0.000983451	0.295103	-1.18843	cg24690588	1	57285399	p	C1orf168	TSS200	open sea	TSS200 - open sea	0.832689	0.788983	-0.0437062
-0.0216673	0.919006	-4.04041	0.000983577	0.295103	-1.18856	cg25318712	7	156913135	q	NA	IGR	open sea	IGR - open sea	0.929839	0.908172	-0.0216673
0.0372986	0.11625	4.04035	0.000983694	0.295103	-1.18868	cg16126816	5	38258853	p	EGFLAM	1stExon	island	1stExon - island	0.0976005	0.134899	0.0372986
0.112765	0.534696	4.03957	0.000985306	0.295282	-1.19031	cg24655706	7	127078268	q	NA	IGR	open sea	IGR - open sea	0.478313	0.591078	0.112765
0.0320298	0.0918663	4.03896	0.000986543	0.295282	-1.19157	cg21506299	6	137105225	q	MAP3K5	Body	open sea	Body - open sea	0.0758514	0.107881	0.0320298
0.0316231	0.0750616	4.03876	0.00098695	0.295282	-1.19198	cg03464514	7	137028442	q	PTN	5'UTR	open sea	5'UTR - open sea	0.0592501	0.0908732	0.0316231
0.0479335	0.197883	4.03869	0.00098711	0.295282	-1.19214	cg11557823	12	88429167	q	C12orf29	TSS200	island	TSS200 - island	0.173916	0.22185	0.0479335
0.0311674	0.0845221	4.03853	0.000987438	0.295282	-1.19247	cg04198941	5	77267915	q	NA	IGR	shore	IGR - shore	0.0689384	0.100106	0.0311674
-0.0430609	0.849838	-4.03782	0.000988887	0.295527	-1.19394	cg03983364	7	101272096	q	MYL10	Body	open sea	Body - open sea	0.871369	0.828308	-0.0430609
0.0177092	0.0672163	4.03701	0.000990562	0.295747	-1.19563	cg21480660	5	109024966	q	MAN2A1	TSS200	island	TSS200 - island	0.0583617	0.0760709	0.0177092
-0.0178543	0.912206	-4.03685	0.000990882	0.295747	-1.19595	cg12954798	7	4830823	p	KIAA0415	Body	shore	Body - shore	0.921133	0.903279	-0.0178543
0.026848	0.0693713	4.03645	0.000991701	0.295803	-1.19677	cg07408552	17	40611995	q	ATP6V0A1	5'UTR	shore	5'UTR - shore	0.0559473	0.0827953	0.026848
0.0199855	0.0762208	4.03571	0.000993235	0.296072	-1.19832	cg05633287	16	2932616	p	FLYWCH2	TSS1500	island	TSS1500 - island	0.066228	0.0862135	0.0199855
0.0722872	0.649775	4.03458	0.00099558	0.296466	-1.20067	cg00988641	6	33273965	p	TAPBP	Body	open sea	Body - open sea	0.613631	0.685918	0.0722872
0.0142272	0.0517309	4.03362	0.000997562	0.296466	-1.20266	cg25239251	20	33543622	q	GSS	TSS200	island	TSS200 - island	0.0446173	0.0588445	0.0142272
0.0192401	0.0490683	4.03355	0.000997711	0.296466	-1.20281	cg01893322	3	173113110	q	NA	IGR	shore	IGR - shore	0.0394483	0.0586884	0.0192401
0.01528	0.0508245	4.03287	0.000999117	0.296466	-1.20421	cg15647631	10	119805632	q	CASC2	TSS1500	shore	TSS1500 - shore	0.0431846	0.0584645	0.01528
0.0419869	0.522508	4.03266	0.000999563	0.296466	-1.20466	cg00391025	3	100427239	q	TFG	TSS1500	shore	TSS1500 - shore	0.501515	0.543501	0.0419869
0.01471	0.0514316	4.03259	0.000999706	0.296466	-1.2048	cg10609205	3	112770222	q	NA	IGR	open sea	IGR - open sea	0.0440766	0.0587866	0.01471
0.0291732	0.0803484	4.03257	0.000999741	0.296466	-1.20484	cg06951363	1	241683161	q	FH	TSS200	shore	TSS200 - shore	0.0657618	0.0949351	0.0291732
0.0605219	0.181377	4.03245	0.000999995	0.296466	-1.20509	cg19680332	11	112046088	q	BCO2	TSS200	open sea	TSS200 - open sea	0.151116	0.211638	0.0605219

## Sheet: Dataset 1B
Dataset 1B.Different DNA methylation loci analyzed using ChAMP
List of significant DNA methylaiton sites of GCs between Control and PCOS non-obesity(P.value<0.001)
logFC	AveExpr	t	P.Value	adj.P.Val	B	probeID	CHR	MAPINFO	arm	GENE	Feature.1	cgi	feat.cgi	Control_AVG	PCOS_nonobesity_AVG	deltaBeta
-0.228	0.212722	-9.1727	1.06e-07	0.0444864	8.04973	cg03959986	17	2207236	p	SMG6	TSS1500	island	TSS1500 - island	0.326722	0.0987223	-0.228
0.0784516	0.20874	8.33173	3.76e-07	0.0444864	6.76901	cg06122518	1	168356673	q	NA	IGR	open sea	IGR - open sea	0.169515	0.247966	0.0784516
0.0757053	0.492457	8.17033	4.84e-07	0.0444864	6.51287	cg16494747	16	82660206	q	CDH13	TSS1500	shore	TSS1500 - shore	0.454604	0.530309	0.0757053
0.059372	0.197815	8.04427	5.9e-07	0.0444864	6.31042	cg24112562	21	38070041	q	NA	IGR	island	IGR - island	0.168129	0.227501	0.059372
0.128447	0.167731	8.0267	6.07e-07	0.0444864	6.28204	cg22920501	2	26401640	p	FAM59B	Body	shore	Body - shore	0.103507	0.231954	0.128447
0.0421921	0.0847728	8.01958	6.14e-07	0.0444864	6.27053	cg05142765	14	95234822	q	GSC	3'UTR	island	3'UTR - island	0.0636768	0.105869	0.0421921
0.0822594	0.283546	7.97217	6.62e-07	0.0444864	6.1937	cg19954471	13	113097315	q	NA	IGR	open sea	IGR - open sea	0.242417	0.324676	0.0822594
0.0914732	0.286784	7.78567	8.95e-07	0.0525778	5.88849	cg23906060	15	79574773	q	ANKRD34C	TSS1500	shore	TSS1500 - shore	0.241048	0.332521	0.0914732
-0.0455999	0.700445	-7.64549	1.12e-06	0.0587567	5.656	cg11115005	3	25728479	p	NA	IGR	open sea	IGR - open sea	0.723245	0.677645	-0.0455999
0.0679313	0.17801	7.21155	2.32e-06	0.109174	4.91922	cg20934881	1	154301468	q	ATP8B2	Body	island	Body - island	0.144045	0.211976	0.0679313
0.0654719	0.198114	7.03089	3.16e-06	0.129388	4.60478	cg00503302	3	62355319	p	NA	IGR	island	IGR - island	0.165378	0.23085	0.0654719
-0.0489653	0.769448	-6.92404	3.81e-06	0.129388	4.41669	cg15568408	1	11825928	p	NA	IGR	shelf	IGR - shelf	0.79393	0.744965	-0.0489653
0.0597237	0.292026	6.89888	3.98e-06	0.129388	4.37215	cg09117778	1	209381617	q	NA	IGR	open sea	IGR - open sea	0.262165	0.321888	0.0597237
0.0511242	0.117305	6.81005	4.64e-06	0.129388	4.21425	cg08397758	10	100174853	q	PYROXD2	1stExon	open sea	1stExon - open sea	0.0917432	0.142867	0.0511242
-0.446357	0.401759	-6.76808	5e-06	0.129388	4.13925	cg22984586	3	46411541	p	CCR5	TSS200	open sea	TSS200 - open sea	0.624937	0.178581	-0.446357
-0.0546335	0.785761	-6.74659	5.19e-06	0.129388	4.10076	cg24931648	19	49520532	q	LHB	TSS200	shore	TSS200 - shore	0.813077	0.758444	-0.0546335
0.0844115	0.254728	6.70596	5.58e-06	0.129388	4.0278	cg11874627	6	46703554	p	PLA2G7	TSS1500	shore	TSS1500 - shore	0.212522	0.296934	0.0844115
-0.0533812	0.899873	-6.69371	5.7e-06	0.129388	4.00576	cg12077685	14	104687369	q	NA	IGR	island	IGR - island	0.926564	0.873182	-0.0533812
0.064818	0.0963764	6.67771	5.87e-06	0.129388	3.97694	cg13105904	14	24900044	q	CBLN3	TSS1500	shore	TSS1500 - shore	0.0639674	0.128785	0.064818
0.124683	0.230845	6.67351	5.91e-06	0.129388	3.96937	cg27227742	20	43935291	q	MATN4	5'UTR	island	5'UTR - island	0.168503	0.293186	0.124683
0.0530326	0.185333	6.66776	5.97e-06	0.129388	3.959	cg05296818	14	61117162	q	SIX1	TSS1500	shore	TSS1500 - shore	0.158816	0.211849	0.0530326
0.0439229	0.100501	6.6597	6.06e-06	0.129388	3.94446	cg18888464	14	76597657	q	NA	IGR	island	IGR - island	0.0785393	0.122462	0.0439229
-0.0472174	0.898513	-6.59665	6.77e-06	0.133466	3.83039	cg06590434	16	29179401	p	NA	IGR	open sea	IGR - open sea	0.922122	0.874904	-0.0472174
0.0535359	0.093102	6.59334	6.81e-06	0.133466	3.82438	cg01937780	5	72596939	q	NA	IGR	shore	IGR - shore	0.0663341	0.11987	0.0535359
0.0312439	0.084584	6.51612	7.82e-06	0.147101	3.6839	cg26879203	10	23632825	p	C10orf67	Body	open sea	Body - open sea	0.068962	0.100206	0.0312439
0.0482008	0.197281	6.47994	8.35e-06	0.150489	3.61778	cg02711872	7	150652702	q	KCNH2	5'UTR	shore	5'UTR - shore	0.17318	0.221381	0.0482008
0.0601025	0.0913916	6.42844	9.16e-06	0.150489	3.52336	cg02527472	11	27743348	p	BDNF	TSS1500	shore	TSS1500 - shore	0.0613403	0.121443	0.0601025
0.0370504	0.0988837	6.42327	9.25e-06	0.150489	3.51386	cg20557801	15	68121177	q	LBXCOR1	Body	island	Body - island	0.0803585	0.117409	0.0370504
0.0555644	0.180993	6.39503	9.73e-06	0.150489	3.4619	cg15946653	11	113258444	q	ANKK1	TSS200	island	TSS200 - island	0.153211	0.208776	0.0555644
0.0251014	0.0754113	6.38385	9.93e-06	0.150489	3.44131	cg05928649	18	70211774	q	CBLN2	TSS200	island	TSS200 - island	0.0628606	0.087962	0.0251014
0.0744956	0.124418	6.37958	1e-05	0.150489	3.43344	cg17508302	1	161575716	q	HSPA7	TSS200	island	TSS200 - island	0.08717	0.161666	0.0744956
0.0714406	0.276418	6.36113	1.03e-05	0.150489	3.39939	cg23920642	7	121947425	q	NA	IGR	shore	IGR - shore	0.240698	0.312139	0.0714406
-0.0767561	0.741628	-6.34972	1.06e-05	0.150489	3.37832	cg08154101	17	9130094	p	NTN1	Body	open sea	Body - open sea	0.780006	0.70325	-0.0767561
0.0254539	0.064604	6.28236	1.19e-05	0.157436	3.25354	cg19839798	13	108519318	q	FAM155A	1stExon	island	1stExon - island	0.051877	0.0773309	0.0254539
0.0569512	0.208014	6.22671	1.32e-05	0.157436	3.14998	cg12268637	2	176964502	q	HOXD12	TSS200	island	TSS200 - island	0.179538	0.236489	0.0569512
0.0933036	0.182044	6.21967	1.34e-05	0.157436	3.13684	cg22695117	1	168356537	q	NA	IGR	open sea	IGR - open sea	0.135392	0.228695	0.0933036
0.108344	0.3985	6.21408	1.35e-05	0.157436	3.12641	cg01803679	16	28550269	p	NUPR1	5'UTR	open sea	5'UTR - open sea	0.344328	0.452672	0.108344
0.0765333	0.489944	6.19295	1.41e-05	0.157436	3.08694	cg20954219	2	29745303	p	ALK	Body	open sea	Body - open sea	0.451677	0.52821	0.0765333
0.041545	0.086712	6.19289	1.41e-05	0.157436	3.08683	cg20632573	11	20621341	p	SLC6A5	Body	shore	Body - shore	0.0659395	0.107484	0.041545
0.0288161	0.100791	6.18592	1.43e-05	0.157436	3.0738	cg03184141	15	89346989	q	ACAN	1stExon	island	1stExon - island	0.0863826	0.115199	0.0288161
0.0418721	0.400589	6.17947	1.44e-05	0.157436	3.06173	cg24083746	19	45826152	q	CKM	TSS200	shore	TSS200 - shore	0.379653	0.421525	0.0418721
-0.0501978	0.793425	-6.12457	1.6e-05	0.157436	2.95881	cg03576121	20	61915802	q	ARFGAP1	Body	shore	Body - shore	0.818524	0.768326	-0.0501978
0.033226	0.0916892	6.12293	1.6e-05	0.157436	2.95573	cg24691069	6	37322773	p	RNF8	Body	shore	Body - shore	0.0750762	0.108302	0.033226
0.021666	0.0739002	6.10963	1.64e-05	0.157436	2.93072	cg20595394	12	7080011	p	PHB2	TSS200	island	TSS200 - island	0.0630672	0.0847332	0.021666
-0.0441081	0.775219	-6.10196	1.66e-05	0.157436	2.91629	cg15580968	6	37619709	p	MDGA1	Body	shore	Body - shore	0.797273	0.753165	-0.0441081
0.109469	0.377976	6.10056	1.67e-05	0.157436	2.91366	cg23318538	10	26883079	p	C10orf50	Body	open sea	Body - open sea	0.323241	0.432711	0.109469
0.0741513	0.313744	6.09998	1.67e-05	0.157436	2.91257	cg16523148	11	64901065	q	SYVN1	Body	shore	Body - shore	0.276669	0.35082	0.0741513
0.0260805	0.0775696	6.09792	1.68e-05	0.157436	2.90869	cg25496678	10	118899407	q	NA	IGR	island	IGR - island	0.0645294	0.0906099	0.0260805
0.0204211	0.0693945	6.09776	1.68e-05	0.157436	2.90838	cg03943887	4	185926464	q	NA	IGR	island	IGR - island	0.0591839	0.079605	0.0204211
0.0315994	0.0899848	6.08627	1.71e-05	0.157436	2.88675	cg04059568	7	157486012	q	PTPRN2	Body	island	Body - island	0.0741851	0.105784	0.0315994
0.0305367	0.0717015	6.07653	1.74e-05	0.157436	2.86839	cg19986872	5	131347773	q	ACSL6	TSS1500	island	TSS1500 - island	0.0564332	0.0869698	0.0305367
0.0793833	0.28009	6.07106	1.76e-05	0.157436	2.85808	cg09308580	2	43405947	p	NA	IGR	open sea	IGR - open sea	0.240399	0.319782	0.0793833
0.038979	0.52368	6.05694	1.81e-05	0.157436	2.83144	cg07390023	13	24478020	q	NA	IGR	island	IGR - island	0.504191	0.54317	0.038979
0.0727014	0.443872	6.04244	1.86e-05	0.157436	2.80405	cg07665063	12	125257223	q	NA	IGR	open sea	IGR - open sea	0.407521	0.480223	0.0727014
-0.0229918	0.785412	-6.03372	1.89e-05	0.157436	2.78757	cg00364644	16	88234627	q	NA	IGR	shore	IGR - shore	0.796907	0.773916	-0.0229918
0.117893	0.210289	6.02818	1.91e-05	0.157436	2.7771	cg06812822	4	186942885	q	NA	IGR	open sea	IGR - open sea	0.151342	0.269236	0.117893
-0.0627307	0.759974	-6.00161	2e-05	0.157436	2.72679	cg26040809	10	1505626	p	ADARB2	Body	shore	Body - shore	0.791339	0.728608	-0.0627307
0.0855303	0.50586	5.99299	2.04e-05	0.157436	2.71044	cg00588691	4	14864543	p	NA	IGR	island	IGR - island	0.463095	0.548625	0.0855303
0.0749874	0.153992	5.98935	2.05e-05	0.157436	2.70355	cg04864807	2	121412139	q	NA	IGR	island	IGR - island	0.116498	0.191486	0.0749874
0.0856949	0.79147	5.98793	2.06e-05	0.157436	2.70084	cg04886217	16	31821538	p	NA	IGR	open sea	IGR - open sea	0.748623	0.834318	0.0856949
0.0486956	0.603218	5.97301	2.11e-05	0.157436	2.67253	cg23858706	20	62122039	q	EEF1A2	Body	island	Body - island	0.57887	0.627566	0.0486956
0.0632948	0.130845	5.96731	2.14e-05	0.157436	2.66171	cg09731694	9	132383003	q	C9orf50	1stExon	island	1stExon - island	0.0991979	0.162493	0.0632948
0.105118	0.233357	5.96168	2.16e-05	0.157436	2.651	cg25112202	3	72704468	p	NA	IGR	island	IGR - island	0.180798	0.285916	0.105118
0.0567118	0.2213	5.9577	2.18e-05	0.157436	2.64344	cg19851594	18	13868562	p	NA	IGR	island	IGR - island	0.192944	0.249656	0.0567118
0.0724625	0.215295	5.9536	2.19e-05	0.157436	2.63564	cg02051616	5	172661132	q	NKX2-5	Body	island	Body - island	0.179064	0.251526	0.0724625
0.0700558	0.22573	5.94179	2.24e-05	0.157436	2.61319	cg16021896	11	134147525	q	GLB1L3	Body	shore	Body - shore	0.190702	0.260758	0.0700558
0.03794	0.0811632	5.94134	2.24e-05	0.157436	2.61232	cg04887278	6	83903927	q	PGM3	TSS1500	shore	TSS1500 - shore	0.0621932	0.100133	0.03794
-0.0660334	0.553989	-5.92778	2.3e-05	0.15878	2.58651	cg24020986	10	102324667	q	NA	IGR	shore	IGR - shore	0.587006	0.520972	-0.0660334
0.0393347	0.0972698	5.89992	2.43e-05	0.15878	2.53338	cg21319053	5	37840725	p	GDNF	TSS1500	island	TSS1500 - island	0.0776024	0.116937	0.0393347
0.0857134	0.489764	5.87963	2.52e-05	0.15878	2.49462	cg27619291	8	72988280	q	TRPA1	TSS1500	shore	TSS1500 - shore	0.446907	0.532621	0.0857134
0.0658784	0.429177	5.87811	2.53e-05	0.15878	2.49173	cg05059480	15	40633202	q	C15orf52	TSS200	open sea	TSS200 - open sea	0.396237	0.462116	0.0658784
0.0988942	0.363146	5.85855	2.62e-05	0.15878	2.4543	cg15390894	14	91719356	q	GPR68	5'UTR	shore	5'UTR - shore	0.313699	0.412593	0.0988942
-0.0281667	0.904762	-5.85536	2.64e-05	0.15878	2.44819	cg08434997	16	1549677	p	TELO2	Body	shore	Body - shore	0.918845	0.890679	-0.0281667
0.0517769	0.102646	5.85512	2.64e-05	0.15878	2.44774	cg17920479	20	44650246	q	SLC12A5	TSS200	shore	TSS200 - shore	0.0767579	0.128535	0.0517769
-0.0813711	0.856777	-5.85163	2.66e-05	0.15878	2.44104	cg09953583	14	22974144	q	NA	IGR	open sea	IGR - open sea	0.897462	0.816091	-0.0813711
-0.0570448	0.770822	-5.849	2.67e-05	0.15878	2.43602	cg10024505	14	76818832	q	NA	IGR	shore	IGR - shore	0.799344	0.742299	-0.0570448
0.0694711	0.388013	5.84435	2.69e-05	0.15878	2.42712	cg06178383	16	23213204	p	SCNN1G	Body	open sea	Body - open sea	0.353278	0.422749	0.0694711
-0.0406852	0.901908	-5.8416	2.71e-05	0.15878	2.42184	cg10563131	22	50636443	q	TRABD	Body	island	Body - island	0.922251	0.881566	-0.0406852
0.0403999	0.110207	5.839	2.72e-05	0.15878	2.41685	cg02610425	22	18483192	q	MICAL3	5'UTR	island	5'UTR - island	0.0900072	0.130407	0.0403999
-0.0958918	0.699551	-5.83587	2.74e-05	0.15878	2.41086	cg04789818	16	49005567	q	NA	IGR	open sea	IGR - open sea	0.747497	0.651606	-0.0958918
0.022211	0.0689885	5.83216	2.76e-05	0.15878	2.40374	cg07799947	2	101436171	q	NPAS2	TSS1500	island	TSS1500 - island	0.057883	0.080094	0.022211
0.0380048	0.12402	5.82936	2.77e-05	0.15878	2.39837	cg18111119	8	143531582	q	NA	IGR	island	IGR - island	0.105018	0.143022	0.0380048
0.0266372	0.0813482	5.81831	2.83e-05	0.160176	2.37717	cg07456645	19	4769146	p	C19orf30	Body	open sea	Body - open sea	0.0680296	0.0946668	0.0266372
-0.0534366	0.74145	-5.80609	2.89e-05	0.161966	2.35371	cg07536161	2	87085357	p	CD8B	Body	shelf	Body - shelf	0.768168	0.714731	-0.0534366
0.030104	0.112296	5.78712	3e-05	0.165909	2.31724	cg14751398	6	20402153	p	E2F3	1stExon	island	1stExon - island	0.0972441	0.127348	0.030104
0.0635078	0.146217	5.78009	3.04e-05	0.166179	2.30371	cg20650029	8	133204098	q	KCNQ3	Body	open sea	Body - open sea	0.114463	0.177971	0.0635078
-0.043029	0.727507	-5.76036	3.16e-05	0.169857	2.26572	cg23927571	6	35461520	p	TEAD3	5'UTR	shelf	5'UTR - shelf	0.749021	0.705992	-0.043029
0.0773997	0.231488	5.7417	3.27e-05	0.169857	2.22976	cg18849102	4	4859935	p	MSX1	TSS1500	island	TSS1500 - island	0.192788	0.270188	0.0773997
0.0713265	0.563885	5.73277	3.33e-05	0.169857	2.2125	cg21513138	3	195460818	q	MUC20	3'UTR	open sea	3'UTR - open sea	0.528222	0.599548	0.0713265
-0.0536915	0.825076	-5.72838	3.35e-05	0.169857	2.20404	cg11549874	22	31202478	q	OSBP2	Body	shelf	Body - shelf	0.851921	0.79823	-0.0536915
0.064139	0.410532	5.72769	3.36e-05	0.169857	2.2027	cg10128479	1	156465749	q	MEF2D	5'UTR	shelf	5'UTR - shelf	0.378462	0.442601	0.064139
0.055821	0.453313	5.72713	3.36e-05	0.169857	2.20163	cg16254756	1	154943676	q	SHC1	5'UTR	shelf	5'UTR - shelf	0.425402	0.481223	0.055821
0.0487779	0.399539	5.70992	3.47e-05	0.169857	2.16837	cg25414605	11	67182672	q	ATPGD1	TSS1500	shore	TSS1500 - shore	0.375151	0.423928	0.0487779
0.0236656	0.0615504	5.70652	3.5e-05	0.169857	2.16178	cg16964348	7	24323799	p	NPY	TSS200	island	TSS200 - island	0.0497177	0.0733832	0.0236656
0.0548573	0.27471	5.68481	3.64e-05	0.169857	2.11977	cg09287190	13	100640914	q	NA	IGR	shore	IGR - shore	0.247281	0.302138	0.0548573
0.0871919	0.399677	5.68109	3.67e-05	0.169857	2.11258	cg01966891	15	95870990	q	NA	IGR	shore	IGR - shore	0.356082	0.443273	0.0871919
0.0365562	0.102344	5.66765	3.76e-05	0.169857	2.08653	cg04938456	12	56131768	q	NA	IGR	open sea	IGR - open sea	0.0840663	0.120623	0.0365562
0.041866	0.0765718	5.6674	3.77e-05	0.169857	2.08604	cg15237494	21	28339334	q	ADAMTS5	1stExon	island	1stExon - island	0.0556388	0.0975049	0.041866
0.0207812	0.0554622	5.66321	3.8e-05	0.169857	2.07792	cg13843603	17	30771994	q	PSMD11	Body	island	Body - island	0.0450716	0.0658528	0.0207812
0.0422112	0.134129	5.65965	3.82e-05	0.169857	2.07102	cg17674725	2	133426418	q	LYPD1	5'UTR	shore	5'UTR - shore	0.113024	0.155235	0.0422112
0.0386485	0.0878737	5.65006	3.89e-05	0.169857	2.0524	cg11737676	1	86042230	p	DDAH1	5'UTR	island	5'UTR - island	0.0685494	0.107198	0.0386485
-0.0912341	0.651857	-5.64602	3.92e-05	0.169857	2.04457	cg14170999	17	79380515	q	BAHCC1	Body	island	Body - island	0.697474	0.60624	-0.0912341
0.0372984	0.575977	5.64577	3.93e-05	0.169857	2.04409	cg19663555	7	94286521	q	SGCE	TSS1500	island	TSS1500 - island	0.557328	0.594626	0.0372984
0.0275716	0.0985412	5.62911	4.05e-05	0.169857	2.01172	cg10726475	3	149375252	q	WWTR1	5'UTR	island	5'UTR - island	0.0847555	0.112327	0.0275716
0.0643372	0.213871	5.6261	4.08e-05	0.169857	2.00586	cg07552322	11	43580581	p	MIR670	TSS1500	open sea	TSS1500 - open sea	0.181703	0.24604	0.0643372
0.054071	0.128999	5.61411	4.17e-05	0.169857	1.98254	cg12503267	2	176963315	q	HOXD12	TSS1500	shore	TSS1500 - shore	0.101963	0.156034	0.054071
0.0636247	0.113637	5.6081	4.22e-05	0.169857	1.97086	cg22374940	1	26551782	p	NA	IGR	island	IGR - island	0.0818245	0.145449	0.0636247
0.0933033	0.278841	5.60376	4.25e-05	0.169857	1.9624	cg20273260	2	133429169	q	LYPD1	TSS1500	shore	TSS1500 - shore	0.23219	0.325493	0.0933033
0.0277338	0.0992065	5.59257	4.35e-05	0.169857	1.94061	cg25978487	6	32157150	p	PBX2	Body	open sea	Body - open sea	0.0853396	0.113073	0.0277338
0.0257977	0.0759943	5.58599	4.4e-05	0.169857	1.92779	cg14315190	10	25465242	p	GPR158	1stExon	island	1stExon - island	0.0630954	0.0888931	0.0257977
0.035101	0.0895934	5.58559	4.41e-05	0.169857	1.92701	cg25299676	7	116312739	q	MET	5'UTR	shore	5'UTR - shore	0.0720429	0.107144	0.035101
-0.144539	0.605506	-5.58157	4.44e-05	0.169857	1.91918	cg09316306	4	38807337	p	TLR1	TSS1500	open sea	TSS1500 - open sea	0.677775	0.533237	-0.144539
-0.0648402	0.81161	-5.5806	4.45e-05	0.169857	1.91728	cg23176577	2	133010653	q	NCRNA00164	Body	shore	Body - shore	0.84403	0.77919	-0.0648402
0.0645074	0.166421	5.57649	4.48e-05	0.169857	1.90926	cg16542322	11	5617288	p	TRIM6-TRIM34	TSS1500	open sea	TSS1500 - open sea	0.134167	0.198675	0.0645074
0.0441838	0.192853	5.57327	4.51e-05	0.169857	1.90298	cg26757711	19	6022589	p	RFX2	Body	shelf	Body - shelf	0.170761	0.214945	0.0441838
0.0225841	0.049991	5.57249	4.52e-05	0.169857	1.90146	cg27347269	18	67067867	q	DOK6	TSS1500	island	TSS1500 - island	0.038699	0.0612831	0.0225841
-0.0822776	0.747875	-5.57137	4.53e-05	0.169857	1.89927	cg13061910	14	21288715	q	NA	IGR	open sea	IGR - open sea	0.789014	0.706736	-0.0822776
0.0405912	0.0982248	5.56515	4.58e-05	0.169857	1.88715	cg14036495	12	52431508	q	NA	IGR	island	IGR - island	0.0779292	0.11852	0.0405912
-0.0465582	0.709486	-5.56216	4.61e-05	0.169857	1.8813	cg06180869	11	76446769	q	NA	IGR	open sea	IGR - open sea	0.732765	0.686207	-0.0465582
0.0191175	0.0569366	5.56081	4.62e-05	0.169857	1.87868	cg21675770	19	41903199	q	EXOSC5	1stExon	island	1stExon - island	0.0473779	0.0664953	0.0191175
0.0422612	0.105955	5.55421	4.68e-05	0.169857	1.86578	cg19476053	2	223167463	q	CCDC140	5'UTR	island	5'UTR - island	0.0848247	0.127086	0.0422612
0.0364735	0.0869846	5.54514	4.76e-05	0.169857	1.84808	cg03395191	16	609989	p	C16orf11	TSS1500	island	TSS1500 - island	0.0687479	0.105221	0.0364735
-0.0766778	0.854355	-5.54469	4.77e-05	0.169857	1.84719	cg22446208	2	61388665	p	C2orf74	TSS1500	open sea	TSS1500 - open sea	0.892694	0.816017	-0.0766778
0.0457483	0.0917383	5.54338	4.78e-05	0.169857	1.84463	cg02165355	5	178368071	q	ZNF454	TSS200	island	TSS200 - island	0.0688642	0.114612	0.0457483
-0.05574	0.778206	-5.53915	4.82e-05	0.169857	1.83636	cg07789940	16	1609393	p	IFT140	Body	open sea	Body - open sea	0.806076	0.750336	-0.05574
0.0401834	0.129337	5.53822	4.83e-05	0.169857	1.83455	cg17259183	10	134599984	q	NKX6-2	TSS1500	island	TSS1500 - island	0.109245	0.149428	0.0401834
0.109468	0.26726	5.53797	4.83e-05	0.169857	1.83406	cg20780880	6	8103084	p	EEF1E1	TSS1500	shore	TSS1500 - shore	0.212526	0.321994	0.109468
0.115422	0.321112	5.53247	4.88e-05	0.169857	1.82329	cg14944696	3	115155686	q	NA	IGR	open sea	IGR - open sea	0.263401	0.378823	0.115422
0.0330967	0.105373	5.52641	4.94e-05	0.169857	1.81145	cg20247600	2	178129336	q	NFE2L2	5'UTR	island	5'UTR - island	0.0888248	0.121921	0.0330967
0.0279654	0.0770293	5.52597	4.94e-05	0.169857	1.81058	cg10345920	8	23560319	p	NKX2-6	Body	island	Body - island	0.0630466	0.091012	0.0279654
0.0304998	0.0870432	5.52104	4.99e-05	0.169857	1.80094	cg24824287	3	44726891	p	NA	IGR	shore	IGR - shore	0.0717933	0.102293	0.0304998
0.0280951	0.0647099	5.51746	5.02e-05	0.169857	1.79394	cg00089464	6	29717223	p	LOC285830	TSS1500	shore	TSS1500 - shore	0.0506624	0.0787575	0.0280951
0.0818293	0.277081	5.51618	5.04e-05	0.169857	1.79142	cg05025046	2	119013708	q	NA	IGR	open sea	IGR - open sea	0.236167	0.317996	0.0818293
0.0282215	0.0652496	5.51549	5.04e-05	0.169857	1.79007	cg23695133	20	21087075	p	NA	IGR	island	IGR - island	0.0511388	0.0793604	0.0282215
0.0231788	0.0813585	5.51	5.1e-05	0.169857	1.77933	cg09329564	14	76842507	q	ESRRB	5'UTR	island	5'UTR - island	0.0697691	0.0929479	0.0231788
-0.0587806	0.764084	-5.50594	5.14e-05	0.169857	1.77138	cg13967414	10	3991131	p	NA	IGR	open sea	IGR - open sea	0.793474	0.734694	-0.0587806
-0.103478	0.610032	-5.50291	5.17e-05	0.169857	1.76543	cg08085827	17	71361857	q	SDK2	Body	open sea	Body - open sea	0.661771	0.558293	-0.103478
0.0218876	0.0687063	5.50012	5.19e-05	0.169857	1.75997	cg26740856	10	77163316	q	C10orf41	Body	island	Body - island	0.0577625	0.0796501	0.0218876
-0.036414	0.882471	-5.49639	5.23e-05	0.169857	1.75266	cg21529699	7	148991998	q	ZNF783	Body	island	Body - island	0.900678	0.864264	-0.036414
0.0233758	0.0863567	5.48943	5.3e-05	0.169857	1.73902	cg15840658	9	72287152	q	APBA1	5'UTR	island	5'UTR - island	0.0746688	0.0980446	0.0233758
-0.0351141	0.882784	-5.4856	5.34e-05	0.169857	1.7315	cg06748476	15	77962173	q	NA	IGR	open sea	IGR - open sea	0.900341	0.865227	-0.0351141
0.0268652	0.0720685	5.48112	5.39e-05	0.169857	1.72271	cg09861115	8	65286484	q	NA	IGR	island	IGR - island	0.0586359	0.0855012	0.0268652
0.0210185	0.0715432	5.47847	5.42e-05	0.169857	1.71751	cg26158959	1	210111162	q	SYT14	TSS1500	shore	TSS1500 - shore	0.061034	0.0820525	0.0210185
0.028994	0.0889758	5.47448	5.46e-05	0.169857	1.70969	cg07689907	11	61582574	q	FADS1	Body	island	Body - island	0.0744788	0.103473	0.028994
-0.0633825	0.746061	-5.47309	5.47e-05	0.169857	1.70696	cg09657185	6	34003954	p	GRM4	Body	island	Body - island	0.777752	0.714369	-0.0633825
-0.0413511	0.819929	-5.46406	5.57e-05	0.169857	1.68923	cg06062514	6	31639143	p	LY6G5B	Body	open sea	Body - open sea	0.840605	0.799253	-0.0413511
0.0646906	0.159271	5.46026	5.61e-05	0.169857	1.68176	cg25106645	12	115135560	q	NA	IGR	shore	IGR - shore	0.126926	0.191616	0.0646906
0.0212025	0.0529723	5.4599	5.61e-05	0.169857	1.68106	cg11482099	11	31833477	p	PAX6	TSS1500	island	TSS1500 - island	0.042371	0.0635735	0.0212025
0.0498482	0.139817	5.45794	5.63e-05	0.169857	1.67721	cg10967350	3	2141304	p	CNTN4	TSS1500	island	TSS1500 - island	0.114892	0.164741	0.0498482
0.0864363	0.475497	5.45311	5.69e-05	0.169857	1.66771	cg23364711	13	110696820	q	NA	IGR	open sea	IGR - open sea	0.432279	0.518715	0.0864363
0.0201347	0.0760841	5.44698	5.76e-05	0.169857	1.65566	cg12573516	17	48637649	q	CACNA1G	TSS1500	island	TSS1500 - island	0.0660168	0.0861515	0.0201347
0.113045	0.249056	5.44233	5.81e-05	0.169857	1.64652	cg07080019	10	134036804	q	STK32C	Body	shelf	Body - shelf	0.192533	0.305578	0.113045
0.0460556	0.0938807	5.44188	5.81e-05	0.169857	1.64564	cg05201970	5	45696206	p	HCN1	5'UTR	island	5'UTR - island	0.0708529	0.116908	0.0460556
-0.03673	0.842173	-5.43861	5.85e-05	0.169857	1.63921	cg24663521	1	160371744	q	VANGL2	5'UTR	shore	5'UTR - shore	0.860538	0.823808	-0.03673
0.0301628	0.0729341	5.4377	5.86e-05	0.169857	1.63742	cg04748834	3	239229	p	CHL1	5'UTR	island	5'UTR - island	0.0578527	0.0880154	0.0301628
0.0829612	0.244923	5.43242	5.92e-05	0.169857	1.62702	cg05967403	13	28367245	q	GSX1	Body	island	Body - island	0.203442	0.286403	0.0829612
0.0240694	0.062531	5.43212	5.92e-05	0.169857	1.62643	cg02397499	11	61891354	q	INCENP	TSS200	island	TSS200 - island	0.0504963	0.0745656	0.0240694
0.0307931	0.10118	5.43177	5.93e-05	0.169857	1.62574	cg00064235	10	102989598	q	FLJ41350	Body	island	Body - island	0.0857835	0.116577	0.0307931
-0.0354769	0.856886	-5.43164	5.93e-05	0.169857	1.6255	cg11913951	6	44229550	p	NFKBIE	Body	shelf	Body - shelf	0.874624	0.839147	-0.0354769
-0.0396273	0.852856	-5.42565	6e-05	0.169857	1.6137	cg10484756	6	139614104	q	TXLNB	TSS1500	open sea	TSS1500 - open sea	0.872669	0.833042	-0.0396273
0.032926	0.099441	5.42433	6.01e-05	0.169857	1.6111	cg12467933	17	72353536	q	BTBD17	Body	island	Body - island	0.082978	0.115904	0.032926
0.103177	0.232024	5.42177	6.04e-05	0.169857	1.60607	cg24058604	7	27142437	p	HOXA2	TSS200	shore	TSS200 - shore	0.180436	0.283613	0.103177
0.0303698	0.12267	5.42037	6.06e-05	0.169857	1.6033	cg02895995	19	7554069	p	PEX11G	TSS200	shore	TSS200 - shore	0.107485	0.137855	0.0303698
0.0363707	0.126667	5.41618	6.11e-05	0.169857	1.59505	cg24689420	5	179126339	q	CANX	5'UTR	island	5'UTR - island	0.108481	0.144852	0.0363707
-0.0428974	0.837974	-5.4154	6.12e-05	0.169857	1.59351	cg05991938	8	144460945	q	RHPN1	Body	shore	Body - shore	0.859422	0.816525	-0.0428974
0.0233918	0.0804539	5.41483	6.13e-05	0.169857	1.59239	cg09095222	3	157816094	q	SHOX2	Body	island	Body - island	0.0687581	0.0921498	0.0233918
0.0586312	0.149246	5.41395	6.14e-05	0.169857	1.59065	cg07788204	9	116111618	q	BSPRY	TSS200	shore	TSS200 - shore	0.11993	0.178561	0.0586312
0.0239119	0.0945864	5.41287	6.15e-05	0.169857	1.58854	cg06652315	3	69591012	p	NA	IGR	island	IGR - island	0.0826304	0.106542	0.0239119
0.0223788	0.0626398	5.41265	6.15e-05	0.169857	1.5881	cg19803651	20	58179426	q	PHACTR3	TSS200	shore	TSS200 - shore	0.0514504	0.0738292	0.0223788
0.0711673	0.276062	5.41181	6.16e-05	0.169857	1.58645	cg10856875	14	65008641	q	HSPA2	1stExon	island	1stExon - island	0.240479	0.311646	0.0711673
0.03866	0.233048	5.41045	6.18e-05	0.169857	1.58376	cg22533606	17	79360405	q	NA	IGR	island	IGR - island	0.213718	0.252378	0.03866
0.0552955	0.241233	5.40184	6.28e-05	0.171246	1.5668	cg04098339	4	48486087	p	SLC10A4	1stExon	island	1stExon - island	0.213586	0.268881	0.0552955
0.0438781	0.119283	5.39841	6.32e-05	0.171246	1.56003	cg22645881	17	37824988	q	PNMT	Body	island	Body - island	0.0973441	0.141222	0.0438781
-0.0713218	0.785775	-5.39107	6.42e-05	0.171246	1.54555	cg17171722	19	34116309	q	CHST8	5'UTR	shore	5'UTR - shore	0.821435	0.750114	-0.0713218
0.0446428	0.118336	5.38487	6.49e-05	0.171246	1.53332	cg26203845	14	105293866	q	NA	IGR	island	IGR - island	0.0960145	0.140657	0.0446428
0.0395543	0.0985104	5.38383	6.51e-05	0.171246	1.53126	cg03350366	11	71752919	q	NUMA1	5'UTR	open sea	5'UTR - open sea	0.0787333	0.118288	0.0395543
-0.0508697	0.798596	-5.37642	6.6e-05	0.171246	1.51664	cg04149585	8	136467891	q	NA	IGR	shore	IGR - shore	0.824031	0.773161	-0.0508697
0.10262	0.243233	5.37485	6.62e-05	0.171246	1.51354	cg22826333	4	48987791	p	CWH43	TSS1500	island	TSS1500 - island	0.191923	0.294543	0.10262
0.0751852	0.72316	5.37042	6.68e-05	0.171246	1.50479	cg05034446	1	209961872	q	IRF6	Body	shelf	Body - shelf	0.685568	0.760753	0.0751852
-0.163408	0.414251	-5.36554	6.74e-05	0.171246	1.49515	cg08757862	4	38807382	p	TLR1	TSS1500	open sea	TSS1500 - open sea	0.495955	0.332547	-0.163408
0.035606	0.0776004	5.36125	6.8e-05	0.171246	1.48668	cg09679234	4	46392417	p	GABRA2	TSS1500	island	TSS1500 - island	0.0597974	0.0954034	0.035606
0.0306832	0.0941198	5.35724	6.85e-05	0.171246	1.47875	cg09420907	12	4273763	p	NA	IGR	shore	IGR - shore	0.0787782	0.109461	0.0306832
-0.0599175	0.813544	-5.35534	6.88e-05	0.171246	1.47499	cg11080552	1	8556722	p	RERE	Body	open sea	Body - open sea	0.843503	0.783585	-0.0599175
0.0442992	0.410108	5.3544	6.89e-05	0.171246	1.47314	cg09025625	1	154942509	q	SHC1	Body	shelf	Body - shelf	0.387959	0.432258	0.0442992
0.0477771	0.420958	5.35439	6.89e-05	0.171246	1.47311	cg04842472	7	39872851	p	NA	IGR	island	IGR - island	0.397069	0.444846	0.0477771
0.032003	0.244319	5.35376	6.9e-05	0.171246	1.47187	cg04704064	12	125039219	q	NA	IGR	island	IGR - island	0.228317	0.26032	0.032003
0.061822	0.24523	5.34735	6.99e-05	0.171246	1.45919	cg25179758	13	36918614	q	SPG20	5'UTR	shore	5'UTR - shore	0.214319	0.276141	0.061822
-0.0487086	0.768519	-5.34655	7e-05	0.171246	1.45761	cg10566297	4	2049235	p	NA	IGR	shore	IGR - shore	0.792874	0.744165	-0.0487086
-0.0473857	0.811033	-5.34545	7.01e-05	0.171246	1.45543	cg24965187	14	104824475	q	NA	IGR	open sea	IGR - open sea	0.834726	0.78734	-0.0473857
0.0248908	0.0688985	5.34412	7.03e-05	0.171246	1.45281	cg05422683	7	145814003	q	CNTNAP2	1stExon	island	1stExon - island	0.0564531	0.0813439	0.0248908
0.0267625	0.0999313	5.33519	7.15e-05	0.171246	1.43514	cg11829203	14	78266847	q	ADCK1	5'UTR	shore	5'UTR - shore	0.0865501	0.113313	0.0267625
0.0280494	0.107785	5.33291	7.19e-05	0.171246	1.43063	cg17810802	3	108307946	q	DZIP3	TSS1500	shore	TSS1500 - shore	0.0937604	0.12181	0.0280494
-0.0336893	0.842051	-5.33257	7.19e-05	0.171246	1.42995	cg19654142	4	3478064	p	DOK7	Body	shelf	Body - shelf	0.858896	0.825206	-0.0336893
0.0707543	0.408733	5.33038	7.22e-05	0.171246	1.4256	cg27044455	5	149878183	q	NA	IGR	open sea	IGR - open sea	0.373356	0.44411	0.0707543
0.0218234	0.0746085	5.32532	7.29e-05	0.171246	1.41559	cg19256292	2	25563526	p	DNMT3A	5'UTR	island	5'UTR - island	0.0636968	0.0855202	0.0218234
0.0941498	0.191954	5.32017	7.37e-05	0.171246	1.40539	cg17686487	5	50686281	q	ISL1	Body	shore	Body - shore	0.144879	0.239029	0.0941498
0.0611787	0.40926	5.31966	7.37e-05	0.171246	1.40439	cg12212103	17	48231729	q	NA	IGR	shelf	IGR - shelf	0.378671	0.43985	0.0611787
-0.0464983	0.838718	-5.31726	7.41e-05	0.171246	1.39963	cg18384402	6	33140761	p	COL11A2	Body	open sea	Body - open sea	0.861968	0.815469	-0.0464983
0.0591298	0.116087	5.31535	7.44e-05	0.171246	1.39585	cg22044002	10	94825547	q	CYP26C1	Body	island	Body - island	0.0865221	0.145652	0.0591298
0.045782	0.115966	5.31378	7.46e-05	0.171246	1.39273	cg14512346	14	92788914	q	SLC24A4	TSS1500	island	TSS1500 - island	0.0930751	0.138857	0.045782
0.033666	0.12075	5.31202	7.49e-05	0.171246	1.38925	cg08400844	6	31939816	p	DOM3Z	5'UTR	island	5'UTR - island	0.103917	0.137583	0.033666
0.0474483	0.12195	5.30965	7.52e-05	0.171246	1.38455	cg21754388	13	37004747	q	CCNA1	TSS1500	shore	TSS1500 - shore	0.0982257	0.145674	0.0474483
0.0622794	0.388819	5.3081	7.54e-05	0.171246	1.38148	cg21211585	19	18496984	p	GDF15	1stExon	shore	1stExon - shore	0.357679	0.419958	0.0622794
0.0353419	0.107259	5.30694	7.56e-05	0.171246	1.37917	cg00173504	1	119530144	p	TBX15	5'UTR	island	5'UTR - island	0.0895877	0.12493	0.0353419
-0.0541581	0.764386	-5.30165	7.64e-05	0.171246	1.36868	cg16795280	3	194783413	q	NA	IGR	shelf	IGR - shelf	0.791465	0.737307	-0.0541581
0.102589	0.462539	5.30138	7.64e-05	0.171246	1.36815	cg03504310	16	22827807	p	HS3ST2	Body	shore	Body - shore	0.411244	0.513833	0.102589
0.0486883	0.367104	5.30035	7.66e-05	0.171246	1.3661	cg08009313	3	130682432	q	ATP2C1	Body	open sea	Body - open sea	0.34276	0.391448	0.0486883
0.0467944	0.0966427	5.29777	7.7e-05	0.171246	1.36099	cg05383490	13	108518955	q	FAM155A	1stExon	shore	1stExon - shore	0.0732455	0.12004	0.0467944
-0.0338492	0.848749	-5.29564	7.73e-05	0.171246	1.35676	cg13197078	6	31963919	p	C4B	Body	open sea	Body - open sea	0.865674	0.831825	-0.0338492
0.0547571	0.587846	5.28959	7.82e-05	0.171246	1.34477	cg04284164	9	45440921	p	NA	IGR	shore	IGR - shore	0.560468	0.615225	0.0547571
0.0932741	0.214038	5.27847	7.99e-05	0.171246	1.32269	cg03289180	13	113097259	q	NA	IGR	open sea	IGR - open sea	0.167401	0.260675	0.0932741
-0.0598524	0.673434	-5.27799	8e-05	0.171246	1.32174	cg22277567	2	240226201	q	HDAC4	Body	open sea	Body - open sea	0.70336	0.643507	-0.0598524
0.0717809	0.128701	5.27492	8.05e-05	0.171246	1.31563	cg09423836	4	77070069	q	NUP54	TSS1500	shore	TSS1500 - shore	0.0928109	0.164592	0.0717809
0.0346014	0.131765	5.27463	8.05e-05	0.171246	1.31505	cg08251037	7	70597778	q	WBSCR17	TSS200	island	TSS200 - island	0.114464	0.149065	0.0346014
0.0741211	0.160857	5.27461	8.05e-05	0.171246	1.31502	cg22045942	19	35490561	q	GRAMD1A	TSS1500	shore	TSS1500 - shore	0.123796	0.197917	0.0741211
0.0244187	0.0763159	5.27308	8.08e-05	0.171246	1.31198	cg26314531	2	26401878	p	FAM59B	Body	island	Body - island	0.0641065	0.0885252	0.0244187
0.045443	0.135101	5.27221	8.09e-05	0.171246	1.31024	cg15455392	11	124610470	q	NRGN	Body	island	Body - island	0.112379	0.157822	0.045443
0.0963693	0.261524	5.26863	8.15e-05	0.171246	1.30313	cg16281322	17	43510478	q	SH3D20	TSS200	shore	TSS200 - shore	0.213339	0.309709	0.0963693
0.0376728	0.109229	5.26832	8.15e-05	0.171246	1.30252	cg20119106	7	153750421	q	DPP6	Body	island	Body - island	0.0903928	0.128066	0.0376728
0.0204229	0.0754336	5.26573	8.2e-05	0.171246	1.29737	ch.5.92314382F	5	92288626	q	NA	IGR	open sea	IGR - open sea	0.0652222	0.085645	0.0204229
0.0277405	0.0983604	5.26456	8.21e-05	0.171246	1.29505	cg22194305	4	2264032	p	MXD4	TSS1500	island	TSS1500 - island	0.0844902	0.112231	0.0277405
0.0537151	0.425985	5.2629	8.24e-05	0.171246	1.29175	cg19563619	4	1107259	p	RNF212	1stExon	island	1stExon - island	0.399127	0.452842	0.0537151
0.044875	0.209633	5.26167	8.26e-05	0.171246	1.28931	cg01325271	5	179247603	q	SQSTM1	5'UTR	shore	5'UTR - shore	0.187195	0.23207	0.044875
-0.0369444	0.875212	-5.25917	8.3e-05	0.171246	1.28435	cg08490349	17	17086207	p	MPRIP	Body	open sea	Body - open sea	0.893684	0.85674	-0.0369444
-0.0335434	0.734795	-5.25713	8.33e-05	0.171246	1.28029	cg20086660	8	22079882	p	PHYHIP	Body	shore	Body - shore	0.751566	0.718023	-0.0335434
-0.0428966	0.803494	-5.25509	8.37e-05	0.171246	1.27624	cg24927852	17	78390297	q	FLJ35220	Body	shore	Body - shore	0.824942	0.782045	-0.0428966
0.0524051	0.16246	5.25435	8.38e-05	0.171246	1.27475	cg21863207	12	104234989	q	NT5DC3	TSS200	island	TSS200 - island	0.136257	0.188662	0.0524051
0.0340424	0.175451	5.25337	8.4e-05	0.171246	1.2728	cg24940885	1	48173972	p	NA	IGR	shore	IGR - shore	0.158429	0.192472	0.0340424
0.0552478	0.228311	5.25293	8.4e-05	0.171246	1.27193	cg21415227	11	13985911	p	SPON1	Body	island	Body - island	0.200687	0.255935	0.0552478
0.0395843	0.478099	5.24022	8.62e-05	0.171246	1.24664	cg00171192	22	17518345	q	CECR7	Body	island	Body - island	0.458307	0.497892	0.0395843
0.0597042	0.168122	5.23821	8.65e-05	0.171246	1.24265	cg05488160	6	27259162	p	NA	IGR	island	IGR - island	0.13827	0.197974	0.0597042
0.0387547	0.422411	5.23615	8.69e-05	0.171246	1.23854	cg00119073	3	187870713	q	LPP	TSS1500	shore	TSS1500 - shore	0.403034	0.441789	0.0387547
-0.0340202	0.888698	-5.23564	8.69e-05	0.171246	1.23752	cg12867156	7	4218211	p	SDK1	Body	open sea	Body - open sea	0.905708	0.871688	-0.0340202
0.0496289	0.211451	5.23526	8.7e-05	0.171246	1.23678	cg16184943	22	22863293	q	ZNF280B	1stExon	shore	1stExon - shore	0.186637	0.236266	0.0496289
0.0594673	0.470319	5.23502	8.7e-05	0.171246	1.2363	cg20109001	3	134611847	q	EPHB1	Body	open sea	Body - open sea	0.440585	0.500052	0.0594673
0.0338267	0.115275	5.23455	8.71e-05	0.171246	1.23536	cg21417459	1	203247740	q	NA	IGR	open sea	IGR - open sea	0.0983613	0.132188	0.0338267
0.0268401	0.0884345	5.23365	8.73e-05	0.171246	1.23357	cg13067215	16	67427285	q	TPPP3	5'UTR	island	5'UTR - island	0.0750145	0.101855	0.0268401
0.0282957	0.12403	5.23128	8.77e-05	0.171246	1.22885	cg14689146	6	28908579	p	NA	IGR	open sea	IGR - open sea	0.109882	0.138178	0.0282957
0.0315595	0.0875863	5.2312	8.77e-05	0.171246	1.22868	cg06213287	5	96478495	q	LIX1	1stExon	open sea	1stExon - open sea	0.0718065	0.103366	0.0315595
0.0662831	0.253093	5.22778	8.83e-05	0.171246	1.22187	cg21491308	19	43892826	q	TEX101	5'UTR	open sea	5'UTR - open sea	0.219951	0.286234	0.0662831
0.0238774	0.0718156	5.22595	8.86e-05	0.171246	1.21824	cg10906602	3	33259920	p	SUSD5	Body	island	Body - island	0.0598769	0.0837543	0.0238774
-0.0346351	0.790968	-5.22422	8.89e-05	0.171246	1.21478	cg01588581	2	241832900	q	C2orf54	TSS1500	open sea	TSS1500 - open sea	0.808286	0.773651	-0.0346351
0.0255554	0.084557	5.22252	8.92e-05	0.171246	1.21141	cg01791410	3	150802997	q	NA	IGR	island	IGR - island	0.0717793	0.0973348	0.0255554
-0.0348734	0.89975	-5.22237	8.92e-05	0.171246	1.2111	cg12755471	12	93096780	q	C12orf74	TSS200	open sea	TSS200 - open sea	0.917187	0.882313	-0.0348734
0.0687026	0.201549	5.22139	8.94e-05	0.171246	1.20915	cg00324097	17	75446549	q	2015-09-09	TSS200	shore	TSS200 - shore	0.167198	0.235901	0.0687026
0.0956046	0.199794	5.22023	8.96e-05	0.171246	1.20685	cg02919960	7	27192549	p	NA	IGR	shore	IGR - shore	0.151992	0.247597	0.0956046
0.0792561	0.371529	5.21404	9.07e-05	0.17205	1.1945	cg10377921	19	15391946	p	BRD4	TSS1500	open sea	TSS1500 - open sea	0.331901	0.411157	0.0792561
0.0544955	0.346132	5.20942	9.15e-05	0.17205	1.18529	cg12473916	1	154943651	q	SHC1	5'UTR	shelf	5'UTR - shelf	0.318885	0.37338	0.0544955
0.0273924	0.0942719	5.20681	9.2e-05	0.17205	1.18009	cg17841992	7	150783132	q	AGAP3	TSS1500	island	TSS1500 - island	0.0805757	0.107968	0.0273924
0.0260489	0.0853513	5.20294	9.27e-05	0.17205	1.17237	cg14374829	21	33244742	q	HUNK	TSS1500	shore	TSS1500 - shore	0.0723268	0.0983757	0.0260489
0.0246448	0.0924117	5.20153	9.3e-05	0.17205	1.16957	cg18056266	3	99357081	q	COL8A1	TSS1500	open sea	TSS1500 - open sea	0.0800894	0.104734	0.0246448
0.0240115	0.0720281	5.196	9.4e-05	0.17205	1.15854	cg07400877	20	45440085	q	NA	IGR	island	IGR - island	0.0600223	0.0840339	0.0240115
0.0293014	0.0890238	5.19046	9.5e-05	0.17205	1.14748	cg00781186	1	182809277	q	DHX9	5'UTR	shore	5'UTR - shore	0.0743731	0.103674	0.0293014
0.0202669	0.0767301	5.19037	9.5e-05	0.17205	1.14729	cg10530164	2	219858911	q	CRYBA2	TSS1500	island	TSS1500 - island	0.0665966	0.0868636	0.0202669
0.049465	0.134676	5.18921	9.53e-05	0.17205	1.14498	cg13683990	6	33161292	p	COL11A2	TSS1500	island	TSS1500 - island	0.109944	0.159409	0.049465
-0.0649518	0.839102	-5.18897	9.53e-05	0.17205	1.14451	cg17494334	1	230469330	q	PGBD5	Body	shore	Body - shore	0.871578	0.806627	-0.0649518
0.0259669	0.0876653	5.18891	9.53e-05	0.17205	1.14439	cg12951224	8	38126910	p	PPAPDC1B	TSS200	island	TSS200 - island	0.0746819	0.100649	0.0259669
0.0712195	0.303258	5.183	9.64e-05	0.17205	1.13258	cg14352658	9	134407172	q	UCK1	TSS1500	island	TSS1500 - island	0.267649	0.338868	0.0712195
0.0227743	0.0655467	5.18032	9.69e-05	0.17205	1.12723	cg01999158	17	12692692	p	RICH2	TSS200	shore	TSS200 - shore	0.0541596	0.0769339	0.0227743
0.0758768	0.531483	5.1796	9.71e-05	0.17205	1.12579	cg08805041	16	621841	p	PIGQ	5'UTR	shore	5'UTR - shore	0.493545	0.569422	0.0758768
0.0203815	0.048314	5.17741	9.75e-05	0.17205	1.12143	cg16044251	6	29521695	p	NA	IGR	island	IGR - island	0.0381233	0.0585048	0.0203815
0.054806	0.15954	5.17555	9.79e-05	0.17205	1.1177	cg12094174	6	31466187	p	MICB	Body	island	Body - island	0.132137	0.186943	0.054806
0.022309	0.0768891	5.17525	9.79e-05	0.17205	1.11711	cg17370395	8	135725535	q	ZFAT	TSS1500	island	TSS1500 - island	0.0657346	0.0880436	0.022309
0.0834496	0.604938	5.17151	9.86e-05	0.17205	1.10964	cg16484020	16	23217411	p	SCNN1G	Body	open sea	Body - open sea	0.563213	0.646663	0.0834496
0.0467142	0.111871	5.16976	9.9e-05	0.17205	1.10615	cg27547291	2	201451026	q	AOX1	Body	island	Body - island	0.0885143	0.135228	0.0467142
0.0266819	0.0613471	5.16835	9.93e-05	0.17205	1.10333	cg02155398	2	45160490	p	NA	IGR	shore	IGR - shore	0.0480062	0.0746881	0.0266819
-0.0375608	0.892895	-5.16814	9.93e-05	0.17205	1.1029	cg16943185	11	94503894	q	AMOTL1	Body	shore	Body - shore	0.911675	0.874114	-0.0375608
-0.0520537	0.801289	-5.1674	9.94e-05	0.17205	1.10142	cg02928840	1	208218075	q	PLXNA2	Body	open sea	Body - open sea	0.827316	0.775262	-0.0520537
0.0288442	0.0944308	5.16616	9.97e-05	0.17205	1.09896	cg27182351	12	131199848	q	NA	IGR	island	IGR - island	0.0800087	0.108853	0.0288442
-0.0435272	0.87185	-5.16532	9.99e-05	0.17205	1.09727	cg23112423	7	10516354	p	NA	IGR	open sea	IGR - open sea	0.893614	0.850087	-0.0435272
0.0306491	0.102229	5.16228	0.000100453	0.17205	1.09119	cg12970008	11	3186095	p	OSBPL5	5'UTR	shore	5'UTR - shore	0.086904	0.117553	0.0306491
0.0256467	0.0811884	5.16059	0.000100787	0.17205	1.08782	cg01708552	7	100815485	q	C7orf52	Body	island	Body - island	0.0683651	0.0940118	0.0256467
0.0176284	0.0515712	5.15951	0.000101003	0.17205	1.08566	cg05259966	11	124981320	q	NA	IGR	island	IGR - island	0.042757	0.0603853	0.0176284
0.076141	0.450414	5.15399	0.000102111	0.17205	1.07461	cg04064054	16	619455	p	PIGQ	TSS1500	shore	TSS1500 - shore	0.412344	0.488485	0.076141
0.0458741	0.372084	5.1514	0.000102634	0.17205	1.06944	cg15398152	6	32016535	p	TNXB	Body	open sea	Body - open sea	0.349147	0.395021	0.0458741
0.0461079	0.30217	5.15048	0.000102819	0.17205	1.06761	cg25310700	10	5702083	p	ASB13	Body	open sea	Body - open sea	0.279116	0.325224	0.0461079
0.0171606	0.0587315	5.14646	0.00010364	0.17205	1.05956	cg23083530	19	6110790	p	RFX2	TSS200	island	TSS200 - island	0.0501512	0.0673118	0.0171606
0.0466689	0.148413	5.14374	0.000104197	0.17205	1.05413	cg09385692	5	180597400	q	NA	IGR	island	IGR - island	0.125079	0.171748	0.0466689
-0.046673	0.862006	-5.14279	0.000104395	0.17205	1.05221	cg04476531	20	15460804	p	MACROD2	5'UTR	open sea	5'UTR - open sea	0.885342	0.838669	-0.046673
0.0492295	0.123605	5.14224	0.000104508	0.17205	1.05111	cg04755227	16	88449254	q	NA	IGR	shore	IGR - shore	0.0989899	0.148219	0.0492295
-0.0293958	0.884169	-5.13702	0.000105592	0.17205	1.04066	cg27000853	16	1212609	p	CACNA1H	Body	shore	Body - shore	0.898867	0.869471	-0.0293958
0.0438263	0.110509	5.13636	0.00010573	0.17205	1.03935	cg07307975	11	46260618	p	NA	IGR	island	IGR - island	0.0885954	0.132422	0.0438263
0.0245846	0.0909067	5.13574	0.000105859	0.17205	1.03811	cg16311045	3	195800273	q	TFRC	Body	open sea	Body - open sea	0.0786144	0.103199	0.0245846
0.0246048	0.100573	5.13467	0.000106084	0.17205	1.03596	cg22153873	2	60781524	p	BCL11A	TSS1500	island	TSS1500 - island	0.0882701	0.112875	0.0246048
0.0188997	0.0557568	5.13352	0.000106325	0.17205	1.03366	cg20797766	16	2770866	p	PRSS27	TSS1500	shore	TSS1500 - shore	0.0463069	0.0652066	0.0188997
0.035343	0.0970453	5.13209	0.000106625	0.17205	1.03081	cg27122536	16	86544658	q	FOXF1	1stExon	island	1stExon - island	0.0793738	0.114717	0.035343
0.0581625	0.109631	5.13105	0.000106844	0.17205	1.02873	cg09434193	16	227233	p	HBA1	Body	island	Body - island	0.0805493	0.138712	0.0581625
0.045792	0.100932	5.13068	0.000106924	0.17205	1.02798	cg07382998	17	76880071	q	TIMP2	Body	open sea	Body - open sea	0.0780363	0.123828	0.045792
-0.028306	0.919303	-5.12857	0.00010737	0.17205	1.02376	cg05133398	6	28969259	p	ZNF311	Body	open sea	Body - open sea	0.933457	0.90515	-0.028306
0.0295833	0.0823327	5.12813	0.000107463	0.17205	1.02288	cg10157251	15	89914608	q	NA	IGR	island	IGR - island	0.0675411	0.0971244	0.0295833
0.0271277	0.0886425	5.12803	0.000107486	0.17205	1.02266	cg21950534	6	152128483	q	ESR1	TSS1500	shore	TSS1500 - shore	0.0750787	0.102206	0.0271277
0.026357	0.0735819	5.12773	0.000107549	0.17205	1.02207	cg25570913	13	112759893	q	NA	IGR	island	IGR - island	0.0604034	0.0867604	0.026357
-0.0298548	0.837374	-5.1277	0.000107555	0.17205	1.02202	cg05481579	17	79030796	q	BAIAP2	Body	open sea	Body - open sea	0.852302	0.822447	-0.0298548
0.0773888	0.258607	5.12252	0.000108662	0.17205	1.01164	cg27002522	12	54426772	q	HOXC4	5'UTR	shore	5'UTR - shore	0.219912	0.297301	0.0773888
-0.116203	0.671685	-5.1167	0.000109921	0.17205	0.999981	cg25073967	14	105360327	q	KIAA0284	Body	shore	Body - shore	0.729786	0.613584	-0.116203
0.0638269	0.399236	5.11251	0.000110838	0.17205	0.991576	cg23837265	10	88730407	q	C10orf116	3'UTR	shore	3'UTR - shore	0.367323	0.431149	0.0638269
-0.0740269	0.815911	-5.10942	0.000111516	0.17205	0.985397	cg16563255	16	72995177	q	ZFHX3	5'UTR	shore	5'UTR - shore	0.852925	0.778898	-0.0740269
0.0402308	0.0975153	5.1056	0.000112364	0.17205	0.977736	cg04651603	12	54321302	q	NA	IGR	island	IGR - island	0.0773999	0.117631	0.0402308
0.0191514	0.0544677	5.10509	0.000112477	0.17205	0.976717	cg10577016	9	114423680	q	GNG10	TSS200	island	TSS200 - island	0.044892	0.0640433	0.0191514
-0.0581561	0.812952	-5.10476	0.000112551	0.17205	0.976051	cg18232841	19	35615103	q	FXYD3	3'UTR	shore	3'UTR - shore	0.84203	0.783874	-0.0581561
-0.0393724	0.872846	-5.10202	0.000113163	0.17205	0.97056	cg07431944	16	1574985	p	IFT140	Body	island	Body - island	0.892532	0.85316	-0.0393724
0.0600458	0.32288	5.10164	0.000113248	0.17205	0.969798	cg07219955	6	46703538	p	PLA2G7	TSS1500	shore	TSS1500 - shore	0.292857	0.352903	0.0600458
0.0229462	0.0648592	5.09929	0.000113776	0.17205	0.965088	cg06657096	9	140024858	q	NA	IGR	island	IGR - island	0.0533861	0.0763324	0.0229462
0.0241195	0.0647685	5.09893	0.000113857	0.17205	0.964367	cg23302682	6	166580952	q	T	Body	island	Body - island	0.0527088	0.0768283	0.0241195
0.0617903	0.117102	5.09745	0.000114192	0.17205	0.961395	cg21184495	17	30677090	q	ZNF207	TSS200	island	TSS200 - island	0.0862072	0.147998	0.0617903
-0.0340854	0.835715	-5.09622	0.000114471	0.17205	0.958924	cg08478006	16	54313764	q	NA	IGR	shore	IGR - shore	0.852758	0.818672	-0.0340854
0.0288315	0.0832501	5.09531	0.000114677	0.17205	0.957107	cg26001902	2	108602979	q	SLC5A7	TSS200	island	TSS200 - island	0.0688343	0.0976658	0.0288315
0.067553	0.178798	5.08997	0.000115897	0.17205	0.94639	cg01858517	10	79396584	q	KCNMA1	Body	island	Body - island	0.145022	0.212575	0.067553
0.0278415	0.13553	5.08847	0.000116242	0.17205	0.943383	cg17178646	20	44420658	q	WFDC3	TSS200	island	TSS200 - island	0.121609	0.149451	0.0278415
-0.057382	0.836836	-5.08738	0.000116496	0.17205	0.941178	cg19876388	4	141420647	q	NA	IGR	shore	IGR - shore	0.865527	0.808145	-0.057382
0.0604776	0.137908	5.08129	0.000117911	0.17205	0.928955	cg11982293	2	175205387	q	NA	IGR	island	IGR - island	0.107669	0.168147	0.0604776
0.0260341	0.0801438	5.08056	0.000118081	0.17205	0.927502	cg21482659	7	82073453	q	CACNA2D1	TSS1500	island	TSS1500 - island	0.0671268	0.0931609	0.0260341
0.027969	0.103193	5.07768	0.000118758	0.17205	0.92171	cg19483506	12	110437936	q	ANKRD13A	Body	shore	Body - shore	0.0892086	0.117178	0.027969
0.0266127	0.0822534	5.07741	0.00011882	0.17205	0.921179	cg10089145	11	130030103	q	ST14	Body	island	Body - island	0.0689471	0.0955598	0.0266127
-0.0467094	0.797476	-5.07678	0.000118969	0.17205	0.919915	cg21656522	17	42350539	q	NA	IGR	open sea	IGR - open sea	0.820831	0.774121	-0.0467094
0.0872642	0.376065	5.07527	0.000119326	0.17205	0.916886	cg08332990	4	997351	p	IDUA	Body	island	Body - island	0.332433	0.419698	0.0872642
0.10193	0.186468	5.07494	0.000119405	0.17205	0.916212	cg02382037	12	130823570	q	PIWIL1	5'UTR	island	5'UTR - island	0.135503	0.237434	0.10193
0.0605318	0.182407	5.07264	0.00011995	0.17205	0.911604	cg04473654	4	54187654	q	SCFD2	Body	open sea	Body - open sea	0.152141	0.212673	0.0605318
0.0310354	0.0750242	5.06823	0.000121006	0.17205	0.902733	cg19388154	17	46805946	q	HOXB13	1stExon	island	1stExon - island	0.0595065	0.0905419	0.0310354
0.0751803	0.328279	5.0668	0.000121349	0.17205	0.899866	cg26436731	1	244395115	q	NA	IGR	open sea	IGR - open sea	0.290688	0.365869	0.0751803
-0.0782503	0.730747	-5.06625	0.000121482	0.17205	0.898756	cg26400113	6	138120219	q	NA	IGR	open sea	IGR - open sea	0.769872	0.691622	-0.0782503
0.0681311	0.275364	5.06542	0.000121682	0.17205	0.897093	cg01612883	12	125023115	q	NA	IGR	shore	IGR - shore	0.241299	0.30943	0.0681311
-0.0451909	0.663867	-5.06529	0.000121715	0.17205	0.896824	cg04363470	11	7597814	p	PPFIBP2	Body	open sea	Body - open sea	0.686462	0.641271	-0.0451909
0.0196611	0.0562612	5.06411	0.000122	0.17205	0.894458	cg02364610	11	46317036	p	CREB3L1	Body	island	Body - island	0.0464306	0.0660917	0.0196611
-0.0284032	0.862466	-5.06207	0.000122494	0.17205	0.890365	cg09994022	13	99127189	q	STK24	Body	island	Body - island	0.876667	0.848264	-0.0284032
-0.140481	0.381479	-5.05909	0.00012322	0.17205	0.884383	cg22839308	4	38807259	p	TLR1	TSS1500	open sea	TSS1500 - open sea	0.45172	0.311239	-0.140481
0.0484028	0.111333	5.05898	0.000123249	0.17205	0.884149	cg17102963	1	231298758	q	TRIM67	1stExon	island	1stExon - island	0.0871311	0.135534	0.0484028
0.0419256	0.13805	5.05348	0.000124603	0.17205	0.873089	cg13850380	1	1475143	p	C1orf70	Body	island	Body - island	0.117088	0.159013	0.0419256
0.0311585	0.0661166	5.05111	0.000125189	0.17205	0.86834	cg10617909	5	180527697	q	NA	IGR	island	IGR - island	0.0505373	0.0816958	0.0311585
0.0512975	0.103617	5.05106	0.000125203	0.17205	0.868232	cg24392889	17	77775305	q	NA	IGR	island	IGR - island	0.0779678	0.129265	0.0512975
0.0388338	0.197647	5.05084	0.000125258	0.17205	0.867788	cg14728310	19	9879317	p	ZNF846	1stExon	island	1stExon - island	0.17823	0.217064	0.0388338
0.0525984	0.2965	5.05053	0.000125334	0.17205	0.867171	cg15296856	17	80199608	q	NA	IGR	shore	IGR - shore	0.270201	0.322799	0.0525984
0.0669733	0.206689	5.04978	0.000125521	0.17205	0.865661	cg15768203	2	170440722	q	PPIG	TSS200	shore	TSS200 - shore	0.173202	0.240175	0.0669733
0.0267033	0.0862229	5.047	0.000126216	0.17205	0.860071	cg22041033	17	79884562	q	LOC92659	TSS1500	shore	TSS1500 - shore	0.0728713	0.0995746	0.0267033
-0.0331362	0.587274	-5.04456	0.000126831	0.17205	0.855158	cg09578319	17	4900256	p	INCA1	5'UTR	shore	5'UTR - shore	0.603842	0.570706	-0.0331362
0.0179011	0.0431086	5.04373	0.000127041	0.17205	0.853484	cg25945374	8	136468992	q	KHDRBS3	TSS1500	island	TSS1500 - island	0.034158	0.0520591	0.0179011
0.0707739	0.407658	5.04365	0.000127061	0.17205	0.853323	cg25268718	14	24604711	q	PSME1	TSS1500	shore	TSS1500 - shore	0.372271	0.443045	0.0707739
0.0680356	0.120358	5.0418	0.000127528	0.17205	0.84961	cg07388216	16	3415311	p	NA	IGR	shore	IGR - shore	0.0863398	0.154375	0.0680356
0.0631898	0.196169	5.03674	0.000128818	0.17205	0.839425	cg08560874	6	29759947	p	HCG4	Body	island	Body - island	0.164574	0.227764	0.0631898
0.0361124	0.115858	5.03588	0.000129038	0.17205	0.8377	cg15823982	18	61638155	q	SERPINB8	5'UTR	shore	5'UTR - shore	0.0978017	0.133914	0.0361124
0.0602287	0.335378	5.03348	0.000129654	0.17205	0.832878	cg05685023	3	187870940	q	LPP	TSS1500	shore	TSS1500 - shore	0.305263	0.365492	0.0602287
0.0251903	0.0938343	5.03246	0.00012992	0.17205	0.830811	cg09645130	22	24951593	q	C22orf13	TSS1500	island	TSS1500 - island	0.0812391	0.106429	0.0251903
0.160763	0.365753	5.03087	0.000130331	0.17205	0.827611	cg06994787	16	11834960	p	TXNDC11	Body	shore	Body - shore	0.285371	0.446135	0.160763
0.0475907	0.328552	5.02871	0.000130891	0.17205	0.823278	cg04330326	19	2770448	p	SGTA	5'UTR	shelf	5'UTR - shelf	0.304756	0.352347	0.0475907
-0.0685375	0.70386	-5.02757	0.00013119	0.17205	0.82097	cg06232205	15	40120808	q	GPR176	Body	open sea	Body - open sea	0.738129	0.669591	-0.0685375
0.0421656	0.112002	5.02355	0.000132243	0.17205	0.812879	cg11685547	9	135455303	q	NA	IGR	island	IGR - island	0.0909189	0.133085	0.0421656
0.0376306	0.0907407	5.02087	0.000132949	0.17205	0.807493	cg13355704	2	69968414	p	ANXA4	TSS1500	shore	TSS1500 - shore	0.0719254	0.109556	0.0376306
0.0238232	0.0875009	5.01944	0.000133329	0.17205	0.804606	cg08472583	7	65580288	q	CRCP	Body	shore	Body - shore	0.0755893	0.0994125	0.0238232
0.0418421	0.103632	5.0183	0.000133631	0.17205	0.802318	cg18034737	4	188916865	q	ZFP42	TSS200	island	TSS200 - island	0.0827111	0.124553	0.0418421
0.0205309	0.0674848	5.0183	0.000133631	0.17205	0.802317	cg03352409	22	21336370	q	LZTR1	TSS200	island	TSS200 - island	0.0572193	0.0777503	0.0205309
0.0364434	0.152349	5.01736	0.000133883	0.17205	0.800412	cg06654537	13	100641317	q	NA	IGR	shore	IGR - shore	0.134127	0.170571	0.0364434
-0.0423116	0.850861	-5.01426	0.00013471	0.17205	0.794179	cg00290218	22	25335842	q	TMEM211	TSS1500	open sea	TSS1500 - open sea	0.872016	0.829705	-0.0423116
-0.0337302	0.864115	-5.01421	0.000134725	0.17205	0.79407	cg05393300	2	196256	p	NA	IGR	shore	IGR - shore	0.88098	0.84725	-0.0337302
0.0227007	0.0751823	5.01375	0.000134847	0.17205	0.793152	cg10794799	2	197457393	q	HECW2	TSS200	island	TSS200 - island	0.063832	0.0865326	0.0227007
0.0480544	0.117227	5.0136	0.000134888	0.17205	0.792841	cg03251967	2	11273291	p	C2orf50	1stExon	open sea	1stExon - open sea	0.0931997	0.141254	0.0480544
-0.0438466	0.879612	-5.01033	0.000135768	0.17205	0.786265	cg16639195	7	1580233	p	MAFK	3'UTR	shelf	3'UTR - shelf	0.901535	0.857688	-0.0438466
-0.0392027	0.720447	-5.01027	0.000135786	0.17205	0.786131	cg24264285	8	103740151	q	NA	IGR	open sea	IGR - open sea	0.740048	0.700845	-0.0392027
0.0309137	0.10857	5.00987	0.000135895	0.17205	0.785322	cg09350141	22	22306651	q	PPM1F	5'UTR	island	5'UTR - island	0.0931134	0.124027	0.0309137
0.0177242	0.0552737	5.00978	0.000135918	0.17205	0.785151	cg04603730	13	96204870	q	CLDN10	TSS200	island	TSS200 - island	0.0464116	0.0641358	0.0177242
0.0944728	0.671647	5.00821	0.000136344	0.17205	0.781983	cg09837088	10	2371380	p	NA	IGR	open sea	IGR - open sea	0.624411	0.718883	0.0944728
0.0384317	0.124333	5.0077	0.000136482	0.17205	0.780958	cg04084088	19	33167625	q	RGS9BP	1stExon	island	1stExon - island	0.105117	0.143549	0.0384317
-0.0424171	0.843858	-5.0069	0.0001367	0.17205	0.779342	cg20993403	20	34700329	q	EPB41L1	TSS200	open sea	TSS200 - open sea	0.865067	0.82265	-0.0424171
-0.0554636	0.58165	-5.00631	0.000136862	0.17205	0.778146	cg05981785	2	74210960	p	NA	IGR	shore	IGR - shore	0.609382	0.553918	-0.0554636
0.0673359	0.576398	5.00456	0.00013734	0.17205	0.774622	cg00215922	15	76164542	q	UBE2Q2	Body	open sea	Body - open sea	0.54273	0.610066	0.0673359
0.0291446	0.0862966	5.00436	0.000137393	0.17205	0.774227	cg14937343	14	26674391	q	NA	IGR	island	IGR - island	0.0717243	0.100869	0.0291446
0.0224694	0.0678334	5.00198	0.000138048	0.17205	0.769423	cg20256820	3	137893779	q	DBR1	TSS200	island	TSS200 - island	0.0565987	0.0790681	0.0224694
0.382652	0.231994	5.00162	0.000138146	0.17205	0.768699	cg22336867	19	39265241	q	LGALS7	TSS1500	shelf	TSS1500 - shelf	0.0406678	0.423319	0.382652
-0.075887	0.64265	-5.00092	0.00013834	0.17205	0.767284	cg27500647	19	51602230	q	CTU1	Body	island	Body - island	0.680594	0.604707	-0.075887
-0.0263033	0.871359	-5.00005	0.000138579	0.17205	0.765538	cg21026469	8	144820683	q	NA	IGR	island	IGR - island	0.88451	0.858207	-0.0263033
0.0465178	0.122093	5.00003	0.000138584	0.17205	0.765499	cg18735402	19	46181330	q	GIPR	Body	island	Body - island	0.0988339	0.145352	0.0465178
0.0328865	0.0854503	4.99865	0.000138967	0.17205	0.762709	cg22274049	17	42385143	q	RUNDC3A	TSS1500	shore	TSS1500 - shore	0.069007	0.101893	0.0328865
0.086057	0.258253	4.99794	0.000139162	0.17205	0.761287	cg01396022	3	9811990	p	CAMK1	TSS1500	shore	TSS1500 - shore	0.215224	0.301281	0.086057
0.0205462	0.0799764	4.99745	0.0001393	0.17205	0.760289	cg06949837	16	75285687	q	BCAR1	Body	island	Body - island	0.0697034	0.0902495	0.0205462
0.0546862	0.101509	4.99733	0.000139331	0.17205	0.760065	cg20462512	12	5543155	p	NTF3	Body	shore	Body - shore	0.0741658	0.128852	0.0546862
0.0334167	0.0674436	4.99679	0.000139483	0.17205	0.758962	cg12518442	20	55841906	q	BMP7	TSS200	shore	TSS200 - shore	0.0507353	0.084152	0.0334167
-0.0268799	0.9279	-4.99616	0.000139658	0.17205	0.75769	cg11535255	7	4243019	p	SDK1	Body	open sea	Body - open sea	0.94134	0.91446	-0.0268799
0.020588	0.0619927	4.99483	0.000140029	0.17205	0.755007	cg24435924	19	12978255	p	MAST1	Body	shore	Body - shore	0.0516987	0.0722867	0.020588
0.0237738	0.0847493	4.99266	0.000140636	0.17205	0.75063	cg19287220	19	11998871	p	ZNF69	Body	island	Body - island	0.0728624	0.0966362	0.0237738
0.0322376	0.104565	4.99081	0.000141154	0.17205	0.746913	cg22143289	19	30019898	q	VSTM2B	Body	island	Body - island	0.0884459	0.120683	0.0322376
0.0241744	0.0780883	4.99036	0.000141283	0.17205	0.745994	cg22352818	2	97193289	q	NA	IGR	island	IGR - island	0.0660011	0.0901755	0.0241744
0.041799	0.085591	4.98936	0.000141563	0.17205	0.743989	cg07197642	22	41763417	q	TEF	1stExon	open sea	1stExon - open sea	0.0646915	0.106491	0.041799
0.0272777	0.0785518	4.98752	0.000142084	0.17205	0.740272	cg22036432	4	83719566	q	SCD5	1stExon	island	1stExon - island	0.0649129	0.0921907	0.0272777
0.0183408	0.0455164	4.98682	0.000142281	0.17205	0.738869	cg08037440	1	228195083	q	WNT3A	Body	island	Body - island	0.036346	0.0546868	0.0183408
0.02022	0.06988	4.98522	0.000142737	0.17205	0.735634	cg18724257	3	53164314	p	RFT1	Body	island	Body - island	0.05977	0.07999	0.02022
0.0414184	0.085821	4.98308	0.000143347	0.17205	0.731325	cg13621679	17	37761692	q	NEUROD2	3'UTR	island	3'UTR - island	0.0651118	0.10653	0.0414184
-0.0377886	0.876295	-4.98274	0.000143445	0.17205	0.73063	cg17022038	19	18260479	p	MAST3	Body	island	Body - island	0.895189	0.8574	-0.0377886
0.0503631	0.132717	4.98203	0.000143647	0.17205	0.729206	cg12405742	3	24535365	p	THRB	5'UTR	shore	5'UTR - shore	0.107536	0.157899	0.0503631
0.024323	0.094393	4.98005	0.000144218	0.17205	0.725197	cg11507343	20	18447757	p	C20orf12	5'UTR	island	5'UTR - island	0.0822315	0.106554	0.024323
-0.0581607	0.577798	-4.97492	0.000145701	0.17205	0.714852	cg07833467	22	50986511	q	KLHDC7B	5'UTR	island	5'UTR - island	0.606878	0.548718	-0.0581607
-0.0398983	0.885544	-4.97386	0.00014601	0.17205	0.712707	cg26463800	17	72300792	q	DNAI2	Body	open sea	Body - open sea	0.905493	0.865594	-0.0398983
0.058396	0.221329	4.97144	0.000146715	0.17205	0.707836	cg01464985	2	27805622	p	ZNF512	TSS1500	shore	TSS1500 - shore	0.192131	0.250527	0.058396
-0.0604517	0.864011	-4.96921	0.000147372	0.17205	0.703319	cg05861291	2	207987538	q	KLF7	Body	open sea	Body - open sea	0.894237	0.833785	-0.0604517
0.0216233	0.0682397	4.96877	0.000147501	0.17205	0.70243	cg22130145	5	113391280	q	NA	IGR	island	IGR - island	0.057428	0.0790513	0.0216233
-0.0428223	0.819135	-4.96833	0.00014763	0.17205	0.701551	cg16416603	20	57593014	q	TUBB1	TSS1500	open sea	TSS1500 - open sea	0.840546	0.797724	-0.0428223
0.0545526	0.1599	4.96633	0.000148221	0.17205	0.697512	cg00040873	16	2009157	p	NDUFB10	TSS1500	shore	TSS1500 - shore	0.132623	0.187176	0.0545526
0.0208437	0.0753988	4.96413	0.000148874	0.17205	0.693064	cg12632097	22	17849926	q	NA	IGR	island	IGR - island	0.0649769	0.0858206	0.0208437
0.0794822	0.719534	4.9641	0.000148882	0.17205	0.693007	cg06254336	2	228362004	q	AGFG1	Body	open sea	Body - open sea	0.679793	0.759275	0.0794822
0.037446	0.0966588	4.9618	0.000149568	0.17205	0.688362	cg18653350	13	24007836	q	SACS	5'UTR	open sea	5'UTR - open sea	0.0779358	0.115382	0.037446
0.0253423	0.0755138	4.96123	0.000149738	0.17205	0.687211	cg18290075	3	153840477	q	SGEF	Body	shore	Body - shore	0.0628427	0.0881849	0.0253423
0.0690324	0.263619	4.96121	0.000149744	0.17205	0.68717	cg19202014	11	417578	p	SIGIRR	TSS200	island	TSS200 - island	0.229103	0.298136	0.0690324
0.0333313	0.112371	4.95909	0.00015038	0.17205	0.682885	cg27370808	10	8079737	p	NA	IGR	shore	IGR - shore	0.0957052	0.129037	0.0333313
0.0340945	0.106338	4.95849	0.00015056	0.17205	0.68168	cg01366454	8	142317721	q	NA	IGR	shore	IGR - shore	0.0892909	0.123385	0.0340945
-0.0346163	0.77679	-4.95752	0.000150853	0.17205	0.679709	cg03507218	14	75736090	q	NA	IGR	open sea	IGR - open sea	0.794098	0.759481	-0.0346163
0.0234701	0.0857905	4.95716	0.00015096	0.17205	0.678996	cg14837848	6	33422194	p	ZBTB9	TSS200	island	TSS200 - island	0.0740555	0.0975255	0.0234701
0.0288004	0.0800574	4.95407	0.000151895	0.17205	0.67275	cg22501604	4	187647344	q	NA	IGR	island	IGR - island	0.0656572	0.0944576	0.0288004
0.0619005	0.198719	4.95393	0.000151939	0.17205	0.672458	cg21900624	12	113013363	q	NA	IGR	island	IGR - island	0.167769	0.229669	0.0619005
0.0514209	0.166705	4.95371	0.000152003	0.17205	0.672029	cg23404248	4	111533195	q	NA	IGR	island	IGR - island	0.140995	0.192416	0.0514209
0.080002	0.255279	4.9537	0.000152008	0.17205	0.671996	cg25250968	6	11318770	p	NEDD9	5'UTR	open sea	5'UTR - open sea	0.215278	0.29528	0.080002
0.0222794	0.087719	4.95181	0.000152583	0.17205	0.668181	cg03383382	6	108487506	q	NR2E1	5'UTR	island	5'UTR - island	0.0765793	0.0988587	0.0222794
0.0449461	0.206967	4.95082	0.000152884	0.17205	0.66619	cg20973931	11	1785695	p	CTSD	TSS1500	shore	TSS1500 - shore	0.184494	0.22944	0.0449461
0.0284153	0.0790488	4.95017	0.000153084	0.17205	0.664865	cg21966075	1	156358066	q	NA	IGR	island	IGR - island	0.0648411	0.0932564	0.0284153
0.0456651	0.13988	4.94727	0.000153973	0.17205	0.659015	cg22380921	3	85008786	p	CADM2	1stExon	island	1stExon - island	0.117047	0.162712	0.0456651
0.061406	0.147397	4.94578	0.000154433	0.17205	0.655998	cg25622154	1	228657536	q	NA	IGR	island	IGR - island	0.116694	0.1781	0.061406
0.029204	0.0906837	4.94473	0.000154759	0.17205	0.653863	cg03182113	19	50706874	q	MYH14	TSS200	island	TSS200 - island	0.0760818	0.105286	0.029204
0.0465995	0.108144	4.943	0.000155295	0.17205	0.650371	cg03722052	6	83072781	q	TPBG	TSS1500	shore	TSS1500 - shore	0.0848446	0.131444	0.0465995
-0.127637	0.753955	-4.94215	0.000155559	0.17205	0.64865	cg16681526	1	6526469	p	TNFRSF25	TSS1500	shore	TSS1500 - shore	0.817774	0.690137	-0.127637
0.0675838	0.442716	4.94143	0.000155783	0.17205	0.647194	cg01212215	8	49167054	q	NA	IGR	open sea	IGR - open sea	0.408924	0.476508	0.0675838
0.0291998	0.0631557	4.94132	0.000155817	0.17205	0.646977	cg14254126	9	136856352	q	VAV2	Body	island	Body - island	0.0485558	0.0777557	0.0291998
0.0300667	0.0986583	4.9389	0.000156572	0.17205	0.642089	cg09450183	15	63674215	q	CA12	TSS200	shore	TSS200 - shore	0.0836249	0.113692	0.0300667
0.0316668	0.126185	4.93588	0.00015752	0.17205	0.635989	cg01133262	22	38863905	q	KDELR3	TSS200	island	TSS200 - island	0.110352	0.142019	0.0316668
0.0290208	0.0809236	4.93465	0.000157908	0.17205	0.633498	cg21059475	14	100203976	q	NA	IGR	shore	IGR - shore	0.0664132	0.095434	0.0290208
0.0288175	0.0887737	4.93309	0.000158402	0.17205	0.630339	cg02495823	5	72599143	q	NA	IGR	island	IGR - island	0.0743649	0.103182	0.0288175
0.071083	0.194127	4.9323	0.000158653	0.17205	0.62874	cg23155911	5	126205009	q	2015-03-03	3'UTR	open sea	3'UTR - open sea	0.158585	0.229668	0.071083
-0.0367858	0.895847	-4.93159	0.00015888	0.17205	0.627299	cg14286378	9	112168786	q	PTPN3	Body	open sea	Body - open sea	0.91424	0.877454	-0.0367858
0.0450751	0.337705	4.92938	0.000159581	0.17205	0.622844	cg02434554	16	90114563	q	LOC100130015	TSS1500	open sea	TSS1500 - open sea	0.315168	0.360243	0.0450751
0.1494	0.41159	4.92926	0.000159622	0.17205	0.622586	cg05321225	14	104552397	q	ASPG	Body	island	Body - island	0.33689	0.48629	0.1494
-0.0440913	0.768262	-4.92734	0.000160235	0.17205	0.618714	cg01476179	19	652016	p	RNF126	Body	island	Body - island	0.790308	0.746216	-0.0440913
0.0483453	0.105001	4.92696	0.000160356	0.17205	0.617948	cg20203041	17	41857647	q	DUSP3	TSS1500	shore	TSS1500 - shore	0.080828	0.129173	0.0483453
0.0461223	0.133638	4.92328	0.000161544	0.17205	0.610485	cg20941453	1	111148858	p	KCNA2	TSS1500	shore	TSS1500 - shore	0.110577	0.156699	0.0461223
0.0261525	0.107133	4.92322	0.000161564	0.17205	0.610364	cg05318427	2	85199320	p	KCMF1	Body	island	Body - island	0.0940571	0.12021	0.0261525
0.0263662	0.0849049	4.92245	0.000161811	0.17205	0.608816	cg11458134	5	102091118	q	NA	IGR	island	IGR - island	0.0717219	0.098088	0.0263662
0.0372325	0.181244	4.92229	0.000161864	0.17205	0.608485	cg24421668	5	179244452	q	SQSTM1	5'UTR	island	5'UTR - island	0.162628	0.19986	0.0372325
0.0338446	0.123448	4.9199	0.00016264	0.17205	0.603654	cg14258341	1	46914023	p	NA	IGR	island	IGR - island	0.106525	0.14037	0.0338446
0.0890133	0.383927	4.91982	0.000162664	0.17205	0.603503	cg20510272	1	204183603	q	GOLT1A	TSS1500	open sea	TSS1500 - open sea	0.33942	0.428433	0.0890133
0.0290934	0.0870288	4.91946	0.000162782	0.17205	0.602773	cg16431436	5	82768907	q	VCAN	5'UTR	island	5'UTR - island	0.0724822	0.101576	0.0290934
0.0688473	0.326745	4.91704	0.000163575	0.17205	0.59786	cg23268208	22	30476345	q	HORMAD2	TSS200	island	TSS200 - island	0.292322	0.361169	0.0688473
-0.107181	0.507915	-4.91581	0.000163977	0.17205	0.595378	cg23114616	1	6526398	p	TNFRSF25	TSS200	shore	TSS200 - shore	0.561505	0.454324	-0.107181
0.0398622	0.120323	4.9155	0.000164077	0.17205	0.59476	cg27542422	12	122884354	q	CLIP1	5'UTR	open sea	5'UTR - open sea	0.100392	0.140254	0.0398622
-0.0410066	0.749865	-4.91531	0.00016414	0.17205	0.59437	cg21394778	1	3037102	p	PRDM16	Body	shore	Body - shore	0.770368	0.729362	-0.0410066
-0.0533293	0.778509	-4.91488	0.000164283	0.17205	0.593491	cg21242002	4	3265080	p	C4orf44	Body	open sea	Body - open sea	0.805174	0.751844	-0.0533293
0.0240679	0.0885349	4.91461	0.000164372	0.17205	0.592947	cg16885702	2	19547752	p	NA	IGR	island	IGR - island	0.0765009	0.100569	0.0240679
0.0348169	0.0914875	4.91439	0.000164443	0.17205	0.592509	cg02390209	16	25703018	p	HS3ST4	TSS1500	island	TSS1500 - island	0.0740791	0.108896	0.0348169
0.0292631	0.0896347	4.91383	0.000164627	0.17205	0.591378	cg20653518	10	103539953	q	NA	IGR	island	IGR - island	0.0750031	0.104266	0.0292631
0.0296338	0.0772193	4.91219	0.000165171	0.17205	0.588046	cg17046577	7	84815361	q	NA	IGR	island	IGR - island	0.0624024	0.0920362	0.0296338
-0.0658551	0.751337	-4.90941	0.000166091	0.17205	0.582429	cg00730373	16	89050488	q	NA	IGR	open sea	IGR - open sea	0.784264	0.718409	-0.0658551
0.0475239	0.153142	4.9058	0.000167297	0.17205	0.575114	cg17561417	3	13590432	p	FBLN2	TSS200	island	TSS200 - island	0.12938	0.176904	0.0475239
0.0363401	0.0797068	4.90576	0.000167313	0.17205	0.575024	cg25459558	6	33161290	p	COL11A2	TSS1500	island	TSS1500 - island	0.0615368	0.0978769	0.0363401
-0.0455864	0.892525	-4.90527	0.000167476	0.17205	0.574038	cg06902368	1	36989731	p	NA	IGR	open sea	IGR - open sea	0.915319	0.869732	-0.0455864
0.0244641	0.0712222	4.90522	0.000167494	0.17205	0.573931	cg12046867	14	103022105	q	NA	IGR	shore	IGR - shore	0.0589902	0.0834543	0.0244641
0.0272343	0.102329	4.90308	0.000168212	0.17205	0.569607	cg16412592	16	83932383	q	MLYCD	TSS1500	island	TSS1500 - island	0.0887117	0.115946	0.0272343
0.0497393	0.287746	4.90239	0.000168446	0.17205	0.568201	cg06620092	1	114697523	p	SYT6	TSS1500	shore	TSS1500 - shore	0.262876	0.312616	0.0497393
-0.0344303	0.845601	-4.90217	0.00016852	0.17205	0.567755	cg13771219	19	49176322	q	NTN5	TSS200	shelf	TSS200 - shelf	0.862817	0.828386	-0.0344303
0.0473031	0.107742	4.90157	0.000168723	0.17205	0.566537	cg04609576	5	126626362	q	MEGF10	TSS200	island	TSS200 - island	0.08409	0.131393	0.0473031
0.0597943	0.192645	4.9009	0.000168948	0.17205	0.565193	cg00017489	7	153583318	q	DPP6	TSS1500	island	TSS1500 - island	0.162748	0.222542	0.0597943
0.0319948	0.0988346	4.90069	0.000169021	0.17205	0.564758	cg10731507	3	138067853	q	MRAS	5'UTR	island	5'UTR - island	0.0828372	0.114832	0.0319948
0.0391959	0.109638	4.89966	0.000169368	0.17205	0.562682	cg10214421	7	155174508	q	NA	IGR	island	IGR - island	0.0900403	0.129236	0.0391959
0.0264336	0.0893512	4.89825	0.000169849	0.17205	0.559814	cg08062812	1	91191232	p	NA	IGR	island	IGR - island	0.0761344	0.102568	0.0264336
0.0608613	0.795576	4.89771	0.000170034	0.17205	0.558718	cg23746518	8	82371529	q	FABP9	Body	open sea	Body - open sea	0.765146	0.826007	0.0608613
0.0362084	0.0929261	4.89766	0.00017005	0.17205	0.558622	cg11650479	10	62704408	q	RHOBTB1	TSS1500	shore	TSS1500 - shore	0.0748219	0.11103	0.0362084
0.0867442	0.197769	4.89746	0.000170119	0.17205	0.55821	cg15536845	3	170304045	q	SLC7A14	TSS200	shore	TSS200 - shore	0.154397	0.241141	0.0867442
0.050721	0.199597	4.89649	0.00017045	0.17205	0.55625	cg09444186	19	46001605	q	RTN2	TSS1500	shore	TSS1500 - shore	0.174237	0.224958	0.050721
0.103573	0.395764	4.89537	0.00017083	0.17205	0.553995	cg10650018	10	92616759	q	HTR7	Body	shore	Body - shore	0.343977	0.44755	0.103573
0.0756623	0.463698	4.89502	0.000170953	0.17205	0.553269	cg14991110	10	81892144	q	PLAC9	TSS200	shore	TSS200 - shore	0.425867	0.501529	0.0756623
0.0749662	0.227907	4.89256	0.000171799	0.17205	0.548283	cg18342026	6	29521046	p	NA	IGR	shore	IGR - shore	0.190424	0.26539	0.0749662
0.0329485	0.0950651	4.88999	0.000172684	0.17205	0.543091	cg20850243	13	99229849	q	STK24	TSS1500	shore	TSS1500 - shore	0.0785908	0.111539	0.0329485
-0.0374512	0.811802	-4.88951	0.000172849	0.17205	0.542121	cg00296458	1	16070763	p	TMEM82	Body	island	Body - island	0.830527	0.793076	-0.0374512
0.0391808	0.0781789	4.8895	0.000172853	0.17205	0.542098	cg04895387	6	33180930	p	NA	IGR	shore	IGR - shore	0.0585885	0.0977693	0.0391808
0.0251042	0.100268	4.8885	0.000173201	0.17205	0.540068	cg24225517	6	108487063	q	NR2E1	TSS200	island	TSS200 - island	0.0877162	0.11282	0.0251042
0.0285083	0.0829097	4.88806	0.000173355	0.17205	0.539167	cg18855674	8	72469553	q	NA	IGR	island	IGR - island	0.0686555	0.0971638	0.0285083
-0.0340836	0.815661	-4.88723	0.000173642	0.17205	0.537496	cg23656612	2	241905910	q	NA	IGR	island	IGR - island	0.832703	0.798619	-0.0340836
0.0219482	0.0610205	4.8868	0.000173794	0.17205	0.536616	cg25918726	19	36869377	q	NA	IGR	shore	IGR - shore	0.0500464	0.0719946	0.0219482
0.0211983	0.0653072	4.88655	0.00017388	0.17205	0.536116	cg02851147	16	53088661	q	CHD9	TSS1500	shore	TSS1500 - shore	0.0547081	0.0759064	0.0211983
0.0400026	0.0712593	4.88516	0.000174364	0.17205	0.533304	cg09025324	6	116691685	q	DSE	TSS1500	shore	TSS1500 - shore	0.051258	0.0912606	0.0400026
-0.0425326	0.695542	-4.88493	0.000174445	0.17205	0.532837	cg12592409	11	46400378	p	DGKZ	Body	shelf	Body - shelf	0.716809	0.674276	-0.0425326
0.0410188	0.218406	4.88325	0.000175033	0.17205	0.529433	cg07866476	16	67064157	q	CBFB	Body	shore	Body - shore	0.197897	0.238916	0.0410188
0.0582916	0.273725	4.88091	0.000175859	0.17205	0.524678	cg07646791	6	166667648	q	NA	IGR	shore	IGR - shore	0.244579	0.302871	0.0582916
0.131717	0.617399	4.87926	0.000176443	0.17205	0.521328	cg18585464	15	48429067	q	SLC24A5	Body	open sea	Body - open sea	0.55154	0.683257	0.131717
0.0892759	0.234652	4.87923	0.000176453	0.17205	0.521271	cg14643892	12	64784070	q	C12orf56	Body	island	Body - island	0.190014	0.27929	0.0892759
0.0311027	0.0689586	4.87913	0.000176486	0.17205	0.52108	cg25032595	13	96204978	q	CLDN10	5'UTR	island	5'UTR - island	0.0534073	0.0845099	0.0311027
0.0262043	0.0782971	4.87913	0.00017649	0.17205	0.521061	cg10200388	1	50896185	p	NA	IGR	shelf	IGR - shelf	0.065195	0.0913993	0.0262043
-0.0439187	0.814691	-4.87855	0.000176695	0.17205	0.519885	cg12812394	12	123473974	q	PITPNM2	Body	shelf	Body - shelf	0.83665	0.792731	-0.0439187
-0.0646995	0.738041	-4.8777	0.000176995	0.17205	0.518171	cg10056813	1	1108860	p	TTLL10	TSS1500	shore	TSS1500 - shore	0.770391	0.705691	-0.0646995
0.0211792	0.078513	4.87737	0.000177113	0.17205	0.5175	cg02227605	5	10441490	p	ROPN1L	TSS1500	shore	TSS1500 - shore	0.0679234	0.0891027	0.0211792
-0.0493428	0.799101	-4.87689	0.000177282	0.17205	0.516534	cg06095065	11	45234273	p	PRDM11	Body	island	Body - island	0.823773	0.77443	-0.0493428
-0.0592039	0.822558	-4.87626	0.000177508	0.17205	0.51525	cg12076931	9	139427171	q	NOTCH1	Body	shore	Body - shore	0.85216	0.792956	-0.0592039
0.0275024	0.0697569	4.87511	0.000177916	0.172091	0.512929	cg11117364	11	94501718	q	AMOTL1	1stExon	island	1stExon - island	0.0560057	0.0835081	0.0275024
0.033975	0.0836174	4.87363	0.000178445	0.172199	0.509926	cg14127396	12	123258742	q	CCDC62	TSS1500	open sea	TSS1500 - open sea	0.0666299	0.100605	0.033975
0.0251558	0.0824123	4.87236	0.000178901	0.172199	0.507349	cg16055241	18	44778236	q	NA	IGR	shore	IGR - shore	0.0698344	0.0949902	0.0251558
0.046064	0.379551	4.87113	0.000179345	0.172199	0.504843	cg11117122	8	70042027	q	NA	IGR	open sea	IGR - open sea	0.356519	0.402583	0.046064
-0.0292153	0.890843	-4.86828	0.000180374	0.172199	0.499063	cg17327665	6	30552052	p	ABCF1	Body	open sea	Body - open sea	0.905451	0.876235	-0.0292153
0.0658883	0.225252	4.86751	0.000180651	0.172199	0.497514	cg20119148	19	18344195	p	PDE4C	5'UTR	island	5'UTR - island	0.192308	0.258196	0.0658883
-0.0373823	0.793955	-4.86739	0.000180696	0.172199	0.497263	cg19251326	6	31688080	p	LY6G6C	Body	shelf	Body - shelf	0.812646	0.775264	-0.0373823
0.0219019	0.0713735	4.86668	0.000180954	0.172199	0.495822	cg25046878	20	20345035	p	NA	IGR	island	IGR - island	0.0604225	0.0823244	0.0219019
0.0395746	0.120633	4.86667	0.000180958	0.172199	0.495801	cg04971534	17	27333432	q	SEZ6	TSS1500	shore	TSS1500 - shore	0.100846	0.140421	0.0395746
-0.0542271	0.834321	-4.86273	0.000182394	0.172585	0.48781	cg05625284	3	32509105	p	NA	IGR	shore	IGR - shore	0.861435	0.807207	-0.0542271
0.0266865	0.103529	4.8619	0.000182699	0.172585	0.486125	cg09674805	19	798844	p	PTBP1	Body	island	Body - island	0.0901858	0.116872	0.0266865
0.0427674	0.172186	4.86118	0.000182966	0.172585	0.484652	cg16868298	7	120969033	q	WNT16	TSS200	shore	TSS200 - shore	0.150802	0.19357	0.0427674
0.0470417	0.288703	4.86089	0.000183069	0.172585	0.484079	cg00292107	1	32800350	p	MARCKSL1	Body	shore	Body - shore	0.265182	0.312224	0.0470417
0.045274	0.179488	4.85964	0.000183533	0.172585	0.481526	cg01376402	1	41350161	p	NA	IGR	island	IGR - island	0.156851	0.202125	0.045274
0.0249282	0.0720403	4.85866	0.000183891	0.172585	0.479554	cg00196414	2	176947764	q	EVX2	Body	island	Body - island	0.0595762	0.0845045	0.0249282
0.016923	0.0355668	4.85798	0.000184145	0.172585	0.478161	cg14261472	17	48637449	q	CACNA1G	TSS1500	island	TSS1500 - island	0.0271053	0.0440283	0.016923
0.0543704	0.216117	4.85572	0.000184983	0.172585	0.473571	cg08386692	13	26625317	q	SHISA2	TSS200	island	TSS200 - island	0.188931	0.243302	0.0543704
0.0362175	0.140262	4.8553	0.00018514	0.172585	0.472718	cg16092895	12	54982717	q	PPP1R1A	TSS1500	shore	TSS1500 - shore	0.122153	0.15837	0.0362175
0.0256128	0.0671179	4.85394	0.000185646	0.172585	0.46996	cg07007118	2	237477262	q	CXCR7	TSS1500	island	TSS1500 - island	0.0543114	0.0799243	0.0256128
-0.0371283	0.820481	-4.85314	0.000185945	0.172585	0.468334	cg18785679	10	135032504	q	KNDC1	Body	shore	Body - shore	0.839046	0.801917	-0.0371283
-0.0397586	0.723372	-4.85123	0.00018666	0.172585	0.464457	cg14425891	9	138169405	q	NA	IGR	open sea	IGR - open sea	0.743251	0.703493	-0.0397586
0.0467439	0.170441	4.85051	0.000186928	0.172585	0.463007	cg26153631	12	54379056	q	HOXC10	1stExon	island	1stExon - island	0.147069	0.193813	0.0467439
0.0279546	0.107808	4.84907	0.000187472	0.172585	0.460072	cg01791371	6	50817193	p	NA	IGR	shore	IGR - shore	0.0938304	0.121785	0.0279546
0.0377509	0.176543	4.84896	0.000187513	0.172585	0.45985	cg19954146	6	1312822	p	FOXQ1	5'UTR	island	5'UTR - island	0.157668	0.195418	0.0377509
0.0185028	0.0574992	4.8488	0.00018757	0.172585	0.459541	cg10702191	1	112297855	p	C1orf183	Body	shore	Body - shore	0.0482478	0.0667506	0.0185028
0.0402212	0.0932397	4.84871	0.000187605	0.172585	0.459355	cg09151742	12	122018897	q	KDM2B	5'UTR	shore	5'UTR - shore	0.0731291	0.11335	0.0402212
0.0823656	0.259995	4.846	0.000188631	0.173002	0.453846	cg14827807	1	150943828	q	LASS2	5'UTR	shelf	5'UTR - shelf	0.218812	0.301177	0.0823656
0.0186095	0.0641163	4.84374	0.00018949	0.173002	0.449257	cg16803791	10	49813128	q	ARHGAP22	5'UTR	island	5'UTR - island	0.0548116	0.0734211	0.0186095
0.0253602	0.0969386	4.84169	0.000190272	0.173002	0.445098	cg24357447	15	99091802	q	NA	IGR	island	IGR - island	0.0842585	0.109619	0.0253602
0.0489814	0.351214	4.84113	0.000190485	0.173002	0.443965	cg26325497	19	54199538	q	MIR525	TSS1500	open sea	TSS1500 - open sea	0.326724	0.375705	0.0489814
-0.0465626	0.775223	-4.84057	0.000190701	0.173002	0.442822	cg14464563	6	38945383	p	DNAH8	Body	open sea	Body - open sea	0.798504	0.751941	-0.0465626
0.0691381	0.171046	4.83939	0.000191154	0.173002	0.440427	cg14069965	6	24357816	p	KAAG1	1stExon	island	1stExon - island	0.136477	0.205615	0.0691381
0.0811745	0.155356	4.83872	0.00019141	0.173002	0.439071	cg01649773	11	27015991	p	FIBIN	5'UTR	open sea	5'UTR - open sea	0.114768	0.195943	0.0811745
0.0546198	0.149849	4.83757	0.000191854	0.173002	0.436734	cg16063112	10	63423079	q	C10orf107	5'UTR	island	5'UTR - island	0.12254	0.177159	0.0546198
0.0468141	0.331231	4.8362	0.000192387	0.173002	0.433933	cg06159394	1	50887633	p	DMRTA2	5'UTR	island	5'UTR - island	0.307824	0.354638	0.0468141
-0.03205	0.876286	-4.83609	0.000192428	0.173002	0.433714	cg16441590	14	37153905	q	SLC25A21	Body	open sea	Body - open sea	0.892311	0.860261	-0.03205
0.053857	0.16964	4.83575	0.000192561	0.173002	0.43302	cg15457390	4	2844730	p	ADD1	TSS1500	shore	TSS1500 - shore	0.142712	0.196569	0.053857
0.117276	0.291952	4.83517	0.000192784	0.173002	0.43185	cg03441844	1	161368947	q	NA	IGR	island	IGR - island	0.233314	0.35059	0.117276
0.0608862	0.151762	4.83489	0.000192892	0.173002	0.431281	cg02667467	17	72920176	q	OTOP2	TSS200	island	TSS200 - island	0.121319	0.182205	0.0608862
0.0263783	0.0789211	4.83399	0.000193243	0.173002	0.429448	cg04635736	17	7343939	p	FGF11	Body	island	Body - island	0.065732	0.0921103	0.0263783
0.0798286	0.489142	4.83216	0.000193953	0.173002	0.425742	cg19216731	11	19223635	p	CSRP3	TSS200	open sea	TSS200 - open sea	0.449228	0.529057	0.0798286
-0.0284655	0.905852	-4.8309	0.000194447	0.173002	0.423171	cg23533881	21	44092841	q	PDE9A	Body	shelf	Body - shelf	0.920085	0.891619	-0.0284655
0.0585765	0.109161	4.83084	0.000194471	0.173002	0.423047	cg06245037	11	44332938	p	ALX4	TSS1500	shore	TSS1500 - shore	0.0798725	0.138449	0.0585765
0.0212557	0.0589395	4.82841	0.000195423	0.173002	0.418117	cg16628183	11	126456052	q	KIRREL3	Body	open sea	Body - open sea	0.0483117	0.0695674	0.0212557
0.0798686	0.197629	4.82792	0.000195617	0.173002	0.417114	cg03103178	8	37824080	p	ADRB3	1stExon	shore	1stExon - shore	0.157694	0.237563	0.0798686
0.0484505	0.130141	4.82735	0.000195841	0.173002	0.41596	cg09565079	19	51107781	q	SNAR-F	TSS1500	shore	TSS1500 - shore	0.105916	0.154367	0.0484505
0.0423266	0.158089	4.82695	0.000195999	0.173002	0.415142	cg01719210	2	71128191	p	VAX2	Body	island	Body - island	0.136925	0.179252	0.0423266
0.0332042	0.106617	4.82655	0.000196154	0.173002	0.414344	cg25512848	8	12522691	p	NA	IGR	island	IGR - island	0.090015	0.123219	0.0332042
-0.0375084	0.900142	-4.82459	0.000196932	0.173081	0.41035	cg08284967	17	80622665	q	RAB40B	Body	shore	Body - shore	0.918896	0.881388	-0.0375084
0.021505	0.0986335	4.82408	0.000197134	0.173081	0.409313	cg05124308	1	29450569	p	TMEM200B	TSS200	island	TSS200 - island	0.087881	0.109386	0.021505
0.0238175	0.0886187	4.82265	0.000197703	0.173081	0.406401	cg24349555	6	139456526	q	HECA	1stExon	island	1stExon - island	0.07671	0.100527	0.0238175
0.0182978	0.0563253	4.82261	0.000197717	0.173081	0.406329	cg15257096	17	80010266	q	GPS1	1stExon	island	1stExon - island	0.0471764	0.0654743	0.0182978
0.0262101	0.521439	4.82103	0.000198346	0.173309	0.403124	cg25515776	8	12040795	p	FAM86B1	Body	open sea	Body - open sea	0.508334	0.534544	0.0262101
0.0182699	0.0564413	4.81788	0.000199608	0.173564	0.396716	cg27600205	4	134070416	q	PCDH10	TSS200	island	TSS200 - island	0.0473064	0.0655763	0.0182699
0.0223427	0.0771882	4.81612	0.000200319	0.173564	0.393125	cg18791773	12	33050173	p	PKP2	TSS1500	shore	TSS1500 - shore	0.0660169	0.0883596	0.0223427
-0.0269055	0.852682	-4.81243	0.000201813	0.173564	0.385623	cg08080822	8	144825116	q	NA	IGR	shelf	IGR - shelf	0.866135	0.839229	-0.0269055
0.0271732	0.093617	4.81033	0.000202666	0.173564	0.381367	cg24506324	12	107714948	q	BTBD11	Body	shore	Body - shore	0.0800304	0.107204	0.0271732
-0.0417316	0.76922	-4.80988	0.000202852	0.173564	0.380439	cg09631175	8	130472165	q	NA	IGR	open sea	IGR - open sea	0.790085	0.748354	-0.0417316
0.0387872	0.0958137	4.80916	0.000203146	0.173564	0.378978	cg03365496	15	60286384	q	NA	IGR	shore	IGR - shore	0.0764201	0.115207	0.0387872
0.0633432	0.522637	4.80835	0.000203478	0.173564	0.377325	cg08475518	21	46057082	q	KRTAP10-10	TSS200	open sea	TSS200 - open sea	0.490965	0.554308	0.0633432
0.0867597	0.282412	4.8065	0.000204235	0.173564	0.373577	cg20678082	1	168356591	q	NA	IGR	open sea	IGR - open sea	0.239032	0.325792	0.0867597
0.0187235	0.10117	4.80605	0.00020442	0.173564	0.372661	cg01901898	3	113465629	q	ATP6V1A	TSS1500	shore	TSS1500 - shore	0.0918082	0.110532	0.0187235
0.0315684	0.112193	4.8052	0.000204771	0.173564	0.370928	cg18387156	8	31496644	p	NRG1	TSS1500	island	TSS1500 - island	0.0964086	0.127977	0.0315684
0.0387259	0.113233	4.80268	0.000205814	0.173564	0.365803	cg12864389	8	145025178	q	PLEC1	Body	island	Body - island	0.0938697	0.132596	0.0387259
0.0254373	0.112764	4.8016	0.000206264	0.173564	0.363594	cg02773019	3	135684688	q	PPP2R3A	5'UTR	island	5'UTR - island	0.100045	0.125482	0.0254373
0.048792	0.130469	4.80088	0.000206564	0.173564	0.362128	cg20279283	8	11566863	p	GATA4	Body	island	Body - island	0.106073	0.154865	0.048792
0.0404563	0.131403	4.79985	0.000206993	0.173564	0.360035	cg06421614	17	7121116	p	DLG4	Body	shore	Body - shore	0.111175	0.151631	0.0404563
0.0168875	0.0721266	4.79945	0.00020716	0.173564	0.359221	cg11694641	12	98987961	q	SLC25A3	Body	island	Body - island	0.0636828	0.0805704	0.0168875
0.0878256	0.313867	4.79779	0.000207854	0.173564	0.355842	cg20806175	1	161186839	q	FCER1G	Body	open sea	Body - open sea	0.269954	0.35778	0.0878256
-0.0464501	0.714687	-4.79727	0.000208069	0.173564	0.354797	cg03771099	1	1917911	p	KIAA1751	Body	open sea	Body - open sea	0.737912	0.691462	-0.0464501
0.0947128	0.196657	4.79578	0.000208698	0.173564	0.351752	cg04821375	17	7227662	p	NEURL4	Body	island	Body - island	0.149301	0.244013	0.0947128
0.0323936	0.086989	4.79553	0.000208803	0.173564	0.351243	cg00302983	13	24007545	q	SACS	5'UTR	open sea	5'UTR - open sea	0.0707922	0.103186	0.0323936
0.0651874	0.105325	4.7944	0.00020928	0.173564	0.348937	cg03699958	7	73892704	q	GTF2IRD1	5'UTR	shelf	5'UTR - shelf	0.0727312	0.137919	0.0651874
0.052889	0.102056	4.79337	0.000209711	0.173564	0.34686	cg08209473	16	48399769	q	SIAH1	5'UTR	island	5'UTR - island	0.0756114	0.1285	0.052889
0.0362679	0.132555	4.79306	0.000209843	0.173564	0.346225	cg00762662	10	23727572	p	OTUD1	TSS1500	shore	TSS1500 - shore	0.114421	0.150689	0.0362679
0.0993741	0.132497	4.79244	0.000210109	0.173564	0.344948	cg13188098	12	4918335	p	KCNA6	TSS200	island	TSS200 - island	0.08281	0.182184	0.0993741
-0.0420014	0.77322	-4.79035	0.000210993	0.173564	0.340711	cg03553947	11	30035962	p	KCNA4	5'UTR	shore	5'UTR - shore	0.79422	0.752219	-0.0420014
0.0274354	0.105775	4.79031	0.000211013	0.173564	0.340614	cg13024368	11	12030088	p	DKK3	1stExon	island	1stExon - island	0.0920569	0.119492	0.0274354
0.0751638	0.216102	4.78857	0.000211755	0.173564	0.337071	cg10163794	17	47548821	q	NA	IGR	shore	IGR - shore	0.17852	0.253684	0.0751638
0.0492861	0.469019	4.7875	0.000212211	0.173564	0.334896	cg14343713	11	74742501	q	NA	IGR	open sea	IGR - open sea	0.444376	0.493662	0.0492861
-0.0468908	0.700447	-4.78726	0.000212314	0.173564	0.334408	cg00706913	1	3330139	p	PRDM16	Body	shore	Body - shore	0.723893	0.677002	-0.0468908
0.0786893	0.478067	4.78679	0.000212515	0.173564	0.33345	cg14623754	9	117228122	q	DFNB31	Body	open sea	Body - open sea	0.438723	0.517412	0.0786893
0.0303746	0.0823085	4.78531	0.000213149	0.173564	0.330446	cg13259925	4	155665832	q	LRAT	Body	island	Body - island	0.0671212	0.0974958	0.0303746
-0.0645754	0.707988	-4.78516	0.000213214	0.173564	0.330139	cg25423174	3	12236303	p	NA	IGR	open sea	IGR - open sea	0.740276	0.675701	-0.0645754
0.0209799	0.0849933	4.78458	0.000213464	0.173564	0.328955	cg02244695	7	150497346	q	TMEM176B	5'UTR	island	5'UTR - island	0.0745033	0.0954833	0.0209799
0.0393326	0.0764582	4.7843	0.000213586	0.173564	0.328376	cg08879910	6	29974319	p	HLA-J	Body	island	Body - island	0.0567919	0.0961245	0.0393326
-0.0364765	0.811723	-4.78295	0.000214167	0.173564	0.325635	cg07704580	17	31324803	q	SPACA3	3'UTR	open sea	3'UTR - open sea	0.829962	0.793485	-0.0364765
0.0985424	0.543613	4.78162	0.00021474	0.173564	0.322935	cg18183892	2	119513106	q	NA	IGR	open sea	IGR - open sea	0.494341	0.592884	0.0985424
0.0465828	0.300893	4.78109	0.000214971	0.173564	0.321852	cg16463460	11	32454718	p	WT1	Body	shore	Body - shore	0.277601	0.324184	0.0465828
0.0571274	0.162267	4.78047	0.000215242	0.173564	0.320581	cg24789180	4	1402892	p	NA	IGR	shore	IGR - shore	0.133704	0.190831	0.0571274
-0.0408588	0.869456	-4.78047	0.000215242	0.173564	0.320578	cg27464062	16	88238503	q	NA	IGR	shore	IGR - shore	0.889886	0.849027	-0.0408588
-0.0255276	0.626351	-4.77799	0.000216319	0.173564	0.315542	cg00111466	2	47918027	p	NA	IGR	island	IGR - island	0.639114	0.613587	-0.0255276
0.0792734	0.166398	4.77796	0.000216333	0.173564	0.315476	cg07777008	11	27015808	p	FIBIN	5'UTR	open sea	5'UTR - open sea	0.126762	0.206035	0.0792734
0.0365643	0.13065	4.77764	0.000216474	0.173564	0.314819	cg24167422	1	9243600	p	NA	IGR	island	IGR - island	0.112368	0.148933	0.0365643
0.0682766	0.150094	4.77687	0.000216808	0.173564	0.313262	cg03960072	6	24357985	p	KAAG1	1stExon	island	1stExon - island	0.115956	0.184232	0.0682766
0.0178753	0.0763586	4.77434	0.000217918	0.173564	0.308106	cg24513045	20	62711519	q	RGS19	TSS1500	island	TSS1500 - island	0.0674209	0.0852962	0.0178753
0.0414272	0.105229	4.77424	0.000217964	0.173564	0.307895	cg20785136	1	71513789	p	PTGER3	TSS1500	island	TSS1500 - island	0.0845152	0.125942	0.0414272
0.04205	0.0922706	4.77299	0.000218516	0.173564	0.305343	cg03854765	20	4981014	p	SLC23A2	5'UTR	open sea	5'UTR - open sea	0.0712456	0.113296	0.04205
0.0406447	0.125546	4.77292	0.000218545	0.173564	0.305208	cg21100596	19	4456803	p	UBXN6	Body	shore	Body - shore	0.105224	0.145868	0.0406447
0.0686071	0.266436	4.77202	0.000218942	0.173564	0.303374	cg23457588	10	130508657	q	NA	IGR	island	IGR - island	0.232132	0.30074	0.0686071
-0.0464921	0.113806	-4.77198	0.000218961	0.173564	0.303287	cg10140190	6	31588707	p	BAT2	5'UTR	island	5'UTR - island	0.137052	0.0905596	-0.0464921
-0.0372947	0.809762	-4.76964	0.000219998	0.173564	0.298519	cg10127660	8	21996234	p	REEP4	Body	shelf	Body - shelf	0.828409	0.791114	-0.0372947
0.0190419	0.0638661	4.76806	0.000220699	0.173564	0.29531	cg07240423	6	127840528	q	C6orf174	TSS200	shelf	TSS200 - shelf	0.0543451	0.073387	0.0190419
0.0518769	0.120282	4.76775	0.000220839	0.173564	0.294667	cg17833071	6	33084770	p	HLA-DPB2	Body	island	Body - island	0.0943436	0.146221	0.0518769
0.0658561	0.291379	4.7626	0.000223145	0.173564	0.284181	cg17982116	5	72747699	q	NA	IGR	shore	IGR - shore	0.258451	0.324307	0.0658561
0.0235674	0.0794039	4.76097	0.000223883	0.173564	0.28085	cg04337096	5	146257347	q	PPP2R2B	Body	island	Body - island	0.0676202	0.0911876	0.0235674
-0.044083	0.796472	-4.7605	0.000224092	0.173564	0.27991	cg03721994	19	891782	p	MED16	5'UTR	island	5'UTR - island	0.818513	0.77443	-0.044083
0.0386255	0.121178	4.75994	0.000224348	0.173564	0.278754	cg27294678	11	129686210	q	TMEM45B	5'UTR	island	5'UTR - island	0.101865	0.14049	0.0386255
0.0173837	0.0568848	4.75988	0.000224376	0.173564	0.27863	cg25556330	7	27279575	p	NA	IGR	shore	IGR - shore	0.0481929	0.0655766	0.0173837
0.027744	0.0891742	4.75736	0.000225519	0.173564	0.273501	cg25901381	7	27225485	p	HOXA11AS	Body	island	Body - island	0.0753022	0.103046	0.027744
0.0465976	0.104699	4.75724	0.000225572	0.173564	0.273264	cg21789136	22	37213466	q	PVALB	5'UTR	island	5'UTR - island	0.0813998	0.127997	0.0465976
0.0254171	0.0589326	4.75692	0.00022572	0.173564	0.272605	cg08074907	2	54685010	p	SPTBN1	5'UTR	shore	5'UTR - shore	0.046224	0.0716411	0.0254171
0.0341661	0.0612994	4.75534	0.00022644	0.173564	0.269387	cg20809378	11	43569555	p	NA	IGR	island	IGR - island	0.0442163	0.0783825	0.0341661
0.150179	0.509717	4.75517	0.000226519	0.173564	0.269036	cg05590982	16	28550171	p	NUPR1	1stExon	open sea	1stExon - open sea	0.434628	0.584807	0.150179
0.0177252	0.0500404	4.75272	0.000227645	0.173564	0.264033	cg04890495	11	119187021	q	MCAM	Body	island	Body - island	0.0411778	0.058903	0.0177252
-0.0395239	0.654621	-4.75257	0.000227711	0.173564	0.26374	cg09565397	8	145543014	q	DGAT1	Body	open sea	Body - open sea	0.674383	0.634859	-0.0395239
0.0236392	0.086257	4.75224	0.000227863	0.173564	0.263067	cg12549512	8	145137100	q	GPAA1	TSS1500	shore	TSS1500 - shore	0.0744374	0.0980766	0.0236392
0.0240524	0.104373	4.75105	0.000228412	0.173564	0.260635	cg05171367	7	75368241	q	HIP1	5'UTR	island	5'UTR - island	0.0923468	0.116399	0.0240524
-0.0397722	0.82591	-4.75036	0.000228732	0.173564	0.259225	cg08270205	1	1377525	p	VWA1	3'UTR	shore	3'UTR - shore	0.845796	0.806024	-0.0397722
-0.0454881	0.831828	-4.75033	0.000228745	0.173564	0.259168	cg12079115	2	241851444	q	NA	IGR	shelf	IGR - shelf	0.854572	0.809084	-0.0454881
-0.0622593	0.769747	-4.7502	0.000228806	0.173564	0.258896	cg01142735	8	103932076	q	NA	IGR	open sea	IGR - open sea	0.800877	0.738617	-0.0622593
0.023447	0.0770447	4.74979	0.000228993	0.173564	0.258072	cg25014318	6	39016776	p	GLP1R	Body	island	Body - island	0.0653212	0.0887682	0.023447
0.0382864	0.126875	4.74864	0.000229528	0.173564	0.255717	cg06341370	2	179345001	q	MIR548N	Body	island	Body - island	0.107732	0.146019	0.0382864
0.0559278	0.825523	4.74849	0.000229595	0.173564	0.255426	cg01605516	7	152369723	q	XRCC2	Body	shelf	Body - shelf	0.797559	0.853487	0.0559278
0.107839	0.396451	4.74834	0.000229666	0.173564	0.255112	cg00688591	13	113097140	q	NA	IGR	open sea	IGR - open sea	0.342531	0.45037	0.107839
0.0819883	0.166407	4.7482	0.000229731	0.173564	0.254828	cg08026464	2	223521683	q	FARSB	TSS1500	shore	TSS1500 - shore	0.125413	0.207402	0.0819883
-0.0314887	0.86314	-4.74738	0.00023011	0.173564	0.253161	cg04016113	2	73291377	p	SFXN5	Body	open sea	Body - open sea	0.878884	0.847395	-0.0314887
0.036037	0.142181	4.74681	0.000230377	0.173564	0.251992	cg01405040	2	176964137	q	HOXD12	TSS1500	island	TSS1500 - island	0.124163	0.1602	0.036037
-0.0803147	0.731514	-4.74555	0.000230964	0.173564	0.249423	cg27492286	7	157069722	q	NA	IGR	shelf	IGR - shelf	0.771671	0.691357	-0.0803147
0.0585566	0.171949	4.7451	0.000231174	0.173564	0.248506	cg07460919	3	183980626	q	ECE2	Body	island	Body - island	0.142671	0.201227	0.0585566
-0.0740705	0.780467	-4.74471	0.000231359	0.173564	0.247702	cg23745444	12	130624293	q	NA	IGR	shore	IGR - shore	0.817502	0.743432	-0.0740705
0.0189738	0.0695144	4.7441	0.000231644	0.173564	0.246457	cg26002103	2	172967612	q	DLX2	TSS200	island	TSS200 - island	0.0600275	0.0790013	0.0189738
0.0340103	0.10673	4.74387	0.000231752	0.173564	0.245988	cg04081201	16	86601024	q	FOXC2	1stExon	island	1stExon - island	0.0897245	0.123735	0.0340103
0.0192279	0.0589506	4.74156	0.000232836	0.173564	0.241278	cg01100068	1	58715747	p	DAB1	5'UTR	island	5'UTR - island	0.0493366	0.0685646	0.0192279
0.0242121	0.0737381	4.74124	0.000232986	0.173564	0.24063	cg13883202	3	47422330	p	PTPN23	TSS200	island	TSS200 - island	0.061632	0.0858442	0.0242121
0.0275315	0.412366	4.741	0.000233098	0.173564	0.240144	cg10273538	19	27733048	q	NA	IGR	open sea	IGR - open sea	0.3986	0.426131	0.0275315
-0.0366036	0.836199	-4.74007	0.000233536	0.173564	0.238251	cg07991167	16	70220191	q	CLEC18C	Body	shore	Body - shore	0.854501	0.817898	-0.0366036
0.023584	0.0909691	4.73899	0.000234047	0.173564	0.236044	cg05510041	10	75758427	q	VCL	Body	shore	Body - shore	0.0791771	0.102761	0.023584
0.058801	0.277461	4.73858	0.000234244	0.173564	0.235193	cg08945450	1	11795905	p	AGTRAP	TSS1500	shore	TSS1500 - shore	0.24806	0.306861	0.058801
-0.0418014	0.778323	-4.73843	0.000234314	0.173564	0.234893	cg08766812	15	93610780	q	RGMA	Body	shore	Body - shore	0.799223	0.757422	-0.0418014
0.045296	0.308583	4.73663	0.000235169	0.173564	0.231216	cg17046322	11	44972791	p	TP53I11	TSS200	shore	TSS200 - shore	0.285935	0.331231	0.045296
0.0328215	0.0762681	4.73622	0.00023536	0.173564	0.230398	cg09689944	12	56390952	q	SUOX	TSS200	open sea	TSS200 - open sea	0.0598574	0.0926789	0.0328215
0.0507455	0.216191	4.73596	0.000235486	0.173564	0.22986	cg25586361	11	32455444	p	WT1	Body	island	Body - island	0.190818	0.241564	0.0507455
0.0187865	0.0782978	4.73562	0.000235648	0.173564	0.229164	cg16410338	15	42783121	q	NA	IGR	island	IGR - island	0.0689046	0.0876911	0.0187865
0.0453493	0.104874	4.73528	0.000235812	0.173564	0.228464	cg17270257	6	166074870	q	PDE10A	Body	island	Body - island	0.0821998	0.127549	0.0453493
0.0299855	0.134242	4.73511	0.000235891	0.173564	0.228127	cg23909584	10	93392644	q	PPP1R3C	Body	shore	Body - shore	0.11925	0.149235	0.0299855
0.0268303	0.0927279	4.73442	0.000236219	0.173564	0.226724	cg09125812	8	41625127	p	ANK1	Body	island	Body - island	0.0793128	0.106143	0.0268303
0.03771	0.16911	4.73385	0.000236493	0.173564	0.225551	cg08283682	6	26056902	p	HIST1H1C	TSS1500	shore	TSS1500 - shore	0.150255	0.187965	0.03771
0.0275624	0.0509716	4.73359	0.000236617	0.173564	0.225023	cg12453033	2	230787808	q	TRIP12	TSS1500	shore	TSS1500 - shore	0.0371904	0.0647528	0.0275624
0.0227308	0.0775874	4.73265	0.00023707	0.173564	0.223094	cg23479586	15	52860292	q	ARPP19	Body	shore	Body - shore	0.066222	0.0889528	0.0227308
-0.0904254	0.466744	-4.73112	0.000237802	0.173564	0.219985	cg27504782	7	94284258	q	SGCE	Body	shore	Body - shore	0.511957	0.421531	-0.0904254
0.052336	0.123484	4.73099	0.000237863	0.173564	0.219724	cg20653075	8	65291682	q	MIR124-2	TSS200	shore	TSS200 - shore	0.0973159	0.149652	0.052336
-0.05119	0.900268	-4.73096	0.000237878	0.173564	0.219662	cg21585138	3	50645106	p	CISH	Body	shelf	Body - shelf	0.925863	0.874673	-0.05119
0.0335534	0.150957	4.73078	0.000237967	0.173564	0.219283	cg22272644	2	121334640	q	NA	IGR	island	IGR - island	0.134181	0.167734	0.0335534
0.0844152	0.34121	4.73047	0.000238116	0.173564	0.218651	cg19304273	11	49070231	p	NA	IGR	island	IGR - island	0.299002	0.383417	0.0844152
0.0499198	0.466983	4.73036	0.000238168	0.173564	0.218434	cg20637081	11	131920673	q	NTM	Body	open sea	Body - open sea	0.442023	0.491943	0.0499198
0.0530654	0.295881	4.72891	0.000238868	0.173564	0.215473	cg08411435	17	37784024	q	PPP1R1B	Body	shore	Body - shore	0.269348	0.322413	0.0530654
0.0337893	0.0787352	4.72886	0.000238894	0.173564	0.21536	cg21546184	8	65283649	q	NA	IGR	shore	IGR - shore	0.0618406	0.0956299	0.0337893
0.0587372	0.801915	4.72555	0.000240495	0.173564	0.208623	cg19477205	14	101525106	q	MIR154	TSS1500	open sea	TSS1500 - open sea	0.772546	0.831283	0.0587372
0.0376212	0.0939583	4.7254	0.000240572	0.173564	0.2083	cg01256681	19	17447362	p	GTPBP3	TSS1500	shore	TSS1500 - shore	0.0751477	0.112769	0.0376212
-0.0680045	0.23485	-4.72425	0.000241132	0.173564	0.205955	cg02442305	10	73975286	q	ASCC1	5'UTR	shore	5'UTR - shore	0.268852	0.200847	-0.0680045
-0.0687487	0.334402	-4.72388	0.00024131	0.173564	0.20521	cg07075169	8	7379055	p	NA	IGR	open sea	IGR - open sea	0.368777	0.300028	-0.0687487
0.0219404	0.0631302	4.72378	0.000241358	0.173564	0.20501	cg07005513	11	61595956	q	FADS2	1stExon	island	1stExon - island	0.05216	0.0741004	0.0219404
0.0655513	0.109001	4.72277	0.000241853	0.173564	0.202941	cg07466705	3	11034749	p	SLC6A1	5'UTR	island	5'UTR - island	0.0762252	0.141777	0.0655513
0.043859	0.154017	4.722	0.000242233	0.173564	0.201357	cg14203201	6	27258726	p	NA	IGR	shore	IGR - shore	0.132088	0.175947	0.043859
0.020019	0.0752976	4.7219	0.000242278	0.173564	0.20117	cg22630875	8	25041357	p	DOCK5	TSS1500	shore	TSS1500 - shore	0.0652881	0.0853072	0.020019
0.0229272	0.0841873	4.71643	0.000244976	0.173564	0.189997	cg09712683	2	95692352	q	MAL	Body	island	Body - island	0.0727237	0.0956509	0.0229272
-0.0620605	0.604715	-4.71587	0.000245254	0.173564	0.188855	cg27625887	8	11550841	p	NA	IGR	shore	IGR - shore	0.635745	0.573685	-0.0620605
0.0405386	0.129649	4.71452	0.000245925	0.173564	0.186097	cg16005494	7	70597713	q	WBSCR17	TSS200	island	TSS200 - island	0.109379	0.149918	0.0405386
0.0210799	0.0810601	4.71435	0.000246012	0.173564	0.18574	cg00313973	10	99186293	q	PGAM1	Body	island	Body - island	0.0705201	0.0916	0.0210799
0.0461726	0.174766	4.71345	0.00024646	0.173564	0.183904	cg15798221	17	62773704	q	LOC146880	Body	shore	Body - shore	0.15168	0.197852	0.0461726
0.0620352	0.405207	4.71167	0.000247346	0.173564	0.180284	cg13897374	5	150004783	q	SYNPO	Body	island	Body - island	0.37419	0.436225	0.0620352
0.0293753	0.0989751	4.70845	0.000248969	0.173564	0.173688	cg26854234	15	85259674	q	SEC11A	TSS200	island	TSS200 - island	0.0842875	0.113663	0.0293753
-0.0381317	0.892142	-4.70687	0.000249765	0.173564	0.170466	cg04267284	20	25227488	p	PYGB	TSS1500	shore	TSS1500 - shore	0.911208	0.873076	-0.0381317
-0.0523367	0.768005	-4.70607	0.000250171	0.173564	0.168827	cg17848003	1	3704513	p	LRRC47	Body	shore	Body - shore	0.794174	0.741837	-0.0523367
0.0225738	0.0788123	4.70572	0.000250348	0.173564	0.168113	cg25531836	10	102586999	q	PAX2	3'UTR	island	3'UTR - island	0.0675254	0.0900992	0.0225738
0.0285699	0.356721	4.70501	0.000250705	0.173564	0.166677	cg00957686	18	15161139	p	NA	IGR	shelf	IGR - shelf	0.342436	0.371006	0.0285699
-0.048806	0.818498	-4.70369	0.00025138	0.173564	0.163964	cg23895155	14	105863671	q	PACS2	3'UTR	shore	3'UTR - shore	0.842901	0.794094	-0.048806
0.0292831	0.113467	4.70358	0.000251433	0.173564	0.163753	cg01285391	19	53465759	q	ZNF816A	5'UTR	island	5'UTR - island	0.0988253	0.128108	0.0292831
0.027669	0.0982205	4.70231	0.00025208	0.173564	0.16116	cg09055355	8	130951979	q	FAM49B	1stExon	island	1stExon - island	0.084386	0.112055	0.027669
0.0239818	0.0960016	4.70179	0.000252347	0.173564	0.160094	cg07070391	20	21494748	p	NKX2-2	TSS200	island	TSS200 - island	0.0840107	0.107992	0.0239818
-0.044003	0.726514	-4.70101	0.000252748	0.173564	0.15849	cg23989110	1	27683139	p	MAP3K6	Body	shore	Body - shore	0.748516	0.704513	-0.044003
0.0327233	0.0824868	4.70085	0.00025283	0.173564	0.158164	cg02910913	17	72968277	q	C17orf28	Body	island	Body - island	0.0661251	0.0988484	0.0327233
0.121402	0.25947	4.70053	0.000252994	0.173564	0.15751	cg04693014	5	180645302	q	NA	IGR	shore	IGR - shore	0.198769	0.320171	0.121402
0.035951	0.106836	4.7	0.000253262	0.173564	0.15644	cg24193383	19	52800111	q	ZNF480	TSS1500	shore	TSS1500 - shore	0.0888602	0.124811	0.035951
-0.0384843	0.861082	-4.69905	0.000253752	0.173564	0.154494	cg27466999	16	948246	p	LMF1	Body	shore	Body - shore	0.880324	0.84184	-0.0384843
-0.048585	0.679694	-4.69874	0.000253909	0.173564	0.153868	cg16358741	11	130076257	q	ST14	Body	shore	Body - shore	0.703986	0.655401	-0.048585
0.0306457	0.114298	4.6987	0.000253933	0.173564	0.153772	cg00334798	11	72929553	q	P2RY2	5'UTR	island	5'UTR - island	0.0989747	0.12962	0.0306457
-0.0400548	0.743552	-4.69784	0.000254375	0.173564	0.15202	cg15421520	14	105046247	q	C14orf180	1stExon	open sea	1stExon - open sea	0.763579	0.723524	-0.0400548
0.0709464	0.381151	4.69707	0.000254771	0.173564	0.15045	cg02757172	4	158141076	q	GRIA2	TSS1500	shore	TSS1500 - shore	0.345678	0.416624	0.0709464
0.0309649	0.167419	4.69616	0.000255242	0.173564	0.148585	cg10276818	6	31671292	p	BAT5	TSS1500	shore	TSS1500 - shore	0.151936	0.182901	0.0309649
-0.0427926	0.845539	-4.69523	0.000255723	0.173564	0.14669	cg21327826	9	140107501	q	NDOR1	Body	island	Body - island	0.866935	0.824142	-0.0427926
0.0194089	0.0627562	4.69476	0.000255966	0.173564	0.145728	cg17456704	19	12267776	p	ZNF625	TSS1500	shore	TSS1500 - shore	0.0530518	0.0724607	0.0194089
-0.0481222	0.703266	-4.69444	0.000256134	0.173564	0.145068	cg06513673	1	2357638	p	NA	IGR	shelf	IGR - shelf	0.727327	0.679205	-0.0481222
0.0479883	0.112734	4.6943	0.000256208	0.173564	0.144778	cg15368771	17	31620500	q	ACCN1	TSS1500	shore	TSS1500 - shore	0.0887397	0.136728	0.0479883
0.0503122	0.128292	4.69386	0.000256436	0.173564	0.143881	cg02516101	22	38711891	q	CSNK1E	5'UTR	shore	5'UTR - shore	0.103136	0.153448	0.0503122
0.0228052	0.0645521	4.6918	0.000257506	0.173564	0.139681	cg00377695	11	117667189	q	DSCAML1	Body	island	Body - island	0.0531495	0.0759547	0.0228052
0.0380358	0.147215	4.6916	0.000257613	0.173564	0.139261	cg03206681	3	193512175	q	NA	IGR	open sea	IGR - open sea	0.128197	0.166233	0.0380358
-0.0405894	0.859111	-4.69009	0.000258403	0.173564	0.136172	cg10390435	8	142368026	q	GPR20	5'UTR	shore	5'UTR - shore	0.879406	0.838816	-0.0405894
0.0291498	0.0799518	4.68865	0.000259157	0.173564	0.133234	cg03432275	11	119612342	q	NA	IGR	island	IGR - island	0.0653769	0.0945267	0.0291498
-0.049491	0.841309	-4.68774	0.000259633	0.173564	0.131385	cg00625963	1	32740034	p	LCK	Body	shore	Body - shore	0.866055	0.816564	-0.049491
0.0249547	0.0731932	4.68691	0.00026007	0.173564	0.12969	cg05161082	12	21680409	p	C12orf39	Body	island	Body - island	0.0607159	0.0856706	0.0249547
0.0202923	0.0587652	4.68687	0.000260092	0.173564	0.129601	cg05533124	18	24443298	q	AQP4	TSS1500	island	TSS1500 - island	0.0486191	0.0689114	0.0202923
0.0384898	0.188054	4.68438	0.000261408	0.173564	0.124511	cg09302895	2	237077311	q	GBX2	TSS1500	island	TSS1500 - island	0.168809	0.207299	0.0384898
0.0444055	0.0976535	4.68402	0.000261598	0.173564	0.123779	cg09778958	19	36427721	q	LRFN3	TSS1500	island	TSS1500 - island	0.0754507	0.119856	0.0444055
-0.0472512	0.759456	-4.68332	0.000261972	0.173564	0.122338	cg14058851	6	15505949	p	JARID2	Body	open sea	Body - open sea	0.783082	0.735831	-0.0472512
0.053221	0.239721	4.68329	0.000261986	0.173564	0.122284	cg11700800	5	92906633	q	FLJ42709	Body	island	Body - island	0.21311	0.266331	0.053221
-0.0485872	0.733857	-4.68278	0.000262258	0.173564	0.12124	cg18014109	11	68769498	q	NA	IGR	shelf	IGR - shelf	0.758151	0.709564	-0.0485872
0.031396	0.112578	4.68213	0.000262603	0.173564	0.119913	cg26517714	5	170736245	q	TLX3	TSS200	island	TSS200 - island	0.0968799	0.128276	0.031396
0.0222181	0.0846616	4.6807	0.000263367	0.173564	0.116983	cg01084154	1	20692892	p	NA	IGR	island	IGR - island	0.0735525	0.0957707	0.0222181
0.0296484	0.0984963	4.68069	0.000263374	0.173564	0.116958	cg01208243	10	124769187	q	IKZF5	TSS1500	shore	TSS1500 - shore	0.0836721	0.113321	0.0296484
-0.0619934	0.771323	-4.68038	0.00026354	0.173564	0.116322	cg02346706	15	101645225	q	NA	IGR	open sea	IGR - open sea	0.80232	0.740326	-0.0619934
0.022603	0.0936661	4.67959	0.000263959	0.173564	0.114718	cg06550057	2	200336200	q	FLJ32063	Body	island	Body - island	0.0823646	0.104968	0.022603
0.0520571	0.275077	4.67934	0.000264093	0.173564	0.114209	cg21318380	20	49620366	q	KCNG1	3'UTR	shore	3'UTR - shore	0.249049	0.301106	0.0520571
0.0427604	0.121798	4.67901	0.000264273	0.173564	0.113519	cg06633061	14	57261601	q	NA	IGR	island	IGR - island	0.100418	0.143179	0.0427604
0.0245105	0.103545	4.67856	0.00026451	0.173564	0.112617	cg15593716	7	29845970	p	NA	IGR	island	IGR - island	0.0912895	0.1158	0.0245105
0.0628942	0.265576	4.6776	0.000265026	0.173564	0.110651	cg14841929	5	138514289	q	SIL1	5'UTR	open sea	5'UTR - open sea	0.234128	0.297023	0.0628942
0.0419869	0.258418	4.67726	0.00026521	0.173564	0.109952	cg00816515	11	13986348	p	SPON1	Body	island	Body - island	0.237425	0.279411	0.0419869
-0.0935324	0.698449	-4.67706	0.00026532	0.173564	0.109533	cg22324981	18	77283493	q	NFATC1	Body	shore	Body - shore	0.745215	0.651683	-0.0935324
0.0318999	0.0935558	4.67701	0.000265344	0.173564	0.109443	cg06760710	17	46692008	q	HOXB8	1stExon	island	1stExon - island	0.0776059	0.109506	0.0318999
0.0471015	0.466967	4.67667	0.000265528	0.173564	0.108743	cg14950303	2	114256392	q	FOXD4L1	TSS1500	shore	TSS1500 - shore	0.443416	0.490518	0.0471015
0.0162751	0.0518673	4.67663	0.00026555	0.173564	0.10866	cg15508193	19	17966537	p	NA	IGR	shelf	IGR - shelf	0.0437297	0.0600048	0.0162751
-0.0590846	0.667849	-4.67594	0.000265923	0.173564	0.107243	cg03577486	18	40113336	q	NA	IGR	open sea	IGR - open sea	0.697392	0.638307	-0.0590846
0.0840496	0.335369	4.67503	0.000266411	0.173564	0.105394	cg12614318	10	120354785	q	PRLHR	5'UTR	island	5'UTR - island	0.293344	0.377394	0.0840496
0.0260973	0.0960185	4.67501	0.000266425	0.173564	0.10534	cg19343871	19	48103651	q	NA	IGR	island	IGR - island	0.0829699	0.109067	0.0260973
0.0165544	0.0475653	4.67455	0.000266671	0.173564	0.104411	cg02237470	8	53852443	q	NPBWR1	TSS200	island	TSS200 - island	0.0392881	0.0558425	0.0165544
0.051803	0.428391	4.67454	0.00026668	0.173564	0.104376	cg05283804	16	86743683	q	NA	IGR	open sea	IGR - open sea	0.402489	0.454292	0.051803
0.0475758	0.122873	4.67448	0.000266712	0.173564	0.104255	cg16569273	6	27247725	p	NA	IGR	open sea	IGR - open sea	0.0990853	0.146661	0.0475758
0.0533623	0.417789	4.67395	0.000266999	0.173564	0.103172	cg24366241	19	55322319	q	KIR2DL4	Body	open sea	Body - open sea	0.391108	0.44447	0.0533623
0.0174258	0.0570476	4.67366	0.000267153	0.173564	0.10259	cg19560979	8	11627473	p	NEIL2	5'UTR	island	5'UTR - island	0.0483346	0.0657605	0.0174258
0.0205868	0.0838033	4.67354	0.000267217	0.173564	0.10235	cg08739433	1	113051925	p	WNT2B	Body	island	Body - island	0.0735099	0.0940966	0.0205868
0.0478698	0.138818	4.67309	0.000267462	0.173564	0.101426	cg00399483	18	49868378	q	DCC	Body	island	Body - island	0.114883	0.162752	0.0478698
0.0363792	0.442009	4.67086	0.000268678	0.173564	0.0968491	cg21141034	15	20101612	q	NA	IGR	shelf	IGR - shelf	0.423819	0.460199	0.0363792
0.0201593	0.0690641	4.6708	0.000268707	0.173564	0.0967401	cg16403669	1	166135267	q	FAM78B	Body	island	Body - island	0.0589844	0.0791437	0.0201593
0.0195302	0.0798633	4.67069	0.000268767	0.173564	0.0965159	cg12964860	5	137514295	q	BRD8	1stExon	shore	1stExon - shore	0.0700982	0.0896283	0.0195302
0.0379609	0.124641	4.66997	0.000269159	0.173564	0.0950469	cg16816603	22	45403047	q	PHF21B	Body	island	Body - island	0.10566	0.143621	0.0379609
0.0222877	0.0588987	4.6697	0.00026931	0.173564	0.0944826	cg23986671	21	28339262	q	ADAMTS5	1stExon	island	1stExon - island	0.0477548	0.0700425	0.0222877
0.0356929	0.0837282	4.66857	0.000269926	0.173564	0.0921768	cg09079909	7	127808092	q	NA	IGR	island	IGR - island	0.0658817	0.101575	0.0356929
-0.0274732	0.829345	-4.66701	0.000270781	0.173564	0.0889898	cg25804447	19	1279189	p	C19orf24	3'UTR	shore	3'UTR - shore	0.843082	0.815609	-0.0274732
0.0358307	0.101702	4.66544	0.000271649	0.173564	0.085762	cg07953890	20	13976782	p	MACROD2	Body	island	Body - island	0.0837865	0.119617	0.0358307
-0.0500987	0.78278	-4.66527	0.000271742	0.173564	0.085416	cg11791155	7	4247760	p	SDK1	Body	open sea	Body - open sea	0.80783	0.757731	-0.0500987
0.0887243	0.367977	4.66496	0.000271912	0.173564	0.0847848	cg00483217	2	25321917	p	EFR3B	Body	open sea	Body - open sea	0.323615	0.412339	0.0887243
0.0765134	0.33716	4.6636	0.000272665	0.173564	0.0819977	cg04936178	7	157072649	q	NA	IGR	island	IGR - island	0.298904	0.375417	0.0765134
0.0672275	0.213208	4.6632	0.000272884	0.173564	0.0811891	cg22085702	11	14994222	p	CALCA	TSS1500	shore	TSS1500 - shore	0.179595	0.246822	0.0672275
0.0226403	0.0749094	4.66246	0.000273297	0.173564	0.0796624	cg15102325	17	37730188	q	NA	IGR	island	IGR - island	0.0635892	0.0862295	0.0226403
-0.0436551	0.878037	-4.66227	0.000273401	0.173564	0.0792801	cg05941641	13	114129580	q	DCUN1D2	Body	open sea	Body - open sea	0.899864	0.856209	-0.0436551
0.0888545	0.289647	4.65975	0.000274801	0.173564	0.074132	cg05835726	7	27183861	p	HOXA5	TSS1500	island	TSS1500 - island	0.245219	0.334074	0.0888545
0.0437887	0.14764	4.65931	0.000275047	0.173564	0.0732277	cg02524946	7	35294640	p	TBX20	TSS1500	island	TSS1500 - island	0.125745	0.169534	0.0437887
0.0341063	0.12248	4.65808	0.000275733	0.173564	0.0707181	cg23098020	1	153651886	q	NPR1	1stExon	island	1stExon - island	0.105426	0.139533	0.0341063
0.0155925	0.0484242	4.65767	0.000275965	0.173564	0.0698678	cg08327269	2	182545555	q	NEUROD1	TSS200	shelf	TSS200 - shelf	0.0406279	0.0562204	0.0155925
0.0397808	0.480103	4.65724	0.000276208	0.173564	0.0689829	cg17866711	3	75669109	p	NA	IGR	shore	IGR - shore	0.460213	0.499993	0.0397808
0.0233503	0.103283	4.65721	0.000276224	0.173564	0.0689231	cg12996305	17	2295923	p	MNT	Body	island	Body - island	0.0916079	0.114958	0.0233503
-0.0225528	0.900666	-4.65658	0.000276575	0.173564	0.0676418	cg00826615	2	121330875	q	NA	IGR	shelf	IGR - shelf	0.911943	0.88939	-0.0225528
0.0672047	0.124033	4.65526	0.000277321	0.173564	0.0649273	cg02497758	20	39317194	q	MAFB	1stExon	island	1stExon - island	0.0904304	0.157635	0.0672047
0.104682	0.359993	4.65323	0.000278462	0.173564	0.0607892	cg16351246	13	20751345	q	NA	IGR	island	IGR - island	0.307652	0.412334	0.104682
0.0251573	0.0625094	4.6532	0.000278483	0.173564	0.0607101	cg13382769	7	79084078	q	MAGI2	TSS1500	shore	TSS1500 - shore	0.0499308	0.0750881	0.0251573
0.0722964	0.134584	4.653	0.000278596	0.173564	0.0603033	cg04008601	12	103696126	q	C12orf42	Body	island	Body - island	0.0984361	0.170732	0.0722964
0.0196457	0.0419295	4.65252	0.000278868	0.173564	0.0593195	cg25841091	22	19466331	q	UFD1L	Body	island	Body - island	0.0321066	0.0517524	0.0196457
0.0245806	0.0579445	4.65157	0.000279407	0.173564	0.0573735	cg03502076	10	35626520	p	CCNY	Body	island	Body - island	0.0456542	0.0702347	0.0245806
0.0202129	0.0784967	4.65125	0.000279587	0.173564	0.0567226	cg19455322	3	46735335	p	ALS2CL	TSS200	island	TSS200 - island	0.0683902	0.0886032	0.0202129
0.0224346	0.0708207	4.6509	0.000279782	0.173564	0.0560202	cg20163166	12	59313517	q	LRIG3	TSS200	shore	TSS200 - shore	0.0596034	0.0820381	0.0224346
0.0480583	0.168943	4.65072	0.000279885	0.173564	0.0556475	cg17179589	17	66193820	q	LOC440461	TSS1500	island	TSS1500 - island	0.144914	0.192972	0.0480583
0.0186017	0.0589815	4.64903	0.000280849	0.173564	0.0521843	cg04600299	7	149570367	q	ATP6V0E2	5'UTR	island	5'UTR - island	0.0496807	0.0682824	0.0186017
0.0620538	0.398911	4.64358	0.000283976	0.173564	0.0410204	cg04246957	7	157696589	q	PTPRN2	Body	shore	Body - shore	0.367884	0.429938	0.0620538
0.031242	0.0909435	4.64341	0.000284073	0.173564	0.040678	cg00960552	1	116380946	p	NHLH2	Body	island	Body - island	0.0753225	0.106565	0.031242
0.0342836	0.125897	4.64258	0.000284552	0.173564	0.0389782	cg04725777	7	100048128	q	NA	IGR	open sea	IGR - open sea	0.108755	0.143038	0.0342836
0.0243591	0.0858335	4.64253	0.000284581	0.173564	0.0388743	cg06650419	1	177133946	q	ASTN1	5'UTR	shore	5'UTR - shore	0.0736539	0.098013	0.0243591
0.0330519	0.0962384	4.64176	0.000285027	0.173564	0.0372972	cg13783653	9	135039836	q	NTNG2	5'UTR	island	5'UTR - island	0.0797124	0.112764	0.0330519
0.0728273	0.318062	4.64096	0.00028549	0.173564	0.0356627	cg19717060	17	70553078	q	NA	IGR	open sea	IGR - open sea	0.281648	0.354475	0.0728273
0.037629	0.155555	4.64076	0.000285607	0.173564	0.0352482	cg10614025	15	83348985	q	AP3B2	Body	island	Body - island	0.136741	0.17437	0.037629
0.0441846	0.1124	4.64075	0.000285614	0.173564	0.0352222	cg17988310	22	40355732	q	GRAP2	Body	open sea	Body - open sea	0.0903082	0.134493	0.0441846
0.0566362	0.437623	4.64053	0.000285739	0.173564	0.0347835	cg13695646	5	78407509	q	BHMT	TSS200	open sea	TSS200 - open sea	0.409305	0.465941	0.0566362
-0.0380032	0.78961	-4.64005	0.000286019	0.173564	0.0337935	cg16372810	1	2992640	p	PRDM16	Body	shore	Body - shore	0.808612	0.770609	-0.0380032
-0.0645068	0.784794	-4.63994	0.000286082	0.173564	0.0335736	cg10530793	14	69821049	q	GALNTL1	3'UTR	open sea	3'UTR - open sea	0.817047	0.752541	-0.0645068
-0.0441247	0.743078	-4.63983	0.000286148	0.173564	0.0333389	cg14057560	9	139519201	q	NA	IGR	open sea	IGR - open sea	0.76514	0.721016	-0.0441247
0.0272478	0.0923171	4.63742	0.000287551	0.173564	0.0284109	cg08483876	8	145910754	q	NA	IGR	island	IGR - island	0.0786932	0.105941	0.0272478
0.0218695	0.0847169	4.63722	0.000287669	0.173564	0.0279968	cg03574651	4	41992907	p	SLC30A9	Body	island	Body - island	0.0737821	0.0956517	0.0218695
0.0201932	0.0672092	4.63644	0.000288126	0.173564	0.0263968	cg13038030	17	73267041	q	MIF4GD	5'UTR	island	5'UTR - island	0.0571127	0.0773058	0.0201932
0.0446214	0.168409	4.63628	0.000288218	0.173564	0.0260768	cg00813890	19	54927291	q	TTYH1	Body	shore	Body - shore	0.146098	0.190719	0.0446214
0.0424533	0.118923	4.63592	0.000288428	0.173564	0.02534	cg25298725	6	30228047	p	HLA-L	Body	island	Body - island	0.097696	0.140149	0.0424533
0.0236987	0.08948	4.63477	0.000289106	0.173564	0.0229743	cg05433039	10	79397075	q	KCNMA1	1stExon	island	1stExon - island	0.0776307	0.101329	0.0236987
0.0354615	0.101317	4.63419	0.000289447	0.173564	0.0217873	cg15957055	3	62861055	p	CADPS	5'UTR	island	5'UTR - island	0.0835858	0.119047	0.0354615
-0.0368759	0.653044	-4.63332	0.00028996	0.173564	0.0200014	cg25227672	11	124805912	q	HEPACAM	5'UTR	open sea	5'UTR - open sea	0.671482	0.634606	-0.0368759
0.0303811	0.0819823	4.63273	0.000290304	0.173564	0.0188075	cg03268007	15	78112818	q	NA	IGR	island	IGR - island	0.0667918	0.0971729	0.0303811
0.106543	0.250508	4.63212	0.000290668	0.173564	0.0175422	cg21069005	8	11537430	p	NA	IGR	island	IGR - island	0.197236	0.303779	0.106543
0.0254904	0.111734	4.63203	0.000290719	0.173564	0.0173652	cg02951738	1	112533136	p	KCND3	TSS1500	island	TSS1500 - island	0.098989	0.124479	0.0254904
0.0260533	0.109299	4.63114	0.000291248	0.173564	0.0155341	cg06744119	10	88730599	q	C10orf116	3'UTR	island	3'UTR - island	0.096272	0.122325	0.0260533
0.0446233	0.0968673	4.63092	0.000291376	0.173564	0.0150908	cg17535550	8	26047902	p	NA	IGR	island	IGR - island	0.0745557	0.119179	0.0446233
0.0295801	0.0798474	4.6308	0.000291449	0.173564	0.0148376	cg26916297	7	100823700	q	C7orf52	TSS200	island	TSS200 - island	0.0650573	0.0946374	0.0295801
-0.0505255	0.843976	-4.62877	0.00029265	0.173564	0.0106958	cg24389239	17	6365559	p	PITPNM3	Body	open sea	Body - open sea	0.869238	0.818713	-0.0505255
0.129108	0.734713	4.62811	0.000293042	0.173564	0.0093443	cg03654613	22	25713632	q	IGLL3	TSS1500	open sea	TSS1500 - open sea	0.670159	0.799267	0.129108
0.0966493	0.467131	4.62781	0.000293224	0.173564	0.00872053	cg05068202	11	2293074	p	ASCL2	TSS1500	shore	TSS1500 - shore	0.418806	0.515455	0.0966493
0.0744719	0.600611	4.62646	0.000294028	0.173564	0.00596105	cg02436400	11	18887821	p	NA	IGR	open sea	IGR - open sea	0.563375	0.637847	0.0744719
-0.105886	0.425286	-4.62612	0.000294236	0.173564	0.00524806	cg08101771	2	223180401	q	NA	IGR	shelf	IGR - shelf	0.478229	0.372342	-0.105886
0.0196895	0.0585265	4.62585	0.000294393	0.173564	0.004711	cg14699651	19	1325099	p	NA	IGR	island	IGR - island	0.0486817	0.0683712	0.0196895
0.0240693	0.0845488	4.6258	0.000294427	0.173564	0.00459452	cg26441372	19	41120906	q	LTBP4	Body	shore	Body - shore	0.0725141	0.0965835	0.0240693
0.044306	0.128816	4.6247	0.000295086	0.173564	0.00233827	cg13167730	1	47910074	p	NA	IGR	island	IGR - island	0.106663	0.150969	0.044306
0.0448903	0.0788679	4.62449	0.000295209	0.173564	0.00191942	cg15789607	19	4769690	p	MIR7-3	TSS1500	open sea	TSS1500 - open sea	0.0564228	0.101313	0.0448903
0.0244568	0.0532437	4.62389	0.000295569	0.173564	0.00069033	cg01818151	17	46797042	q	NA	IGR	island	IGR - island	0.0410153	0.0654721	0.0244568
-0.0393207	0.861465	-4.62355	0.000295776	0.173564	-1.31e-05	cg27623769	2	45547281	p	NA	IGR	open sea	IGR - open sea	0.881126	0.841805	-0.0393207
0.0480401	0.115017	4.62178	0.000296844	0.173564	-0.00364523	cg12055259	14	104603238	q	NA	IGR	island	IGR - island	0.090997	0.139037	0.0480401
-0.0572563	0.703828	-4.62164	0.000296927	0.173564	-0.00392877	cg20481287	12	12224457	p	BCL2L14	5'UTR	open sea	5'UTR - open sea	0.732456	0.6752	-0.0572563
-0.076349	0.599323	-4.6198	0.000298041	0.173564	-0.00770332	cg16533359	6	11710597	p	NA	IGR	open sea	IGR - open sea	0.637497	0.561148	-0.076349
0.0168844	0.0589026	4.61973	0.000298082	0.173564	-0.00784067	cg22689690	12	49183468	q	ADCY6	TSS1500	shore	TSS1500 - shore	0.0504604	0.0673447	0.0168844
0.0246995	0.0990748	4.61919	0.000298409	0.173564	-0.00894513	cg13958614	5	72744196	q	FOXD1	5'UTR	shelf	5'UTR - shelf	0.086725	0.111425	0.0246995
0.0159405	0.0583362	4.61746	0.000299463	0.173564	-0.0124972	cg02845591	2	74730523	p	LOC151534	Body	island	Body - island	0.050366	0.0663065	0.0159405
0.0364174	0.113429	4.61661	0.00029998	0.173564	-0.0142375	cg14552106	9	96710915	q	NA	IGR	island	IGR - island	0.0952204	0.131638	0.0364174
0.0306365	0.0882226	4.616	0.000300349	0.173564	-0.0154767	cg05382097	4	6201536	p	JAKMIP1	5'UTR	island	5'UTR - island	0.0729043	0.103541	0.0306365
0.076955	0.306267	4.61424	0.000301428	0.173564	-0.0190907	cg23460057	8	37824340	p	ADRB3	TSS200	shore	TSS200 - shore	0.267789	0.344744	0.076955
0.0291112	0.0940269	4.61319	0.000302071	0.173564	-0.0212376	cg23832822	18	45662971	q	NA	IGR	island	IGR - island	0.0794714	0.108583	0.0291112
0.0962866	0.439638	4.61314	0.000302104	0.173564	-0.0213485	cg24148085	3	72704603	p	NA	IGR	island	IGR - island	0.391495	0.487782	0.0962866
0.0963455	0.285155	4.61175	0.000302959	0.173564	-0.0241935	cg07624742	19	5892048	p	NA	IGR	shore	IGR - shore	0.236982	0.333328	0.0963455
0.105055	0.463552	4.61146	0.00030314	0.173564	-0.0247954	cg11321092	5	144325284	q	NA	IGR	open sea	IGR - open sea	0.411024	0.516079	0.105055
0.030206	0.0577578	4.61134	0.000303213	0.173564	-0.0250392	cg06584494	7	54614477	p	VSTM2A	Body	island	Body - island	0.0426548	0.0728608	0.030206
0.0157169	0.0431954	4.61101	0.000303418	0.173564	-0.0257216	cg12045337	2	171572714	q	SP5	Body	island	Body - island	0.0353369	0.0510538	0.0157169
0.0288286	0.0797345	4.61057	0.00030369	0.173564	-0.026623	cg19516457	12	72667707	q	LOC283392	TSS1500	shore	TSS1500 - shore	0.0653202	0.0941489	0.0288286
0.0184434	0.0461305	4.60931	0.00030447	0.173564	-0.0292088	cg05022306	12	54403254	q	HOXC8	1stExon	island	1stExon - island	0.0369088	0.0553522	0.0184434
0.0578218	0.0869163	4.60888	0.000304734	0.173564	-0.0300805	cg16714096	9	98981875	q	NA	IGR	island	IGR - island	0.0580054	0.115827	0.0578218
0.0423567	0.103786	4.60851	0.000304963	0.173564	-0.0308383	cg11896587	19	39440734	q	FBXO17	Body	island	Body - island	0.0826072	0.124964	0.0423567
0.0516186	0.189463	4.60844	0.000305005	0.173564	-0.0309755	cg15760529	19	843307	p	PRTN3	Body	shore	Body - shore	0.163654	0.215273	0.0516186
0.022793	0.096237	4.60799	0.000305285	0.173564	-0.0319014	cg07646731	3	11034013	p	SLC6A1	TSS1500	shore	TSS1500 - shore	0.0848405	0.107633	0.022793
0.0293563	0.0630716	4.60756	0.000305556	0.173564	-0.032794	cg12833931	17	9862893	p	GAS7	Body	open sea	Body - open sea	0.0483935	0.0777497	0.0293563
0.0209745	0.0717022	4.60663	0.00030613	0.173564	-0.0346852	cg02608801	9	120176762	q	ASTN2	Body	island	Body - island	0.061215	0.0821894	0.0209745
-0.0464565	0.732428	-4.60564	0.000306752	0.173564	-0.0367329	cg21498785	4	686870	p	NA	IGR	shelf	IGR - shelf	0.755656	0.709199	-0.0464565
0.0220352	0.0971223	4.60542	0.000306886	0.173564	-0.0371721	cg09623771	7	99717157	q	TAF6	TSS200	open sea	TSS200 - open sea	0.0861047	0.10814	0.0220352
0.063189	0.531988	4.60537	0.000306918	0.173564	-0.0372768	cg06963192	1	172557938	q	C1orf9	Body	open sea	Body - open sea	0.500394	0.563583	0.063189
-0.0716284	0.687874	-4.60535	0.000306934	0.173564	-0.0373281	cg10321236	11	76849101	q	MYO7A	Body	island	Body - island	0.723688	0.652059	-0.0716284
0.0429833	0.0849691	4.60488	0.000307223	0.173564	-0.0382779	cg22836229	8	49647717	q	EFCAB1	5'UTR	island	5'UTR - island	0.0634774	0.106461	0.0429833
0.030664	0.0932912	4.60476	0.000307302	0.173564	-0.0385376	cg10129518	16	90086390	q	DBNDD1	TSS1500	island	TSS1500 - island	0.0779592	0.108623	0.030664
0.033334	0.0674909	4.60362	0.00030801	0.173564	-0.0408566	cg00660843	12	54954400	q	PDE1B	TSS1500	open sea	TSS1500 - open sea	0.0508239	0.0841579	0.033334
0.0344978	0.0692426	4.60263	0.000308634	0.173564	-0.042894	cg21745612	17	32907636	q	TMEM132E	TSS200	island	TSS200 - island	0.0519937	0.0864915	0.0344978
-0.035913	0.894684	-4.60109	0.000309606	0.173564	-0.0460626	cg10738025	19	19702508	p	PBX4	Body	open sea	Body - open sea	0.912641	0.876728	-0.035913
-0.0268158	0.482284	-4.60089	0.000309733	0.173564	-0.0464757	cg04636402	5	139284774	q	NRG2	Body	shore	Body - shore	0.495691	0.468876	-0.0268158
0.0226482	0.069192	4.59915	0.000310831	0.173564	-0.0500424	cg14287235	14	24804339	q	ADCY4	TSS1500	island	TSS1500 - island	0.0578679	0.0805161	0.0226482
0.0532007	0.146304	4.59862	0.000311166	0.173564	-0.0511268	cg12561924	15	53076806	q	ONECUT1	Body	island	Body - island	0.119703	0.172904	0.0532007
0.0373652	0.160878	4.59857	0.000311198	0.173564	-0.0512305	cg21780231	5	10251181	p	FAM173B	TSS1500	shore	TSS1500 - shore	0.142196	0.179561	0.0373652
0.049724	0.573705	4.59827	0.000311388	0.173564	-0.0518466	cg24640676	21	46046183	q	C21orf29	Body	open sea	Body - open sea	0.548843	0.598567	0.049724
-0.0311817	0.722439	-4.59759	0.00031182	0.173564	-0.0532415	cg25625951	22	38381518	q	SOX10	TSS1500	shore	TSS1500 - shore	0.738029	0.706848	-0.0311817
0.0382177	0.112352	4.59731	0.000311996	0.173564	-0.0538096	cg02611085	7	128550410	q	KCP	Body	island	Body - island	0.0932434	0.131461	0.0382177
0.0478169	0.318443	4.59723	0.000312047	0.173564	-0.0539739	cg19697725	17	8198295	p	SLC25A35	TSS200	shore	TSS200 - shore	0.294535	0.342351	0.0478169
0.0221524	0.0862412	4.59708	0.000312139	0.173564	-0.0542729	cg25246158	19	1940184	p	CSNK1G2	TSS1500	shore	TSS1500 - shore	0.075165	0.0973174	0.0221524
0.0296797	0.109522	4.59629	0.000312645	0.173564	-0.0559034	cg22812955	6	50818181	p	NA	IGR	island	IGR - island	0.0946825	0.124362	0.0296797
0.0188654	0.075439	4.59441	0.000313843	0.173564	-0.0597559	cg04467611	11	64808285	q	SAC3D1	TSS200	shore	TSS200 - shore	0.0660063	0.0848717	0.0188654
0.0284885	0.123777	4.59277	0.000314896	0.173564	-0.0631309	cg20845544	1	26185473	p	C1orf135	Body	island	Body - island	0.109533	0.138021	0.0284885
0.0877474	0.612964	4.59205	0.000315354	0.173564	-0.0645964	cg10005270	10	128210036	q	C10orf90	TSS200	open sea	TSS200 - open sea	0.56909	0.656837	0.0877474
0.0214964	0.0829077	4.59197	0.000315409	0.173564	-0.0647714	cg05346832	19	10680117	p	CDKN2D	TSS1500	shore	TSS1500 - shore	0.0721595	0.0936559	0.0214964
0.113514	0.257811	4.5919	0.000315448	0.173564	-0.0648975	cg10555800	1	168356606	q	NA	IGR	open sea	IGR - open sea	0.201054	0.314568	0.113514
0.0181715	0.0605258	4.59164	0.000315621	0.173564	-0.0654494	cg16910830	7	145813437	q	CNTNAP2	TSS200	island	TSS200 - island	0.05144	0.0696115	0.0181715
0.0166335	0.0568387	4.59142	0.000315762	0.173564	-0.0658991	cg09146197	10	118033581	q	GFRA1	TSS1500	island	TSS1500 - island	0.048522	0.0651555	0.0166335
0.0355657	0.0830614	4.58954	0.000316968	0.173564	-0.0697397	cg12542584	19	5536532	p	NA	IGR	island	IGR - island	0.0652786	0.100844	0.0355657
0.0488148	0.0848057	4.58926	0.000317154	0.173564	-0.0703302	cg09844474	6	33161276	p	COL11A2	TSS1500	island	TSS1500 - island	0.0603983	0.109213	0.0488148
0.0529019	0.172954	4.58922	0.000317175	0.173564	-0.0703965	cg14355134	20	61704021	q	NA	IGR	island	IGR - island	0.146503	0.199405	0.0529019
0.028195	0.072607	4.58869	0.00031752	0.173564	-0.0714921	cg17032602	2	129076392	q	HS6ST1	TSS1500	island	TSS1500 - island	0.0585095	0.0867045	0.028195
-0.0244532	0.917301	-4.58827	0.000317793	0.173564	-0.0723586	cg03329755	6	167189272	q	RPS6KA2	Body	open sea	Body - open sea	0.929528	0.905075	-0.0244532
0.0514864	0.188647	4.58815	0.000317872	0.173564	-0.0726085	cg09274587	12	6936607	p	LEPREL2	TSS1500	shore	TSS1500 - shore	0.162904	0.21439	0.0514864
0.0352181	0.112791	4.58644	0.000318979	0.173564	-0.0761103	cg21115430	6	46460003	p	NA	IGR	shore	IGR - shore	0.0951825	0.130401	0.0352181
0.0227499	0.0640418	4.5862	0.000319134	0.173564	-0.0766011	cg17054360	7	91510326	q	MTERF	TSS1500	island	TSS1500 - island	0.0526668	0.0754168	0.0227499
0.0258406	0.0950597	4.58586	0.000319358	0.173564	-0.0773065	cg12992240	11	64216638	q	NA	IGR	island	IGR - island	0.0821394	0.10798	0.0258406
0.0206528	0.0666432	4.58493	0.000319963	0.173564	-0.0792121	cg24869336	3	44726929	p	NA	IGR	island	IGR - island	0.0563168	0.0769696	0.0206528
0.0365241	0.115227	4.58363	0.000320812	0.173564	-0.0818821	cg01040523	13	37004617	q	CCNA1	TSS1500	shore	TSS1500 - shore	0.0969651	0.133489	0.0365241
0.0534117	0.135421	4.58358	0.000320843	0.173564	-0.0819804	cg17895608	15	68131410	q	NA	IGR	shore	IGR - shore	0.108715	0.162126	0.0534117
0.04181	0.165966	4.5831	0.000321159	0.173564	-0.0829725	cg08523865	2	124782253	q	CNTNAP5	TSS1500	island	TSS1500 - island	0.145061	0.186871	0.04181
0.0376899	0.0881465	4.58167	0.000322092	0.173564	-0.0858942	cg11991058	2	168150602	q	NA	IGR	island	IGR - island	0.0693016	0.106991	0.0376899
-0.0638964	0.824229	-4.58147	0.000322225	0.173564	-0.0863095	cg17009069	2	231737752	q	ITM2C	Body	open sea	Body - open sea	0.856177	0.792281	-0.0638964
0.0763544	0.330249	4.58113	0.000322448	0.173564	-0.0870056	cg01300434	10	133651747	q	NA	IGR	open sea	IGR - open sea	0.292072	0.368426	0.0763544
0.0891796	0.155558	4.58082	0.000322652	0.173564	-0.0876442	cg17509563	19	53540845	q	NA	IGR	island	IGR - island	0.110968	0.200148	0.0891796
0.088082	0.178676	4.58074	0.000322706	0.173564	-0.0878122	cg05247305	8	11537762	p	NA	IGR	island	IGR - island	0.134635	0.222717	0.088082
0.0592471	0.615985	4.57998	0.000323205	0.173564	-0.0893678	cg15998518	2	30334305	p	NA	IGR	open sea	IGR - open sea	0.586361	0.645608	0.0592471
0.0335817	0.121945	4.57975	0.000323357	0.173564	-0.0898425	cg14065697	11	93583672	q	C11orf90	TSS200	island	TSS200 - island	0.105154	0.138736	0.0335817
0.0864237	0.230623	4.57965	0.000323425	0.173564	-0.0900535	cg25516803	3	42307519	p	CCK	TSS1500	island	TSS1500 - island	0.187411	0.273835	0.0864237
0.0188056	0.0558167	4.57951	0.000323517	0.173564	-0.0903397	cg25794153	18	31805151	q	NA	IGR	shore	IGR - shore	0.0464139	0.0652196	0.0188056
0.0983998	0.248658	4.57937	0.000323607	0.173564	-0.090619	cg10165801	17	46651186	q	HOXB3	5'UTR	shelf	5'UTR - shelf	0.199458	0.297858	0.0983998
0.0650173	0.393578	4.57813	0.000324429	0.173564	-0.0931749	cg25070639	17	41170693	q	VAT1	Body	shelf	Body - shelf	0.36107	0.426087	0.0650173
0.0914493	0.258482	4.57801	0.000324506	0.173564	-0.0934161	cg10588135	17	59329903	q	BCAS3	Body	open sea	Body - open sea	0.212757	0.304207	0.0914493
0.0411836	0.17109	4.57715	0.000325072	0.173564	-0.0951701	cg26831119	4	111550830	q	PITX2	Body	shore	Body - shore	0.150498	0.191682	0.0411836
0.0211596	0.0780744	4.57689	0.000325244	0.173564	-0.0957041	cg02943433	10	43249924	q	NA	IGR	island	IGR - island	0.0674946	0.0886542	0.0211596
-0.0374978	0.919199	-4.57621	0.0003257	0.173564	-0.0971147	cg05026840	17	1538656	p	SCARF1	Body	island	Body - island	0.937948	0.90045	-0.0374978
-0.0304439	0.880404	-4.57615	0.00032574	0.173564	-0.0972377	cg24687281	19	19607437	p	GATAD2A	Body	open sea	Body - open sea	0.895626	0.865182	-0.0304439
0.0849331	0.173465	4.57565	0.00032607	0.173564	-0.0982575	cg13588354	20	54823303	q	MC3R	TSS1500	shore	TSS1500 - shore	0.130999	0.215932	0.0849331
0.0325396	0.213282	4.57559	0.000326109	0.173564	-0.0983776	cg09696159	3	138655775	q	NA	IGR	shore	IGR - shore	0.197012	0.229551	0.0325396
0.0385097	0.0869182	4.57558	0.000326118	0.173564	-0.0984051	cg18653282	14	104604739	q	KIF26A	TSS1500	island	TSS1500 - island	0.0676633	0.106173	0.0385097
0.0213513	0.0806977	4.57501	0.000326492	0.173564	-0.0995608	cg03404452	11	1674150	p	HCCA2	Body	island	Body - island	0.0700221	0.0913734	0.0213513
0.0791624	0.337875	4.57432	0.000326953	0.173564	-0.100981	cg21302622	2	209271234	q	PTH2R	TSS1500	shore	TSS1500 - shore	0.298294	0.377456	0.0791624
0.0324108	0.0622055	4.57369	0.000327375	0.173564	-0.102282	cg00631221	6	139307985	q	REPS1	Body	shore	Body - shore	0.0460001	0.0784109	0.0324108
0.0310278	0.077	4.57342	0.000327557	0.173564	-0.10284	cg08271804	19	22816896	p	ZNF492	TSS1500	shore	TSS1500 - shore	0.0614862	0.0925139	0.0310278
0.0279523	0.0964801	4.57316	0.00032773	0.173564	-0.103374	cg07190229	8	142377361	q	GPR20	1stExon	open sea	1stExon - open sea	0.082504	0.110456	0.0279523
0.0221412	0.082649	4.57255	0.000328138	0.173564	-0.104626	cg11740878	19	56904755	q	ZNF582	5'UTR	island	5'UTR - island	0.0715784	0.0937196	0.0221412
0.0270749	0.121839	4.57183	0.000328618	0.173564	-0.106098	cg00767644	1	174968745	q	CACYBP	1stExon	island	1stExon - island	0.108302	0.135377	0.0270749
-0.0520423	0.695509	-4.57178	0.000328651	0.173564	-0.106199	cg21155973	12	72916569	q	TRHDE	Body	open sea	Body - open sea	0.72153	0.669488	-0.0520423
0.049393	0.293254	4.57163	0.000328756	0.173564	-0.10652	cg15681462	19	55880286	q	IL11	Body	shore	Body - shore	0.268558	0.317951	0.049393
0.0720787	0.166547	4.5708	0.000329311	0.173564	-0.108221	cg15554219	3	137478371	q	NA	IGR	shore	IGR - shore	0.130508	0.202587	0.0720787
0.052173	0.284238	4.57055	0.000329475	0.173564	-0.108722	cg23351954	10	102322556	q	NA	IGR	island	IGR - island	0.258151	0.310324	0.052173
-0.0363071	0.808439	-4.5697	0.000330047	0.173564	-0.110468	cg08381596	16	720883	p	RHOT2	Body	island	Body - island	0.826593	0.790285	-0.0363071
0.0571015	0.135601	4.56965	0.000330082	0.173564	-0.110576	cg01484487	2	74726892	p	LBX2	Body	island	Body - island	0.10705	0.164152	0.0571015
0.0246053	0.0658375	4.56943	0.00033023	0.173564	-0.111026	cg05296192	14	88790393	q	KCNK10	Body	island	Body - island	0.0535349	0.0781402	0.0246053
-0.0301596	0.888191	-4.56875	0.000330686	0.173564	-0.112418	cg04770066	10	103054202	q	NA	IGR	shelf	IGR - shelf	0.903271	0.873111	-0.0301596
0.0273609	0.074691	4.56747	0.000331555	0.173564	-0.11506	cg19144701	10	30026143	p	SVIL	TSS1500	shore	TSS1500 - shore	0.0610106	0.0883715	0.0273609
0.0265703	0.0712659	4.56696	0.000331894	0.173564	-0.11609	cg21388029	2	102003306	q	CREG2	Body	island	Body - island	0.0579807	0.084551	0.0265703
-0.0324489	0.894163	-4.56668	0.00033209	0.173564	-0.116683	cg03137153	19	14322914	p	NA	IGR	shelf	IGR - shelf	0.910387	0.877939	-0.0324489
0.0354224	0.106893	4.56622	0.000332401	0.173564	-0.117627	cg26467774	3	47323578	p	KIF9	5'UTR	shore	5'UTR - shore	0.0891815	0.124604	0.0354224
0.0579864	0.190261	4.56586	0.000332644	0.173564	-0.118362	cg08443605	3	24872319	p	NA	IGR	shore	IGR - shore	0.161268	0.219254	0.0579864
-0.0333473	0.907236	-4.56539	0.000332959	0.173564	-0.119316	cg25053275	18	14997652	p	NA	IGR	island	IGR - island	0.92391	0.890562	-0.0333473
0.0213297	0.0631869	4.56526	0.00033305	0.173564	-0.11959	cg12320306	11	10326923	p	ADM	5'UTR	shore	5'UTR - shore	0.052522	0.0738517	0.0213297
0.0161673	0.0508089	4.56516	0.000333118	0.173564	-0.119795	cg01452444	6	148663626	q	SASH1	TSS200	island	TSS200 - island	0.0427252	0.0588925	0.0161673
0.0677525	0.392177	4.56398	0.000333917	0.173564	-0.122209	cg13035046	3	13115843	p	IQSEC1	TSS1500	shore	TSS1500 - shore	0.358301	0.426054	0.0677525
-0.0611942	0.77375	-4.56384	0.000334014	0.173564	-0.1225	cg12329275	10	11912597	p	C10orf47	3'UTR	shore	3'UTR - shore	0.804347	0.743153	-0.0611942
0.0423979	0.1226	4.56376	0.000334067	0.173564	-0.122661	cg02998936	17	76338383	q	NA	IGR	island	IGR - island	0.101401	0.143799	0.0423979
0.0209982	0.0630706	4.56274	0.000334763	0.173564	-0.124757	cg12080751	14	85996260	q	FLRT2	TSS1500	shore	TSS1500 - shore	0.0525715	0.0735696	0.0209982
0.0458054	0.140946	4.56263	0.000334838	0.173564	-0.124983	cg02886528	2	129066114	q	HS6ST1	Body	open sea	Body - open sea	0.118043	0.163849	0.0458054
0.0292859	0.0610447	4.56256	0.000334892	0.173564	-0.125145	cg17082661	4	78977420	q	FRAS1	TSS1500	shore	TSS1500 - shore	0.0464017	0.0756876	0.0292859
0.0426062	0.129199	4.5602	0.000336506	0.173564	-0.129988	cg11755796	20	19192616	p	SLC24A3	TSS1500	island	TSS1500 - island	0.107896	0.150502	0.0426062
0.0488752	0.0879582	4.56004	0.000336617	0.173564	-0.130319	cg16589299	10	131758786	q	EBF3	Body	island	Body - island	0.0635206	0.112396	0.0488752
0.0204516	0.0887782	4.55981	0.000336769	0.173564	-0.130774	cg08762403	8	143557190	q	BAI1	Body	shore	Body - shore	0.0785524	0.099004	0.0204516
0.0365451	0.0992923	4.55943	0.000337033	0.173564	-0.131563	cg00219282	6	159654898	q	FNDC1	Body	island	Body - island	0.0810198	0.117565	0.0365451
0.0188693	0.0615001	4.55867	0.000337557	0.173564	-0.133127	cg08117309	14	33403862	q	NA	IGR	island	IGR - island	0.0520654	0.0709348	0.0188693
0.0417912	0.0849414	4.55829	0.000337818	0.173564	-0.133907	cg27316598	3	72704361	p	NA	IGR	island	IGR - island	0.0640458	0.105837	0.0417912
0.04366	0.0819699	4.55788	0.000338098	0.173564	-0.134741	cg09537620	11	31826574	p	PAX6	Body	island	Body - island	0.0601399	0.1038	0.04366
0.0680122	0.388495	4.55715	0.000338601	0.173564	-0.136238	cg26406563	1	55117536	p	C1orf175	Body	open sea	Body - open sea	0.354489	0.422501	0.0680122
0.0700026	0.434675	4.55645	0.000339087	0.173564	-0.137682	cg05036153	9	140128254	q	SLC34A3	Body	shore	Body - shore	0.399674	0.469677	0.0700026
0.0373874	0.116255	4.55579	0.000339545	0.173564	-0.139041	cg11224582	12	4919138	p	KCNA6	5'UTR	island	5'UTR - island	0.0975611	0.134949	0.0373874
0.0351191	0.081194	4.55537	0.000339833	0.173564	-0.139896	cg00966098	16	30596551	p	ZNF785	Body	island	Body - island	0.0636344	0.0987535	0.0351191
0.0859646	0.377625	4.55494	0.000340137	0.173564	-0.140796	cg03405128	4	77341841	q	NA	IGR	shore	IGR - shore	0.334643	0.420608	0.0859646
0.0641227	0.226001	4.55306	0.000341443	0.173564	-0.144653	cg14112958	15	57599225	q	LOC283663	Body	island	Body - island	0.193939	0.258062	0.0641227
0.042549	0.114953	4.55255	0.000341799	0.173564	-0.145702	cg17003736	3	147111308	q	ZIC4	Body	island	Body - island	0.0936781	0.136227	0.042549
0.0295232	0.0962958	4.55226	0.000341999	0.173564	-0.146291	cg20442573	17	47575315	q	NGFR	Body	island	Body - island	0.0815343	0.111057	0.0295232
0.0383699	0.114262	4.55218	0.000342053	0.173564	-0.146451	cg03757784	16	22826113	p	HS3ST2	1stExon	island	1stExon - island	0.0950771	0.133447	0.0383699
0.0884437	0.272039	4.55218	0.000342057	0.173564	-0.146462	cg15867728	4	72898212	q	NPFFR2	Body	shore	Body - shore	0.227817	0.316261	0.0884437
0.0241548	0.0881487	4.55074	0.000343064	0.173564	-0.149423	cg20053158	12	103351206	q	ASCL1	TSS1500	shore	TSS1500 - shore	0.0760714	0.100226	0.0241548
0.0174491	0.0737166	4.5506	0.000343158	0.173564	-0.149698	cg23497217	11	27723214	p	BDNF	TSS1500	shore	TSS1500 - shore	0.0649921	0.0824412	0.0174491
0.0326885	0.0682827	4.55059	0.000343167	0.173564	-0.149725	cg10366178	3	13323866	p	NA	IGR	island	IGR - island	0.0519384	0.0846269	0.0326885
0.0271277	0.0882677	4.54954	0.000343902	0.173564	-0.15188	cg19694200	20	55204351	q	TFAP2C	TSS200	island	TSS200 - island	0.0747038	0.101831	0.0271277
0.0337719	0.140177	4.54892	0.000344339	0.173564	-0.153158	cg07397956	14	37132774	q	PAX9	Body	island	Body - island	0.123291	0.157063	0.0337719
-0.0795534	0.615841	-4.54802	0.000344974	0.173564	-0.155013	cg07613512	11	125199884	q	PKNOX2	5'UTR	open sea	5'UTR - open sea	0.655617	0.576064	-0.0795534
0.0397363	0.0917426	4.54774	0.000345169	0.173564	-0.155584	cg21589115	19	49867114	q	DKKL1	5'UTR	island	5'UTR - island	0.0718745	0.111611	0.0397363
-0.0238768	0.890217	-4.54752	0.000345326	0.173564	-0.15604	cg05876550	10	5538778	p	NA	IGR	shelf	IGR - shelf	0.902155	0.878278	-0.0238768
-0.0497221	0.779565	-4.5474	0.00034541	0.173564	-0.156286	cg15979035	14	93698870	q	NA	IGR	open sea	IGR - open sea	0.804426	0.754704	-0.0497221
0.0179533	0.0773318	4.54695	0.000345726	0.173564	-0.157207	cg04034539	11	62439802	q	C11orf48	TSS1500	island	TSS1500 - island	0.0683551	0.0863084	0.0179533
0.0305765	0.0921766	4.54655	0.000346005	0.173564	-0.158019	cg19834855	14	90885702	q	NA	IGR	open sea	IGR - open sea	0.0768883	0.107465	0.0305765
0.0460444	0.252156	4.54645	0.000346076	0.173564	-0.158224	cg11527279	9	124854846	q	TTLL11	Body	island	Body - island	0.229134	0.275178	0.0460444
0.0310212	0.119072	4.5459	0.000346464	0.173564	-0.159353	cg02494117	9	130965474	q	DNM1	TSS200	island	TSS200 - island	0.103561	0.134582	0.0310212
0.0683146	0.318015	4.54578	0.00034655	0.173564	-0.159603	cg11320910	8	11538786	p	NA	IGR	island	IGR - island	0.283858	0.352173	0.0683146
0.0188962	0.0780216	4.54569	0.000346616	0.173564	-0.159796	cg03678139	1	41832388	p	NA	IGR	island	IGR - island	0.0685735	0.0874697	0.0188962
0.112892	0.682541	4.54515	0.000346999	0.173564	-0.160906	cg04325960	6	147124986	q	LOC729176	TSS200	open sea	TSS200 - open sea	0.626095	0.738987	0.112892
-0.0625115	0.83731	-4.54487	0.000347199	0.173564	-0.161486	cg07608333	19	7813422	p	CD209	TSS1500	open sea	TSS1500 - open sea	0.868566	0.806055	-0.0625115
0.0219357	0.0558783	4.54447	0.000347481	0.173564	-0.162304	cg02745211	3	132757106	q	TMEM108	TSS200	island	TSS200 - island	0.0449105	0.0668461	0.0219357
0.0952575	0.369825	4.54434	0.000347575	0.173564	-0.162576	cg24648385	2	88583845	p	NA	IGR	island	IGR - island	0.322196	0.417454	0.0952575
0.0203202	0.0903913	4.54427	0.000347624	0.173564	-0.16272	cg01868222	19	7660500	p	KIAA1543	TSS1500	shore	TSS1500 - shore	0.0802311	0.100551	0.0203202
-0.0310322	0.879192	-4.54413	0.00034772	0.173564	-0.162998	cg09287938	2	128186258	q	PROC	Body	island	Body - island	0.894708	0.863675	-0.0310322
0.0293808	0.138258	4.54333	0.000348286	0.173564	-0.164635	cg23820933	1	145542931	q	ITGA10	3'UTR	open sea	3'UTR - open sea	0.123568	0.152949	0.0293808
0.0343194	0.111356	4.54292	0.000348578	0.173564	-0.165478	cg01211041	5	131563095	q	P4HA2	TSS200	island	TSS200 - island	0.0941958	0.128515	0.0343194
0.038847	0.093763	4.54243	0.000348929	0.173564	-0.166493	cg17871749	5	145718669	q	POU4F3	5'UTR	island	5'UTR - island	0.0743395	0.113187	0.038847
0.0280035	0.0971503	4.54065	0.0003502	0.173564	-0.170153	cg08492619	13	88324193	q	SLITRK5	TSS1500	island	TSS1500 - island	0.0831486	0.111152	0.0280035
-0.0480844	0.869708	-4.53979	0.000350818	0.173564	-0.171928	cg01666490	8	102984290	q	NCALD	5'UTR	open sea	5'UTR - open sea	0.893751	0.845666	-0.0480844
0.0687758	0.420144	4.53963	0.000350926	0.173564	-0.172237	cg01359962	3	43148002	p	C3orf39	TSS1500	shore	TSS1500 - shore	0.385756	0.454531	0.0687758
0.0178346	0.0472004	4.53959	0.00035096	0.173564	-0.172335	cg08907891	8	22926898	p	TNFRSF10B	TSS200	island	TSS200 - island	0.0382831	0.0561177	0.0178346
-0.0281056	0.596226	-4.5381	0.000352025	0.173564	-0.175385	cg05149720	14	106670651	q	NA	IGR	island	IGR - island	0.610279	0.582173	-0.0281056
0.0282607	0.0930678	4.53654	0.00035315	0.173564	-0.178597	cg03535284	6	169653959	q	THBS2	5'UTR	open sea	5'UTR - open sea	0.0789375	0.107198	0.0282607
0.0538893	0.372441	4.53609	0.000353475	0.173564	-0.179525	cg27496615	17	46654246	q	HOXB4	Body	island	Body - island	0.345496	0.399385	0.0538893
0.0821465	0.252328	4.53521	0.00035411	0.173564	-0.18133	cg15638705	6	50785334	p	TFAP2B	TSS1500	shore	TSS1500 - shore	0.211255	0.293401	0.0821465
0.0206131	0.0561928	4.53458	0.000354569	0.173564	-0.182634	cg21748418	19	54023902	q	ZNF331	TSS1500	island	TSS1500 - island	0.0458863	0.0664994	0.0206131
0.0571468	0.326698	4.533	0.000355714	0.173564	-0.18588	cg00739120	19	36035875	q	GAPDHS	Body	shore	Body - shore	0.298125	0.355272	0.0571468
0.0532605	0.13753	4.53096	0.000357198	0.173564	-0.190072	cg26621699	4	145566903	q	HHIP	TSS1500	island	TSS1500 - island	0.1109	0.16416	0.0532605
-0.060499	0.859056	-4.53091	0.000357236	0.173564	-0.190178	cg11551448	2	202060708	q	CASP10	Body	open sea	Body - open sea	0.889306	0.828807	-0.060499
-0.0258993	0.896485	-4.5305	0.000357535	0.173564	-0.191021	cg19251600	6	168672660	q	NA	IGR	open sea	IGR - open sea	0.909434	0.883535	-0.0258993
0.0737251	0.17862	4.52969	0.000358125	0.173564	-0.192682	cg11839291	20	39321646	q	NA	IGR	island	IGR - island	0.141757	0.215482	0.0737251
-0.046663	0.799375	-4.52925	0.000358445	0.173564	-0.193579	cg04170359	11	76753134	q	NA	IGR	shore	IGR - shore	0.822706	0.776043	-0.046663
0.0641971	0.282685	4.52922	0.000358466	0.173564	-0.193639	cg08877374	1	31845904	p	FABP3	1stExon	open sea	1stExon - open sea	0.250586	0.314783	0.0641971
0.0541938	0.423551	4.52857	0.000358943	0.173564	-0.194978	cg10654584	17	77114640	q	HRNBP3	5'UTR	open sea	5'UTR - open sea	0.396454	0.450647	0.0541938
-0.0340365	0.893626	-4.52836	0.000359103	0.173564	-0.195426	cg24803261	10	135271963	q	LOC619207	Body	island	Body - island	0.910644	0.876608	-0.0340365
0.0541908	0.261122	4.52828	0.00035916	0.173564	-0.195587	cg01643605	16	29040623	p	NA	IGR	open sea	IGR - open sea	0.234027	0.288218	0.0541908
0.0284817	0.0857175	4.52798	0.000359377	0.173564	-0.196194	cg21859053	3	12330363	p	PPARG	5'UTR	shore	5'UTR - shore	0.0714766	0.0999583	0.0284817
0.0317657	0.0669451	4.52773	0.000359563	0.173564	-0.196714	cg10313673	19	19649144	p	CILP2	5'UTR	island	5'UTR - island	0.0510622	0.0828279	0.0317657
-0.0344451	0.852752	-4.52749	0.000359736	0.173564	-0.197198	cg17375083	21	45735791	q	PFKL	Body	shelf	Body - shelf	0.869974	0.835529	-0.0344451
-0.0429933	0.769623	-4.52729	0.000359883	0.173564	-0.197612	cg18583702	2	3700907	p	NA	IGR	shore	IGR - shore	0.79112	0.748126	-0.0429933
0.0726584	0.558006	4.52702	0.000360084	0.173564	-0.198173	cg13573611	9	140336654	q	ENTPD8	TSS1500	shore	TSS1500 - shore	0.521677	0.594335	0.0726584
0.0224761	0.0769725	4.52694	0.000360144	0.173564	-0.19834	cg06498398	8	11627480	p	NEIL2	5'UTR	island	5'UTR - island	0.0657344	0.0882105	0.0224761
-0.0268574	0.923732	-4.52664	0.000360362	0.173564	-0.19895	cg14785777	10	134573549	q	INPP5A	Body	open sea	Body - open sea	0.937161	0.910304	-0.0268574
0.0227736	0.0601199	4.52634	0.000360586	0.173564	-0.199575	cg15051960	3	55521376	p	WNT5A	TSS200	island	TSS200 - island	0.0487331	0.0715067	0.0227736
0.0433033	0.0998857	4.52526	0.000361377	0.173564	-0.201782	cg25261377	6	30313517	p	RPP21	Body	shore	Body - shore	0.0782341	0.121537	0.0433033
0.041346	0.176007	4.52451	0.000361936	0.173564	-0.203336	cg27478313	6	1624720	p	GMDS	Body	island	Body - island	0.155334	0.19668	0.041346
0.0363673	0.468733	4.52437	0.000362036	0.173564	-0.203616	cg25644224	7	158195876	q	PTPRN2	Body	shelf	Body - shelf	0.45055	0.486917	0.0363673
0.0529673	0.432351	4.52428	0.000362102	0.173564	-0.203799	cg22161299	19	11468272	p	LPPR2	5'UTR	shore	5'UTR - shore	0.405867	0.458835	0.0529673
0.0560969	0.117394	4.52423	0.000362139	0.173564	-0.203902	cg13932612	9	23830348	p	NA	IGR	open sea	IGR - open sea	0.0893456	0.145442	0.0560969
0.0201381	0.0541088	4.5236	0.000362611	0.173564	-0.205212	cg17026220	12	54410580	q	HOXC4	TSS200	shore	TSS200 - shore	0.0440398	0.0641779	0.0201381
0.0255214	0.069158	4.52352	0.000362666	0.173564	-0.205365	cg27289153	6	134639020	q	SGK1	1stExon	island	1stExon - island	0.0563974	0.0819187	0.0255214
0.0464051	0.386675	4.52313	0.000362955	0.173564	-0.206168	cg19839801	11	49913868	p	NA	IGR	island	IGR - island	0.363473	0.409878	0.0464051
0.0585491	0.237926	4.52227	0.000363592	0.173564	-0.207933	cg01158257	17	42005035	q	NA	IGR	open sea	IGR - open sea	0.208652	0.267201	0.0585491
0.0200385	0.0542923	4.52167	0.000364042	0.173564	-0.209176	cg08934600	5	112043158	q	APC	TSS200	island	TSS200 - island	0.0442731	0.0643115	0.0200385
0.0238625	0.0603572	4.52128	0.000364328	0.173564	-0.209967	cg13147717	3	173113910	q	NA	IGR	shore	IGR - shore	0.0484259	0.0722884	0.0238625
0.0201977	0.0871046	4.51951	0.000365653	0.173564	-0.213621	cg03482339	8	38088883	p	DDHD2	TSS200	island	TSS200 - island	0.0770057	0.0972034	0.0201977
0.0243191	0.0655539	4.51928	0.000365825	0.173564	-0.214094	cg12921992	7	44887755	p	H2AFV	TSS200	island	TSS200 - island	0.0533944	0.0777135	0.0243191
0.0634926	0.248793	4.51834	0.000366527	0.173564	-0.216023	cg22442730	20	62179233	q	SRMS	TSS1500	shore	TSS1500 - shore	0.217047	0.280539	0.0634926
0.0239488	0.0646373	4.51833	0.000366535	0.173564	-0.216046	cg03990903	7	44789118	p	ZMIZ2	5'UTR	island	5'UTR - island	0.0526629	0.0766118	0.0239488
0.0290631	0.113905	4.51807	0.000366731	0.173564	-0.216584	cg12056646	7	32982914	p	RP9P	TSS200	shore	TSS200 - shore	0.0993735	0.128437	0.0290631
0.0748827	0.330926	4.51799	0.000366786	0.173564	-0.216736	cg22396850	17	41121153	q	AARSD1	3'UTR	open sea	3'UTR - open sea	0.293485	0.368368	0.0748827
0.0278237	0.0994475	4.51793	0.000366836	0.173564	-0.216872	cg01154193	1	32670957	p	IQCC	TSS1500	island	TSS1500 - island	0.0855356	0.113359	0.0278237
-0.0308678	0.874142	-4.51773	0.000366986	0.173564	-0.217284	cg03446165	16	3107168	p	MMP25	Body	shore	Body - shore	0.889576	0.858708	-0.0308678
0.125626	0.225214	4.5167	0.000367753	0.173564	-0.219387	cg15404665	19	4724679	p	DPP9	TSS1500	shore	TSS1500 - shore	0.162401	0.288027	0.125626
0.0248648	0.0750347	4.51619	0.000368139	0.173564	-0.220442	cg03876413	7	32338240	p	NA	IGR	island	IGR - island	0.0626024	0.0874671	0.0248648
0.0652235	0.592822	4.51616	0.000368163	0.173564	-0.220507	cg26675077	10	95398	p	TUBB8	TSS1500	shore	TSS1500 - shore	0.56021	0.625433	0.0652235
0.0229296	0.0822641	4.51579	0.000368438	0.173564	-0.221259	cg03109047	9	140032686	q	GRIN1	TSS1500	shore	TSS1500 - shore	0.0707993	0.0937289	0.0229296
0.0676179	0.355319	4.51575	0.000368474	0.173564	-0.221357	cg08370077	16	851288	p	GNG13	TSS1500	shore	TSS1500 - shore	0.32151	0.389128	0.0676179
0.0335711	0.221984	4.51547	0.000368686	0.173564	-0.221936	cg07899956	17	74261249	q	FAM100B	TSS200	island	TSS200 - island	0.205198	0.23877	0.0335711
0.0314706	0.113557	4.51445	0.00036945	0.173564	-0.224019	cg13567386	1	93913447	p	FNBP1L	TSS1500	shore	TSS1500 - shore	0.0978213	0.129292	0.0314706
0.0577442	0.161486	4.51421	0.000369636	0.173564	-0.224525	cg05009601	7	121944500	q	FEZF1	1stExon	island	1stExon - island	0.132614	0.190358	0.0577442
-0.0559941	0.655711	-4.51315	0.000370432	0.173564	-0.226692	cg25922610	7	5919589	p	OCM	TSS1500	open sea	TSS1500 - open sea	0.683708	0.627714	-0.0559941
0.0189367	0.0591369	4.51219	0.00037116	0.173564	-0.228668	cg01086389	3	150321178	q	SELT	1stExon	island	1stExon - island	0.0496685	0.0686052	0.0189367
0.0179118	0.0433379	4.51141	0.000371754	0.173564	-0.230276	cg20872937	18	74961968	q	GALR1	TSS200	island	TSS200 - island	0.034382	0.0522938	0.0179118
0.0234611	0.0802349	4.51123	0.000371891	0.173564	-0.230647	cg02515233	9	72658837	q	MAMDC2	1stExon	island	1stExon - island	0.0685044	0.0919654	0.0234611
0.0247969	0.0963481	4.51103	0.000372043	0.173564	-0.23106	cg21662506	5	167956425	q	FBLL1	TSS200	island	TSS200 - island	0.0839497	0.108747	0.0247969
0.0172439	0.0666265	4.50945	0.000373245	0.173564	-0.234306	cg00642798	2	71098889	p	NA	IGR	island	IGR - island	0.0580046	0.0752485	0.0172439
0.0192133	0.0650899	4.50941	0.000373274	0.173564	-0.234384	cg16825319	17	40811134	q	TUBG2	TSS200	shore	TSS200 - shore	0.0554832	0.0746965	0.0192133
0.0348786	0.13059	4.50928	0.000373377	0.173564	-0.23466	cg19355190	10	64575798	q	EGR2	5'UTR	island	5'UTR - island	0.11315	0.148029	0.0348786
0.0376034	0.38181	4.50886	0.000373699	0.173564	-0.235529	cg02492946	1	21667630	p	ECE1	Body	shelf	Body - shelf	0.363009	0.400612	0.0376034
0.0161163	0.0660493	4.5088	0.00037374	0.173564	-0.23564	cg11700824	10	88730823	q	AGAP11	5'UTR	island	5'UTR - island	0.0579912	0.0741075	0.0161163
-0.104469	0.558034	-4.50855	0.000373932	0.173564	-0.236157	cg13738729	9	36989127	p	PAX5	Body	shelf	Body - shelf	0.610268	0.505799	-0.104469
-0.0492821	0.780893	-4.50838	0.000374062	0.173564	-0.236507	cg22247041	17	73004677	q	NA	IGR	shelf	IGR - shelf	0.805534	0.756252	-0.0492821
-0.0383114	0.830031	-4.50805	0.000374316	0.173564	-0.237189	cg04636765	6	168766666	q	NA	IGR	shore	IGR - shore	0.849187	0.810876	-0.0383114
0.0757493	0.320221	4.50781	0.000374504	0.173564	-0.237694	cg05468948	6	166078832	q	NA	IGR	shore	IGR - shore	0.282346	0.358096	0.0757493
0.0709299	0.450313	4.50724	0.00037494	0.173564	-0.238865	cg03826642	6	10268858	p	NA	IGR	open sea	IGR - open sea	0.414848	0.485778	0.0709299
0.0249632	0.0879809	4.50708	0.000375059	0.173564	-0.239186	cg20931033	1	50489577	p	AGBL4	1stExon	island	1stExon - island	0.0754993	0.100463	0.0249632
0.0392076	0.160763	4.50654	0.000375478	0.173564	-0.240307	cg10343742	3	137483506	q	SOX14	TSS200	island	TSS200 - island	0.141159	0.180366	0.0392076
0.0556456	0.0811661	4.50574	0.000376086	0.173564	-0.241937	cg23687288	2	37424015	p	NA	IGR	island	IGR - island	0.0533433	0.108989	0.0556456
0.01951	0.0609438	4.50526	0.000376458	0.173564	-0.242932	cg09620016	16	25268473	p	ZKSCAN2	1stExon	shore	1stExon - shore	0.0511888	0.0706988	0.01951
0.0290263	0.125578	4.50436	0.000377155	0.173564	-0.244792	cg21073748	8	29210580	p	NA	IGR	island	IGR - island	0.111065	0.140091	0.0290263
0.0279433	0.114276	4.50388	0.000377522	0.173564	-0.245771	cg10956762	19	1446596	p	NA	IGR	island	IGR - island	0.100305	0.128248	0.0279433
-0.0320023	0.908376	-4.50318	0.000378062	0.173564	-0.247211	cg19043851	10	69521330	q	NA	IGR	shelf	IGR - shelf	0.924377	0.892375	-0.0320023
0.047261	0.170101	4.50315	0.000378085	0.173564	-0.247271	cg20470857	2	119915783	q	C1QL2	1stExon	island	1stExon - island	0.146471	0.193732	0.047261
0.0578011	0.120518	4.50291	0.000378269	0.173564	-0.247761	cg26279336	17	46674438	q	LOC404266	Body	shore	Body - shore	0.0916178	0.149419	0.0578011
0.016784	0.0499662	4.50196	0.000379004	0.173564	-0.249715	cg12555879	6	31165601	p	HCG27	Body	island	Body - island	0.0415742	0.0583582	0.016784
0.0671733	0.281948	4.50191	0.000379043	0.173564	-0.249818	cg19599666	3	187871024	q	LPP	TSS1500	shore	TSS1500 - shore	0.248361	0.315534	0.0671733
0.0178125	0.0749869	4.50153	0.000379339	0.173564	-0.250603	cg07399288	7	66767504	q	PMS2L4	TSS200	island	TSS200 - island	0.0660806	0.0838931	0.0178125
0.0225787	0.102909	4.50079	0.000379913	0.173564	-0.252125	cg23475371	21	31311842	q	GRIK1	5'UTR	island	5'UTR - island	0.0916192	0.114198	0.0225787
0.0230955	0.066748	4.5006	0.000380064	0.173564	-0.252526	cg25970377	20	57089933	q	APCDD1L	5'UTR	island	5'UTR - island	0.0552003	0.0782958	0.0230955
0.0703118	0.556788	4.4996	0.000380841	0.173564	-0.254581	cg22070462	2	26395155	p	FAM59B	TSS1500	shore	TSS1500 - shore	0.521632	0.591944	0.0703118
-0.0376868	0.870724	-4.49946	0.000380949	0.173564	-0.254865	cg05575304	3	11607115	p	VGLL4	Body	shelf	Body - shelf	0.889568	0.851881	-0.0376868
0.056095	0.168024	4.49945	0.000380958	0.173564	-0.254889	cg01487683	6	5031084	p	NA	IGR	open sea	IGR - open sea	0.139976	0.196071	0.056095
-0.051635	0.674548	-4.49865	0.000381579	0.173564	-0.256529	cg15015996	1	3382565	p	ARHGEF16	Body	open sea	Body - open sea	0.700366	0.648731	-0.051635
0.0286582	0.0940068	4.49852	0.000381682	0.173564	-0.256799	cg01142596	16	68680250	q	CDH3	Body	shore	Body - shore	0.0796777	0.108336	0.0286582
-0.0424353	0.723699	-4.49799	0.000382101	0.173564	-0.257904	cg05046097	10	88717926	q	MMRN2	TSS1500	open sea	TSS1500 - open sea	0.744916	0.702481	-0.0424353
-0.0509325	0.836885	-4.49667	0.000383131	0.173564	-0.260612	cg16265932	10	112460964	q	RBM20	Body	open sea	Body - open sea	0.862351	0.811419	-0.0509325
0.0334582	0.12189	4.49618	0.000383518	0.173564	-0.261628	cg22967016	11	12131739	p	MICAL2	TSS1500	shore	TSS1500 - shore	0.105161	0.138619	0.0334582
-0.0275847	0.892596	-4.4959	0.00038373	0.173564	-0.262186	cg16661234	17	10541620	p	MYH3	Body	island	Body - island	0.906388	0.878804	-0.0275847
0.02798	0.0832347	4.49478	0.000384616	0.173564	-0.264506	cg17953636	11	22851321	p	SVIP	1stExon	island	1stExon - island	0.0692447	0.0972248	0.02798
0.0433964	0.132289	4.4945	0.000384836	0.173564	-0.265081	cg22489878	20	61447803	q	COL9A3	TSS1500	island	TSS1500 - island	0.110591	0.153987	0.0433964
-0.0620761	0.679354	-4.49355	0.000385582	0.173564	-0.267029	cg02577773	2	208027870	q	KLF7	Body	shelf	Body - shelf	0.710392	0.648316	-0.0620761
0.0199728	0.0665853	4.49323	0.000385836	0.173564	-0.267694	cg17054674	3	182697310	q	DCUN1D1	Body	shore	Body - shore	0.0565989	0.0765717	0.0199728
0.107334	0.210459	4.4926	0.000386333	0.173564	-0.268989	cg09154256	2	65352897	p	RAB1A	Body	shelf	Body - shelf	0.156792	0.264126	0.107334
0.0800481	0.181652	4.49155	0.000387166	0.173564	-0.271154	cg25938735	8	143202730	q	NA	IGR	island	IGR - island	0.141628	0.221676	0.0800481
0.0258317	0.099913	4.49147	0.000387226	0.173564	-0.27131	cg21446345	15	70390985	q	TLE3	TSS1500	island	TSS1500 - island	0.0869971	0.112829	0.0258317
0.0209078	0.0643284	4.49086	0.000387711	0.173564	-0.27257	cg21225170	5	137610391	q	GFRA3	TSS200	shore	TSS200 - shore	0.0538745	0.0747823	0.0209078
0.0659923	0.154964	4.49083	0.000387732	0.173564	-0.272625	cg15028756	12	7343000	p	PEX5	Body	shore	Body - shore	0.121968	0.18796	0.0659923
0.0210396	0.084327	4.49077	0.000387784	0.173564	-0.272761	cg23564700	18	5544169	p	EPB41L3	TSS200	island	TSS200 - island	0.0738073	0.0948468	0.0210396
-0.0348885	0.823847	-4.48969	0.000388642	0.173564	-0.274984	cg00727663	15	78968879	q	NA	IGR	open sea	IGR - open sea	0.841291	0.806402	-0.0348885
0.0238139	0.0776479	4.48964	0.000388677	0.173564	-0.275075	cg22807305	6	75994833	q	TMEM30A	TSS1500	island	TSS1500 - island	0.0657409	0.0895548	0.0238139
0.0633323	0.447449	4.48946	0.000388827	0.173564	-0.275463	cg18040225	10	97802849	q	CCNJ	TSS1500	shore	TSS1500 - shore	0.415783	0.479115	0.0633323
0.0235265	0.0919708	4.48944	0.000388839	0.173564	-0.275493	cg02052142	14	60794866	q	NA	IGR	island	IGR - island	0.0802076	0.103734	0.0235265
-0.0942323	0.607976	-4.48884	0.000389316	0.173564	-0.276727	cg00809820	17	80708513	q	TBCD	TSS1500	island	TSS1500 - island	0.655092	0.560859	-0.0942323
0.0217535	0.0719506	4.48844	0.000389635	0.173564	-0.277552	cg03847705	10	115860959	q	NA	IGR	island	IGR - island	0.0610738	0.0828273	0.0217535
0.0381167	0.0955748	4.48829	0.000389756	0.173564	-0.277865	cg05860475	10	13425475	p	NA	IGR	open sea	IGR - open sea	0.0765164	0.114633	0.0381167
0.104214	0.242804	4.48816	0.000389861	0.173564	-0.278134	cg05053440	1	227748442	q	NA	IGR	island	IGR - island	0.190697	0.294911	0.104214
0.0193212	0.0760641	4.48815	0.000389865	0.173564	-0.278144	cg15962187	10	103052327	q	NA	IGR	shore	IGR - shore	0.0664036	0.0857247	0.0193212
0.104112	0.264459	4.48797	0.000390014	0.173564	-0.278529	cg06981309	3	146260954	q	PLSCR1	5'UTR	shore	5'UTR - shore	0.212403	0.316514	0.104112
-0.0454598	0.865707	-4.48779	0.000390155	0.173564	-0.278892	cg20780013	7	4302246	p	SDK1	Body	shore	Body - shore	0.888436	0.842977	-0.0454598
0.0181729	0.0545808	4.48777	0.000390172	0.173564	-0.278938	cg18810347	7	50344242	p	IKZF1	TSS200	island	TSS200 - island	0.0454944	0.0636673	0.0181729
0.0159626	0.0503891	4.48763	0.000390286	0.173564	-0.279231	cg12916710	15	84034253	q	NA	IGR	open sea	IGR - open sea	0.0424078	0.0583704	0.0159626
0.0183618	0.0542384	4.48645	0.000391227	0.173564	-0.281655	cg11314471	6	28979273	p	NA	IGR	island	IGR - island	0.0450575	0.0634193	0.0183618
0.03679	0.101853	4.48617	0.000391448	0.173564	-0.282223	cg17482927	17	63133259	q	RGS9	TSS200	shore	TSS200 - shore	0.0834575	0.120248	0.03679
-0.0420539	0.706696	-4.4859	0.000391663	0.173564	-0.282776	cg13202213	1	7532211	p	CAMTA1	Body	open sea	Body - open sea	0.727723	0.685669	-0.0420539
0.0163527	0.0524393	4.48544	0.000392038	0.173564	-0.283737	cg03195667	17	57408603	q	YPEL2	TSS1500	shore	TSS1500 - shore	0.044263	0.0606157	0.0163527
-0.0527566	0.804228	-4.48543	0.000392042	0.173564	-0.283748	cg00565553	16	60394035	q	NA	IGR	open sea	IGR - open sea	0.830607	0.77785	-0.0527566
0.0181172	0.0702321	4.48532	0.00039213	0.173564	-0.283973	cg06942064	1	208417143	q	PLXNA2	5'UTR	island	5'UTR - island	0.0611735	0.0792907	0.0181172
0.0250231	0.0886437	4.48516	0.000392256	0.173564	-0.284297	cg11919558	2	64872351	p	SERTAD2	5'UTR	open sea	5'UTR - open sea	0.0761321	0.101155	0.0250231
0.0578755	0.557387	4.48479	0.000392554	0.173564	-0.28506	cg07343612	16	622815	p	PIGQ	5'UTR	shelf	5'UTR - shelf	0.52845	0.586325	0.0578755
0.0189841	0.0554283	4.4847	0.000392626	0.173564	-0.285247	cg23562406	2	27319374	p	KHK	Body	open sea	Body - open sea	0.0459363	0.0649203	0.0189841
0.0743188	0.250581	4.48453	0.000392766	0.173564	-0.285604	cg03978658	8	37761565	p	NA	IGR	open sea	IGR - open sea	0.213422	0.28774	0.0743188
0.0384753	0.0989055	4.48239	0.000394493	0.173564	-0.290019	cg21231400	5	155108085	q	NA	IGR	island	IGR - island	0.0796678	0.118143	0.0384753
0.101361	0.395123	4.48219	0.00039465	0.173564	-0.290419	cg17611046	6	5672954	p	FARS2	Body	open sea	Body - open sea	0.344442	0.445803	0.101361
0.0299088	0.131462	4.48174	0.000395019	0.173564	-0.291359	cg17882028	5	140070892	q	HARS	5'UTR	island	5'UTR - island	0.116507	0.146416	0.0299088
0.016671	0.0681993	4.48171	0.000395036	0.173564	-0.291402	cg12277495	16	66462184	q	BEAN	5'UTR	island	5'UTR - island	0.0598639	0.0765348	0.016671
0.051608	0.144926	4.48044	0.000396071	0.173564	-0.294033	cg20850016	3	5165254	p	ARL8B	Body	shore	Body - shore	0.119122	0.17073	0.051608
0.0438352	0.405974	4.48037	0.000396127	0.173564	-0.294177	cg26458452	7	140341135	q	NA	IGR	island	IGR - island	0.384057	0.427892	0.0438352
0.0201149	0.069028	4.47962	0.00039673	0.173564	-0.295706	cg04351402	9	95710046	q	FGD3	5'UTR	open sea	5'UTR - open sea	0.0589705	0.0790854	0.0201149
0.0523859	0.174016	4.4795	0.000396828	0.173564	-0.295956	cg03693749	6	33085470	p	HLA-DPB2	Body	shore	Body - shore	0.147823	0.200209	0.0523859
0.0520847	0.135219	4.47943	0.000396884	0.173564	-0.296097	cg23262274	1	38412519	p	INPP5B	5'UTR	open sea	5'UTR - open sea	0.109177	0.161262	0.0520847
0.0727165	0.329444	4.47924	0.000397045	0.173564	-0.296505	cg12598270	18	32957498	q	ZNF396	TSS200	shore	TSS200 - shore	0.293086	0.365803	0.0727165
0.0662824	0.478153	4.47905	0.000397195	0.173564	-0.296885	cg06842946	11	49070005	p	NA	IGR	island	IGR - island	0.445011	0.511294	0.0662824
-0.0370855	0.855781	-4.47835	0.000397762	0.173564	-0.298321	cg09900832	10	133852844	q	NA	IGR	shelf	IGR - shelf	0.874324	0.837238	-0.0370855
0.0345593	0.0977771	4.47816	0.000397923	0.173564	-0.298729	cg20124078	12	129460903	q	GLT1D1	Body	open sea	Body - open sea	0.0804975	0.115057	0.0345593
0.0327333	0.0809397	4.47812	0.000397955	0.173564	-0.298809	cg06215457	13	46190028	q	FAM194B	TSS200	open sea	TSS200 - open sea	0.064573	0.0973064	0.0327333
0.0294217	0.121612	4.47704	0.000398838	0.173564	-0.301038	cg13970204	14	92587846	q	CPSF2	TSS1500	island	TSS1500 - island	0.106901	0.136323	0.0294217
0.0505197	0.321316	4.4769	0.000398952	0.173564	-0.301326	cg13334949	20	44471068	q	SNX21	3'UTR	shore	3'UTR - shore	0.296057	0.346576	0.0505197
0.0198675	0.0892787	4.47646	0.000399305	0.173564	-0.302217	cg16334840	2	238968944	q	SCLY	TSS1500	shore	TSS1500 - shore	0.079345	0.0992125	0.0198675
0.0295309	0.0919561	4.47641	0.000399348	0.173564	-0.302324	cg20991612	1	43613606	p	FAM183A	1stExon	island	1stExon - island	0.0771907	0.106722	0.0295309
0.0375044	0.0973381	4.47618	0.00039954	0.173564	-0.302807	cg09183316	12	58238232	q	CTDSP2	Body	shore	Body - shore	0.078586	0.11609	0.0375044
0.0192567	0.0702237	4.4761	0.000399605	0.173564	-0.302972	cg05172956	2	9283270	p	NA	IGR	open sea	IGR - open sea	0.0605954	0.0798521	0.0192567
0.0364077	0.0953378	4.47519	0.000400347	0.173564	-0.304838	cg08528626	2	107503728	q	ST6GAL2	TSS200	island	TSS200 - island	0.0771339	0.113542	0.0364077
0.0205271	0.0762939	4.47496	0.000400538	0.173564	-0.305316	cg16497018	10	102133035	q	C10orf75	TSS1500	island	TSS1500 - island	0.0660303	0.0865575	0.0205271
-0.0472721	0.779943	-4.4742	0.000401157	0.173564	-0.30687	cg23619217	14	23841104	q	IL25	TSS1500	open sea	TSS1500 - open sea	0.803579	0.756307	-0.0472721
-0.0478094	0.814605	-4.47357	0.000401674	0.173564	-0.308166	cg09877301	6	168812737	q	NA	IGR	island	IGR - island	0.838509	0.7907	-0.0478094
0.0216914	0.0925339	4.47348	0.000401753	0.173564	-0.308365	cg14883008	22	39898101	q	SMCR7L	TSS200	island	TSS200 - island	0.0816882	0.10338	0.0216914
0.0480629	0.194015	4.47317	0.00040201	0.173564	-0.309008	cg23015341	6	50813341	p	TFAP2B	3'UTR	island	3'UTR - island	0.169984	0.218047	0.0480629
0.0637772	0.501495	4.47293	0.000402205	0.173564	-0.309495	cg00562430	8	66475106	q	NA	IGR	open sea	IGR - open sea	0.469606	0.533384	0.0637772
-0.0322932	0.819673	-4.47188	0.000403073	0.173564	-0.311664	cg21459419	3	138680674	q	NA	IGR	shore	IGR - shore	0.835819	0.803526	-0.0322932
0.0248137	0.0764787	4.47124	0.000403597	0.173564	-0.312971	cg06023243	15	99092014	q	NA	IGR	shore	IGR - shore	0.0640718	0.0888855	0.0248137
0.0461201	0.136193	4.47122	0.000403615	0.173564	-0.313016	cg26105495	4	5890751	p	CRMP1	Body	shore	Body - shore	0.113133	0.159253	0.0461201
0.0261794	0.0960985	4.47047	0.00040424	0.173564	-0.314571	cg22630433	19	45582582	q	GEMIN7	1stExon	island	1stExon - island	0.0830088	0.109188	0.0261794
0.0354829	0.0815881	4.46886	0.000405574	0.173564	-0.317887	cg03385864	17	43045368	q	C1QL1	1stExon	island	1stExon - island	0.0638466	0.0993295	0.0354829
0.021294	0.0704109	4.46853	0.000405849	0.173564	-0.318567	cg05000331	16	79623678	q	NA	IGR	island	IGR - island	0.0597639	0.0810579	0.021294
-0.0548704	0.779819	-4.46814	0.000406169	0.173564	-0.319361	cg03314052	2	25509286	p	DNMT3A	Body	open sea	Body - open sea	0.807255	0.752384	-0.0548704
0.0855196	0.341188	4.46812	0.000406188	0.173564	-0.319407	cg22071015	2	232794971	q	NA	IGR	shelf	IGR - shelf	0.298429	0.383948	0.0855196
0.0395668	0.0943469	4.46812	0.000406188	0.173564	-0.319409	cg17971015	19	12306198	p	NA	IGR	island	IGR - island	0.0745635	0.11413	0.0395668
0.0312677	0.106217	4.46618	0.000407803	0.173564	-0.323399	cg25565850	2	220424853	q	OBSL1	Body	shelf	Body - shelf	0.0905833	0.121851	0.0312677
0.032749	0.142377	4.46589	0.000408044	0.173564	-0.323993	cg07094440	2	71126524	p	VAX2	TSS1500	shore	TSS1500 - shore	0.126003	0.158752	0.032749
0.0316159	0.439889	4.46529	0.000408543	0.173564	-0.325223	cg24620463	7	95917902	q	SLC25A13	Body	open sea	Body - open sea	0.424081	0.455697	0.0316159
0.0211633	0.0747308	4.46466	0.000409074	0.173564	-0.32653	cg06258672	15	51387677	q	TNFAIP8L3	Body	island	Body - island	0.0641492	0.0853125	0.0211633
-0.0723349	0.856066	-4.46441	0.000409288	0.173564	-0.327055	cg27269572	10	133677277	q	NA	IGR	open sea	IGR - open sea	0.892234	0.819899	-0.0723349
0.0305532	0.149618	4.4642	0.000409463	0.173564	-0.327486	cg10143811	12	16757985	p	LMO3	5'UTR	open sea	5'UTR - open sea	0.134342	0.164895	0.0305532
0.0489097	0.145899	4.46392	0.000409694	0.173564	-0.328054	cg01410359	2	38302230	p	CYP1B1	Body	island	Body - island	0.121444	0.170354	0.0489097
0.028472	0.100591	4.46329	0.000410227	0.173564	-0.32936	cg24647724	17	11502254	p	DNAH9	Body	island	Body - island	0.0863552	0.114827	0.028472
0.0250908	0.109492	4.46261	0.000410794	0.173564	-0.33075	cg07006564	15	62360790	q	C2CD4A	Body	island	Body - island	0.0969468	0.122038	0.0250908
0.024409	0.0457902	4.4619	0.000411396	0.173564	-0.332223	cg22284043	13	92051576	q	GPC5	Body	island	Body - island	0.0335857	0.0579946	0.024409
0.0389357	0.0948953	4.46182	0.000411462	0.173564	-0.332383	cg16638540	19	58570468	q	ZNF135	TSS200	island	TSS200 - island	0.0754275	0.114363	0.0389357
-0.038564	0.650475	-4.46119	0.000411997	0.173564	-0.333691	cg02709717	8	33425043	p	RNF122	TSS1500	shore	TSS1500 - shore	0.669757	0.631193	-0.038564
0.0264679	0.0731502	4.46097	0.000412178	0.173564	-0.334133	cg12030710	7	2444010	p	CHST12	5'UTR	island	5'UTR - island	0.0599163	0.0863841	0.0264679
-0.0485119	0.810095	-4.46079	0.000412332	0.173564	-0.33451	cg01203812	1	3081078	p	PRDM16	Body	island	Body - island	0.834351	0.785839	-0.0485119
0.0535639	0.164373	4.45987	0.000413111	0.173564	-0.336407	cg18485720	19	720740	p	PALM	Body	island	Body - island	0.137591	0.191155	0.0535639
-0.0410956	0.904341	-4.45943	0.000413481	0.173564	-0.337306	cg13954754	7	1018603	p	NA	IGR	shelf	IGR - shelf	0.924889	0.883794	-0.0410956
0.0343784	0.0812048	4.45907	0.000413787	0.173564	-0.33805	cg06700146	17	6926400	p	BCL6B	1stExon	island	1stExon - island	0.0640156	0.098394	0.0343784
0.0339411	0.0985356	4.45779	0.00041487	0.173564	-0.340681	cg19375123	19	4535388	p	PLIN5	TSS200	shore	TSS200 - shore	0.081565	0.115506	0.0339411
-0.0453466	0.877606	-4.45715	0.000415415	0.173564	-0.342001	cg06037693	1	25292072	p	RUNX3	TSS1500	open sea	TSS1500 - open sea	0.900279	0.854932	-0.0453466
0.0216145	0.0641352	4.45682	0.000415695	0.173564	-0.342678	cg16924822	12	3309264	p	TSPAN9	5'UTR	island	5'UTR - island	0.0533279	0.0749424	0.0216145
0.0200445	0.0588877	4.45671	0.000415791	0.173564	-0.342911	cg25963041	19	57049777	q	ZFP28	TSS1500	island	TSS1500 - island	0.0488654	0.0689099	0.0200445
0.0297655	0.0831301	4.45658	0.0004159	0.173564	-0.343175	cg02318163	2	154333701	q	NA	IGR	shore	IGR - shore	0.0682474	0.0980129	0.0297655
-0.0347074	0.79373	-4.45618	0.000416247	0.173564	-0.344014	cg27496570	7	4804941	p	FOXK1	3'UTR	shore	3'UTR - shore	0.811084	0.776376	-0.0347074
0.0341377	0.0805682	4.45541	0.000416898	0.173564	-0.345585	cg15457899	11	123525665	q	SCN3B	TSS1500	island	TSS1500 - island	0.0634993	0.097637	0.0341377
0.0411259	0.112508	4.45505	0.000417206	0.173564	-0.346327	cg09872737	6	32076270	p	TNXB	5'UTR	open sea	5'UTR - open sea	0.0919448	0.133071	0.0411259
0.0318548	0.117541	4.45388	0.000418213	0.173564	-0.348753	cg23333915	13	95365509	q	SOX21	TSS1500	island	TSS1500 - island	0.101614	0.133469	0.0318548
0.0178472	0.0493997	4.45067	0.000420969	0.173564	-0.355358	cg05660179	2	170218690	q	LRP2	Body	island	Body - island	0.0404761	0.0583234	0.0178472
0.0294164	0.0616857	4.44998	0.000421568	0.173564	-0.356787	cg23420260	2	177053285	q	HOXD1	TSS200	island	TSS200 - island	0.0469776	0.0763939	0.0294164
-0.0402239	0.631384	-4.44987	0.000421659	0.173564	-0.357004	cg27537306	13	84480672	q	NA	IGR	open sea	IGR - open sea	0.651496	0.611273	-0.0402239
0.0327214	0.100563	4.44955	0.000421938	0.173564	-0.35767	cg06046369	1	36274389	p	EIF2C4	Body	island	Body - island	0.0842019	0.116923	0.0327214
-0.0371653	0.836803	-4.44952	0.000421963	0.173564	-0.35773	cg14037553	19	45314566	q	BCAM	Body	shore	Body - shore	0.855386	0.81822	-0.0371653
0.0327962	0.112792	4.4494	0.000422064	0.173564	-0.35797	cg08397927	19	41104408	q	LTBP4	Body	shore	Body - shore	0.0963938	0.12919	0.0327962
-0.0478932	0.85337	-4.44899	0.000422424	0.173564	-0.358828	cg06155710	1	223283205	q	TLR5	3'UTR	open sea	3'UTR - open sea	0.877316	0.829423	-0.0478932
0.0217998	0.0735893	4.44873	0.000422652	0.173564	-0.359369	cg15089864	11	75946986	q	NA	IGR	island	IGR - island	0.0626894	0.0844892	0.0217998
0.0254896	0.0942124	4.44735	0.000423845	0.173564	-0.362204	cg03294066	8	494721	p	C8orf42	1stExon	island	1stExon - island	0.0814676	0.106957	0.0254896
0.0290637	0.121285	4.44687	0.000424262	0.173564	-0.363193	cg13016524	11	16628944	p	NA	IGR	island	IGR - island	0.106753	0.135817	0.0290637
0.0270206	0.0749898	4.44671	0.000424402	0.173564	-0.363526	cg06309855	11	125365803	q	FEZ1	5'UTR	island	5'UTR - island	0.0614795	0.0885001	0.0270206
-0.0323699	0.878028	-4.44669	0.00042442	0.173564	-0.363567	cg23519155	2	37815128	p	NA	IGR	open sea	IGR - open sea	0.894213	0.861843	-0.0323699
-0.0312548	0.877141	-4.44634	0.00042472	0.173564	-0.364279	cg25135145	3	16233024	p	GALNTL2	Body	open sea	Body - open sea	0.892769	0.861514	-0.0312548
0.0516709	0.212897	4.44629	0.000424765	0.173564	-0.364386	cg15980797	6	137813648	q	OLIG3	1stExon	shore	1stExon - shore	0.187061	0.238732	0.0516709
0.0224614	0.0655822	4.44499	0.000425899	0.173564	-0.367068	cg25742540	15	91643000	q	SV2B	TSS200	island	TSS200 - island	0.0543515	0.0768129	0.0224614
0.0752387	0.645449	4.44483	0.000426043	0.173564	-0.367407	cg16593812	1	248153173	q	OR2L1P	TSS1500	open sea	TSS1500 - open sea	0.607829	0.683068	0.0752387
0.0212749	0.0461159	4.4447	0.000426152	0.173564	-0.367664	cg04859706	4	30721997	p	PCDH7	TSS200	island	TSS200 - island	0.0354785	0.0567534	0.0212749
-0.0848215	0.696502	-4.44449	0.000426334	0.173564	-0.368093	cg23213217	1	224370155	q	DEGS1	TSS1500	shore	TSS1500 - shore	0.738912	0.654091	-0.0848215
0.0357513	0.107118	4.4443	0.000426503	0.173564	-0.368493	cg00073837	2	223177008	q	NA	IGR	island	IGR - island	0.0892426	0.124994	0.0357513
0.0317295	0.0757845	4.44396	0.000426799	0.173564	-0.36919	cg08495770	10	106400824	q	SORCS3	TSS200	island	TSS200 - island	0.0599198	0.0916493	0.0317295
0.0337515	0.0659831	4.44387	0.000426875	0.173564	-0.369369	cg06592987	7	149112142	q	NA	IGR	shore	IGR - shore	0.0491073	0.0828588	0.0337515
0.0410914	0.115555	4.4428	0.000427813	0.173564	-0.371575	cg20670085	19	11909183	p	ZNF491	TSS1500	shore	TSS1500 - shore	0.0950088	0.1361	0.0410914
-0.0848813	0.64371	-4.44235	0.000428211	0.173564	-0.372509	cg12022621	1	203734505	q	LAX1	1stExon	open sea	1stExon - open sea	0.686151	0.60127	-0.0848813
0.0303898	0.0826383	4.44191	0.000428603	0.173564	-0.37343	cg26035702	12	54410657	q	HOXC4	5'UTR	shore	5'UTR - shore	0.0674434	0.0978332	0.0303898
-0.0408184	0.848775	-4.44067	0.000429688	0.173564	-0.375972	cg00358936	1	204165603	q	KISS1	1stExon	open sea	1stExon - open sea	0.869185	0.828366	-0.0408184
0.0379854	0.821186	4.44056	0.000429783	0.173564	-0.376194	cg11195059	7	107741042	q	LAMB4	Body	open sea	Body - open sea	0.802193	0.840179	0.0379854
-0.064548	0.749149	-4.43958	0.00043065	0.173564	-0.378223	cg26703182	19	51601884	q	CTU1	Body	island	Body - island	0.781423	0.716875	-0.064548
0.0190341	0.0742172	4.4395	0.000430718	0.173564	-0.378381	cg27136740	2	172965837	q	DLX2	Body	island	Body - island	0.0647001	0.0837342	0.0190341
0.0233461	0.077405	4.43918	0.000431005	0.173564	-0.379049	cg08530414	11	35160400	p	CD44	TSS200	island	TSS200 - island	0.065732	0.0890781	0.0233461
-0.035041	0.900071	-4.43912	0.000431062	0.173564	-0.379183	cg04709236	7	786420	p	HEATR2	Body	open sea	Body - open sea	0.917591	0.88255	-0.035041
0.0598724	0.205431	4.43791	0.000432127	0.173564	-0.381665	cg07460294	6	33084985	p	HLA-DPB2	Body	island	Body - island	0.175495	0.235367	0.0598724
-0.0293261	0.79027	-4.43657	0.000433322	0.173564	-0.384441	cg09409930	1	16268878	p	ZBTB17	Body	shore	Body - shore	0.804933	0.775607	-0.0293261
0.0472295	0.100966	4.43614	0.0004337	0.173564	-0.385318	cg25801292	19	10614272	p	KEAP1	TSS1500	island	TSS1500 - island	0.0773512	0.124581	0.0472295
0.0809961	0.403803	4.43608	0.000433756	0.173564	-0.385448	cg27131955	14	52736038	q	PTGDR	Body	shore	Body - shore	0.363305	0.444301	0.0809961
0.0642503	0.159785	4.43585	0.000433955	0.173564	-0.38591	cg19542048	19	10590162	p	NA	IGR	shore	IGR - shore	0.12766	0.19191	0.0642503
0.0219234	0.070546	4.43571	0.000434084	0.173564	-0.386207	cg25488288	10	735472	p	DIP2C	1stExon	island	1stExon - island	0.0595843	0.0815077	0.0219234
0.0181058	0.0524488	4.43569	0.0004341	0.173564	-0.386244	cg07462790	4	2795105	p	SH3BP2	5'UTR	shore	5'UTR - shore	0.0433959	0.0615017	0.0181058
0.144638	0.313393	4.43498	0.000434729	0.173564	-0.387701	cg27532318	7	32358331	p	NA	IGR	open sea	IGR - open sea	0.241074	0.385711	0.144638
0.0419528	0.236574	4.43461	0.000435064	0.173564	-0.388475	cg23445341	19	1113357	p	SBNO2	Body	shore	Body - shore	0.215598	0.257551	0.0419528
0.026661	0.0880226	4.43418	0.000435446	0.173564	-0.389357	cg00557116	5	133304474	q	C5orf15	TSS200	shore	TSS200 - shore	0.0746921	0.101353	0.026661
0.0389585	0.112166	4.43376	0.000435826	0.173564	-0.390234	cg21299542	4	111550407	q	PITX2	Body	shore	Body - shore	0.0926872	0.131646	0.0389585
[truncated: 1,500 more rows]

## Sheet: Dataset 1C
Dataset 1C.Different DNA methylation loci analyzed using ChAMP
[truncated: 1,188 more rows]
