# Supplementary material for: Comprehensive analysis of genome-wide DNA methylation across human polycystic ovary syndrome ovary granulosa cell
Source: Oncotarget. 2016 Apr 1;7(19):27899–909. doi: 10.18632/oncotarget.8544 (PMC5053696; doi:10.18632/oncotarget.8544)
Supplement: Supplementary file 5 [file oncotarget-07-27899-s005.xlsx]

## Sheet: Dataset 2A
Supplementary dataset 2.Different DNA methylation loci functional enrichment analysis
Dataset 2A.GO enrichment analysis for different DNA methylation sites of genes in GCs between Control and PCOS-nonobesity(Pvalue<0.05)
Category	Term	Count	%	PValue	Genes	List Total	Pop Hits	Pop Total	Fold Enrichment	Bonferroni	Benjamini	FDR
SP_PIR_KEYWORDS	developmental protein	134	0.853884	1.13e-15	SPATA20, PDLIM7, WNT3A, HOXD12, HOXD13, HOXD1, SLC7A5, NR2E1, WNT2, KDM1A, HOXC8, DAB1, UNC5A, HOXC4, NKX6-2, CCBE1, UNC5D, ATOH8, PITX2, MDGA1, VANGL2, VAX2, DLL1, CTNNA2, ASCL2, ASCL1, NME5, MSX1, GTF2IRD1, SIX1, ROR2, CAMK1, IGSF9, HMX3, WNT5A, WNT5B, AGFG1, HOXB13, SEMA5A, T, HOXA2, HOXA5, LHX1, HOXA7, NKX2-4, LFNG, NKX2-5, NKX2-2, DVL2, DIXDC1, IKZF1, FOXA1, GSX1, CELSR1, CSRP3, GAS7, KDR, N…	1617	779	19235	2.04621	6.83e-13	6.83e-13	1.64e-12
GOTERM_CC_FAT	GO:0044459~plasma membrane part	295	1.87982	5.15e-15	DLC1, CADM3, SGMS2, EFNA1, SLC9A3, SYT2, EFNA3, AQP4, LPAR3, SYT6, SYT7, AMOTL1, AMOTL2, S1PR1, CD44, APOE, WNK4, HTR1E, SLC12A6, CD3G, MAGI2, PTPRF, MDGA1, TRPA1, TANC1, GRIN2A, CTNNA2, RAB18, HEPACAM, CCR5, HTR7, MC2R, ST14, HTR6, RAB14, ROR1, ROR2, PDGFRB, UNC13A, ADD1, KCNMB3, PALM, PRLHR, ERBB4, FCER2, PTH1R, ITGA10, RUNDC3A, BCL2L1, EPHB4, KCNJ3, EPHB1, RAB40B, ADRB3, PVRL1, BAI1, FCER1G, O…	1132	2203	12782	1.51203	2.66e-12	2.66e-12	7.39e-12
GOTERM_MF_FAT	GO:0003700~transcription factor activity	163	1.03868	1.05e-14	THRB, ARNT2, HOXD12, RORC, HOXD13, PTTG1, HOXD1, NR2E1, CBFB, BSX, KDM1A, HOXC8, TAF5L, NKX6-2, FOXF1, HOXC4, FOXF2, GATA4, ZNF396, CREB3L1, RARB, SCRT1, PITX2, NKX2-6, VAX2, ZNF500, ASCL2, ASCL1, MSX1, GTF2IRD1, SIX1, TFAP2B, MNT, MNX1, TGIF1, TFAP2A, PRDM2, TFAP2C, NFE2L2, LBX2, HMX3, ZIM2, ONECUT1, HOXB13, SOX8, WT1, NR2C1, T, FOXQ1, HOXA2, MEIS3, HOXA5, LHX1, HOXA7, TEF, NKX2-1, NKX2-4, NKX2-…	1191	975	12983	1.82241	1.21e-11	1.21e-11	1.7e-11
SP_PIR_KEYWORDS	Homeobox	61	0.388708	1.16e-14	EVX1, EVX2, PAX6, HOXD12, HOXD13, ZEB2, HOXD1, BSX, HOXC8, NKX6-2, HOXC4, HOMEZ, POU4F3, ALX4, PITX2, GSC, NOTO, NKX2-6, VAX2, HOXC10, MSX1, SIX1, MNX1, TGIF1, CUX1, LBX2, HMX3, ONECUT1, IRX2, IRX1, HOXB13, MEIS3, HOXA2, HOXA5, LHX1, HOXA7, GBX2, NKX2-1, POU3F3, GBX1, TLX3, NKX2-4, TLX2, NKX2-5, TLX1, NKX2-2, GSX1, LMX1A, VSX2, ISL1, PKNOX2, HOXB3, SHOX2, HOXB4, DLX2, MEOX2, HOXB8, LASS2, PBX2, Z…	1617	242	19235	2.99845	7.17e-12	3.58e-12	1.73e-11
GOTERM_BP_FAT	GO:0030182~neuron differentiation	93	0.592621	1.46e-14	NRP1, EVX1, OPCML, EFNA1, MYO7A, WNT3A, PAX6, PEX5, GLI2, PAX2, NR2E1, GDNF, DFNB31, BDNF, HOXC8, S1PR1, CD44, UNC5A, NKX6-2, POU4F3, CNTNAP2, TUBB3, DSCAM, PRKCA, KCNMA1, EGR2, MDGA1, BAIAP2, VAX2, NRXN1, SLIT2, SLIT3, CTNNA2, HOXC10, ASCL1, SLITRK3, GNAQ, ADM, CNTN2, MNX1, CNTN4, SIAH1, VCAN, NGFR, CUX1, SLITRK5, IGSF9, DCC, CCK, RTN4RL1, CTF1, BRSK2, DSCAML1, PPT1, EPHB1, SCARF1, SEMA5A, HOXA2…	1240	438	13528	2.31644	5.2e-11	5.2e-11	2.69e-11
INTERPRO	IPR017970:Homeobox, conserved site	60	0.382336	5.82e-14	EVX1, EVX2, PAX6, HOXD12, HOXD13, ZEB2, HOXD1, BSX, HOXC8, NKX6-2, HOXC4, HOMEZ, POU4F3, ALX4, PITX2, GSC, NOTO, VAX2, HOXC10, MSX1, SIX1, MNX1, TGIF1, CUX1, LBX2, HMX3, ONECUT1, IRX2, IRX1, HOXB13, MEIS3, HOXA2, HOXA5, LHX1, HOXA7, GBX2, NKX2-1, POU3F3, GBX1, TLX3, NKX2-4, NKX2-5, TLX2, TLX1, NKX2-2, GSX1, LMX1A, VSX2, ISL1, PKNOX2, HOXB3, SHOX2, HOXB4, DLX2, MEOX2, HOXB8, LASS2, PBX2, ZFHX3, PB…	1479	232	16659	2.91302	1.05e-10	1.05e-10	9.88e-11
INTERPRO	IPR001356:Homeobox	60	0.382336	1.07e-13	EVX1, EVX2, PAX6, HOXD12, HOXD13, ZEB2, HOXD1, BSX, HOXC8, NKX6-2, HOXC4, HOMEZ, POU4F3, ALX4, PITX2, GSC, NOTO, VAX2, HOXC10, MSX1, SIX1, MNX1, TGIF1, CUX1, LBX2, HMX3, ONECUT1, IRX2, IRX1, HOXB13, MEIS3, HOXA2, HOXA5, LHX1, HOXA7, GBX2, NKX2-1, POU3F3, GBX1, TLX3, NKX2-4, NKX2-5, TLX2, TLX1, NKX2-2, GSX1, LMX1A, VSX2, ISL1, PKNOX2, HOXB3, SHOX2, HOXB4, DLX2, MEOX2, HOXB8, LASS2, PBX2, ZFHX3, PB…	1479	235	16659	2.87584	1.93e-10	9.64e-11	1.81e-10
GOTERM_BP_FAT	GO:0048598~embryonic morphogenesis	72	0.458803	1.22e-13	DLC1, MYO7A, WNT3A, HOXD12, FGF10, HOXD13, ZEB2, GLI2, PAX2, FOXF1, HOXC4, GATA4, POU4F3, RARB, ALX4, COL11A1, IPMK, TBX15, GSC, VANGL2, PCDH8, VAX2, SLIT2, HOXC10, MSX1, GNAQ, HES3, PSEN2, SIX1, TGIF1, TFAP2A, ROR2, FOXC2, TXNRD1, WNT9A, EXT2, HMX3, ACVR1, WNT5A, PTK7, DSCAML1, ZBTB17, T, RGMA, HOXA2, CHD7, ECE1, LHX1, HOXA5, ALDH1A3, HOXA7, CYP26B1, GBX2, TLX2, C17ORF28, DVL2, MAFB, ESRRB, TBX4…	1240	307	13528	2.55862	4.35e-10	2.17e-10	2.25e-10
UP_SEQ_FEATURE	DNA-binding region:Homeobox	51	0.324986	1.88e-13	EVX1, EVX2, PAX6, HOXD12, HOXD13, HOXD1, BSX, HOXC8, NKX6-2, HOXC4, POU4F3, ALX4, PITX2, GSC, NOTO, VAX2, HOXC10, MSX1, SIX1, MNX1, CUX1, LBX2, HMX3, ONECUT1, HOXB13, HOXA2, HOXA5, LHX1, HOXA7, GBX2, NKX2-1, POU3F3, GBX1, TLX3, NKX2-4, NKX2-5, TLX2, TLX1, NKX2-2, GSX1, LMX1A, VSX2, ISL1, PKNOX2, HOXB3, SHOX2, DLX2, HOXB4, MEOX2, HOXB8, LASS2	1613	190	19113	3.18061	7.15e-10	7.15e-10	3.47e-10
GOTERM_MF_FAT	GO:0043565~sequence-specific DNA binding	113	0.720066	2.19e-13	THRB, HOXD12, HOXD13, RORC, HOXD1, NR2E1, BSX, KDM1A, HOXC8, FOXF1, HOXC4, NKX6-2, GATA4, FOXF2, CREB3L1, RARB, PITX2, NKX2-6, VAX2, ASCL1, MSX1, GTF2IRD1, SIX1, MNX1, TFAP2B, TGIF1, NFE2L2, LBX2, HMX3, ONECUT1, HOXB13, WT1, NR2C1, T, FOXQ1, HOXA2, MEIS3, LHX1, HOXA5, HOXA7, TEF, NKX2-1, NKX2-4, NKX2-5, NKX2-2, MAFF, IKZF1, SMG6, ESRRB, MAFB, PIF1, GSX1, FOXA1, MAFK, FOXP1, SHOX2, HOXB3, HOXB4, D…	1191	607	12983	2.02933	2.51e-10	1.26e-10	3.52e-10
GOTERM_BP_FAT	GO:0007389~pattern specification process	65	0.414197	3.65e-13	NRP1, EVX1, WNT3A, TBX20, HOXD12, PAX6, HOXD13, FGF10, ZEB2, GLI2, HOXC8, NKX6-2, FOXF1, HOXC4, GATA4, HHIP, NR2F2, ALX4, PITX2, EGR2, GSC, NOTO, DLL1, PCDH8, VAX2, HOXC10, CTNNBIP1, ASCL1, HES3, PSEN2, SIX1, MNX1, TGIF1, ROR2, FOXC2, RIPPLY2, ACVR1, DSCAML1, TTC8, SEMA5A, T, HOXA2, LHX1, HOXA5, HOXA7, CYP26B1, GBX2, NKX2-1, LFNG, APC, SIM2, DVL2, MAFB, HOXB3, HOXB4, DLX2, NOTCH1, CYP26C1, MEOX2,…	1240	267	13528	2.65591	1.3e-09	4.32e-10	6.7e-10
INTERPRO	IPR012287:Homeodomain-related	58	0.369592	2.31e-12	EVX1, EVX2, PAX6, HOXD12, HOXD13, HOXD1, BSX, HOXC8, NKX6-2, HOXC4, HOMEZ, POU4F3, ALX4, PITX2, GSC, NOTO, VAX2, HOXC10, MSX1, SIX1, MNX1, TGIF1, CUX1, LBX2, ONECUT1, IRX2, IRX1, HOXB13, MEIS3, HOXA2, HOXA5, LHX1, HOXA7, GBX2, NKX2-1, POU3F3, GBX1, TLX3, NKX2-4, NKX2-5, TLX2, TLX1, NKX2-2, GSX1, LMX1A, VSX2, ISL1, PKNOX2, HOXB3, SHOX2, HOXB4, DLX2, MEOX2, HOXB8, DMTF1, PBX2, ZFHX3, PBX4	1479	238	16659	2.74493	4.17e-09	1.39e-09	3.92e-09
GOTERM_BP_FAT	GO:0003002~regionalization	52	0.331358	4.31e-12	EVX1, WNT3A, TBX20, PAX6, HOXD13, ZEB2, GLI2, HOXC8, NKX6-2, HOXC4, GATA4, HHIP, ALX4, NR2F2, GSC, EGR2, NOTO, DLL1, PCDH8, VAX2, HOXC10, CTNNBIP1, HES3, PSEN2, MNX1, TGIF1, ROR2, RIPPLY2, DSCAML1, T, HOXA2, HOXA5, LHX1, CYP26B1, HOXA7, GBX2, NKX2-1, LFNG, APC, DVL2, MAFB, HOXB3, HOXB4, DLX2, NOTCH1, MEOX2, CYP26C1, SFRP2, HOXB8, RNF2, NEUROD1, PBX2	1240	197	13528	2.87971	1.53e-08	3.83e-09	7.91e-09
GOTERM_BP_FAT	GO:0007409~axonogenesis	51	0.324986	6.81e-12	NRP1, WNT3A, PAX6, PAX2, GLI2, NR2E1, BDNF, UNC5A, POU4F3, PRKCA, EGR2, BAIAP2, VAX2, NRXN1, SLIT2, CTNNA2, SLIT3, SLITRK3, CNTN2, VCAN, SIAH1, CNTN4, NGFR, SLITRK5, DCC, CCK, RTN4RL1, DSCAML1, EPHB1, SEMA5A, HOXA2, PVRL1, TNR, BAI1, GBX2, NKX2-1, RUNX3, APC, KLF7, NTF3, NTNG2, LMX1A, ISL1, NTN1, FEZF1, NOTCH1, EPHA7, SEMA6C, BMP7, FEZ1, GFRA3	1240	193	13528	2.88287	2.42e-08	4.84e-09	1.25e-08
GOTERM_BP_FAT	GO:0030030~cell projection organization	77	0.490665	7.56e-12	NRP1, PDGFB, PDGFA, MYO7A, WNT3A, PAX6, LPAR3, GLI2, PAX2, NR2E1, GDNF, VCL, DFNB31, BDNF, CD44, UNC5A, POU4F3, DSCAM, PRKCA, EGR2, BAIAP2, VANGL2, VAX2, NRXN1, DNAI2, SLIT2, CTNNA2, SLIT3, SLITRK3, ADM, CNTN2, CNTN4, SIAH1, VCAN, NGFR, SLITRK5, IGSF9, DCC, DNAH9, CCK, ONECUT1, RTN4RL1, B9D2, DSCAML1, TTC8, EPHB1, SCARF1, SEMA5A, HOXA2, PVRL1, PTK2B, TNR, BAI1, GBX2, NKX2-1, RUNX3, FGD3, APC, KLF…	1240	368	13528	2.28273	2.68e-08	4.47e-09	1.39e-08
GOTERM_BP_FAT	GO:0048858~cell projection morphogenesis	59	0.375964	8.19e-12	NRP1, WNT3A, PAX6, PAX2, GLI2, NR2E1, BDNF, UNC5A, POU4F3, DSCAM, PRKCA, EGR2, BAIAP2, VANGL2, VAX2, NRXN1, DNAI2, SLIT2, CTNNA2, SLIT3, SLITRK3, ADM, CNTN2, VCAN, SIAH1, CNTN4, NGFR, SLITRK5, DCC, CCK, RTN4RL1, ONECUT1, DSCAML1, TTC8, EPHB1, SEMA5A, HOXA2, PVRL1, TNR, BAI1, GBX2, NKX2-1, RUNX3, APC, KLF7, NTF3, NTNG2, LMX1A, ISL1, WWTR1, GAS7, NTN1, FEZF1, NOTCH1, EPHA7, SEMA6C, BMP7, FEZ1, GFRA3	1240	245	13528	2.62723	2.91e-08	4.15e-09	1.5e-08
GOTERM_BP_FAT	GO:0048812~neuron projection morphogenesis	54	0.344102	8.63e-12	NRP1, WNT3A, PAX6, PAX2, GLI2, NR2E1, BDNF, UNC5A, POU4F3, DSCAM, PRKCA, EGR2, BAIAP2, VAX2, NRXN1, SLIT2, CTNNA2, SLIT3, SLITRK3, ADM, CNTN2, VCAN, SIAH1, CNTN4, NGFR, SLITRK5, DCC, CCK, RTN4RL1, DSCAML1, EPHB1, SEMA5A, HOXA2, PVRL1, TNR, BAI1, GBX2, NKX2-1, RUNX3, APC, KLF7, NTF3, NTNG2, LMX1A, ISL1, GAS7, NTN1, FEZF1, NOTCH1, EPHA7, SEMA6C, BMP7, FEZ1, GFRA3	1240	213	13528	2.76583	3.06e-08	3.83e-09	1.58e-08
SP_PIR_KEYWORDS	glycoprotein	475	3.02683	1.01e-11	C6ORF27, LTBP3, GBGT1, SCN3B, SLC9A3, LTBP4, C20ORF103, CDH22, KCNK9, HTR1E, PTPRF, C4B, GRIN2A, TMEM132E, CWH43, ADAMTS9, SERPINF2, ST14, MC2R, ROR1, ROR2, ADAMTS5, WFDC3, ERBB4, PTH1R, LY6G6C, PPT1, SORCS2, SORCS3, ADRB3, DAGLA, PVRL1, LFNG, PLTP, LY6G5C, NTF3, PTH2R, LY6G5B, PCDH10, HGF, HBA1, BTBD17, APCDD1L, CD209, BMP8B, CHRNG, OPRM1, GLRA3, MMP25, KCNK10, ST6GALNAC3, CILP2, TMEM108, P4HA2,…	1617	4318	19235	1.30856	6.24e-09	2.08e-09	1.5e-08
GOTERM_BP_FAT	GO:0048667~cell morphogenesis involved in neuron differentiation	53	0.33773	1.36e-11	NRP1, WNT3A, MYO7A, PAX6, PAX2, GLI2, NR2E1, BDNF, UNC5A, POU4F3, DSCAM, PRKCA, EGR2, BAIAP2, VAX2, NRXN1, SLIT2, CTNNA2, SLIT3, SLITRK3, CNTN2, VCAN, SIAH1, CNTN4, NGFR, SLITRK5, DCC, CCK, RTN4RL1, DSCAML1, EPHB1, SEMA5A, HOXA2, PVRL1, TNR, BAI1, GBX2, NKX2-1, RUNX3, APC, KLF7, NTF3, NTNG2, LMX1A, ISL1, NTN1, FEZF1, NOTCH1, EPHA7, SEMA6C, BMP7, FEZ1, GFRA3	1240	209	13528	2.76657	4.84e-08	5.38e-09	2.5e-08
GOTERM_BP_FAT	GO:0032990~cell part morphogenesis	60	0.382336	1.76e-11	NRP1, COX10, WNT3A, PAX6, PAX2, GLI2, NR2E1, BDNF, UNC5A, POU4F3, DSCAM, PRKCA, EGR2, BAIAP2, VANGL2, VAX2, NRXN1, DNAI2, SLIT2, CTNNA2, SLIT3, SLITRK3, ADM, CNTN2, VCAN, SIAH1, CNTN4, NGFR, SLITRK5, DCC, CCK, RTN4RL1, ONECUT1, DSCAML1, TTC8, EPHB1, SEMA5A, HOXA2, PVRL1, TNR, BAI1, GBX2, NKX2-1, RUNX3, APC, KLF7, NTF3, NTNG2, LMX1A, ISL1, WWTR1, GAS7, NTN1, FEZF1, EPHA7, NOTCH1, SEMA6C, BMP7, FEZ…	1240	256	13528	2.55696	6.26e-08	6.26e-09	3.23e-08
GOTERM_BP_FAT	GO:0035295~tube development	54	0.344102	3.25e-11	DLC1, NRP1, PDGFA, WNT3A, TBX20, HOXD13, FGF10, ZEB2, PAX2, GLI2, GDNF, WNT2, BDNF, CD44, FOXF1, GATA4, RARB, HHIP, IPMK, NKX2-6, VANGL2, SLIT2, MAN2A1, SIX1, PSEN2, TGIF1, FOXC2, TFAP2A, ZFPM2, CUX1, ACVR1, WNT5A, PTK7, HOXB13, HECA, SEMA5A, T, RGMA, HOXA5, LHX1, GBX2, NKX2-1, HS6ST1, NKX2-5, SIM2, CEBPA, DVL2, TBX4, FOXA1, CELSR1, FOXP1, KDR, NOTCH1, BMP7	1240	220	13528	2.67783	1.15e-07	1.05e-08	5.95e-08
SP_PIR_KEYWORDS	signal	372	2.37048	3.53e-11	TEX101, C6ORF27, LYPD1, CADM3, LYPD6, LTBP3, EFNA1, SCN3B, CADM2, LTBP4, C20ORF103, GDF6, EFNA3, MEGF11, MEGF10, CDH22, BDNF, CD44, APOE, CCBE1, HTRA3, FAM150B, MATN2, GPR137, MATN4, CD3G, PTPRF, STC2, GPR133, C4B, MDGA1, GRIN2A, COLEC11, PIK3IP1, TMEM132E, ADAMTS9, HEPACAM, SERPINF2, VSIG8, ROR1, ROR2, PDGFRB, ADAMTS5, WFDC3, C16ORF91, ERBB4, PTH1R, LY6G6C, ITGA10, PPT1, FAM19A2, ESM1, EPHB4, SO…	1617	3250	19235	1.36158	2.17e-08	5.43e-09	5.23e-08
GOTERM_BP_FAT	GO:0032989~cellular component morphogenesis	79	0.503409	5.29e-11	NRP1, COX10, MYO7A, WNT3A, PAX6, GLI2, PAX2, NR2E1, BDNF, ANK1, UNC5A, FOXF1, POU4F3, DSCAM, IDUA, PRKCA, EGR2, CD3G, ACTA1, BAIAP2, VANGL2, VAX2, NRXN1, DNAI2, SLIT2, SLIT3, CTNNA2, SLITRK3, ADM, CNTN2, VCAN, SIAH1, CNTN4, NGFR, SLITRK5, ADD1, DCC, CCK, AGFG1, ONECUT1, RTN4RL1, PTK7, BRSK2, DSCAML1, TTC8, EPHB1, SEMA5A, HOXA2, PVRL1, TNR, BAI1, GBX2, OBSL1, NKX2-1, RUNX3, NFATC1, APC, NOX4, KLF7…	1240	397	13528	2.17094	1.88e-07	1.57e-08	9.71e-08
GOTERM_BP_FAT	GO:0031175~neuron projection development	59	0.375964	5.43e-11	NRP1, WNT3A, PAX6, PAX2, GLI2, NR2E1, GDNF, BDNF, CD44, UNC5A, POU4F3, DSCAM, PRKCA, EGR2, BAIAP2, VAX2, NRXN1, SLIT2, CTNNA2, SLIT3, SLITRK3, ADM, CNTN2, VCAN, SIAH1, CNTN4, NGFR, SLITRK5, IGSF9, DCC, CCK, RTN4RL1, DSCAML1, EPHB1, SCARF1, SEMA5A, HOXA2, PVRL1, PTK2B, TNR, BAI1, GBX2, NKX2-1, RUNX3, APC, KLF7, NTF3, NTNG2, LMX1A, ISL1, GAS7, NTN1, FEZF1, NOTCH1, EPHA7, SEMA6C, BMP7, FEZ1, GFRA3	1240	256	13528	2.51434	1.93e-07	1.48e-08	9.97e-08
UP_SEQ_FEATURE	signal peptide	372	2.37048	5.68e-11	TEX101, C6ORF27, LYPD1, CADM3, LYPD6, LTBP3, EFNA1, SCN3B, CADM2, LTBP4, C20ORF103, GDF6, EFNA3, MEGF11, MEGF10, CDH22, BDNF, CD44, APOE, CCBE1, HTRA3, FAM150B, MATN2, GPR137, MATN4, CD3G, PTPRF, STC2, GPR133, C4B, MDGA1, GRIN2A, COLEC11, PIK3IP1, TMEM132E, ADAMTS9, HEPACAM, SERPINF2, VSIG8, ROR1, ROR2, PDGFRB, ADAMTS5, WFDC3, C16ORF91, ERBB4, PTH1R, LY6G6C, ITGA10, PPT1, FAM19A2, ESM1, EPHB4, SO…	1613	3250	19113	1.35629	2.16e-07	1.08e-07	1.05e-07
GOTERM_BP_FAT	GO:0000904~cell morphogenesis involved in differentiation	57	0.363219	6.88e-11	NRP1, WNT3A, MYO7A, PAX6, PAX2, GLI2, NR2E1, BDNF, UNC5A, POU4F3, DSCAM, PRKCA, EGR2, BAIAP2, VAX2, NRXN1, SLIT2, CTNNA2, SLIT3, SLITRK3, CNTN2, VCAN, SIAH1, CNTN4, NGFR, SLITRK5, DCC, CCK, RTN4RL1, DSCAML1, EPHB1, SEMA5A, HOXA2, PVRL1, TNR, BAI1, GBX2, NKX2-1, RUNX3, APC, NFATC1, KLF7, NTF3, ESRRB, TRIM28, NTNG2, HGF, LMX1A, ISL1, NTN1, FEZF1, NOTCH1, EPHA7, SEMA6C, BMP7, FEZ1, GFRA3	1240	244	13528	2.54857	2.44e-07	1.75e-08	1.26e-07
SP_PIR_KEYWORDS	alternative splicing	752	4.79195	7.09e-11	C6ORF27, DLC1, LTBP3, GBGT1, RUSC1, C20ORF103, VPS54, LTBP4, ASCC1, RORC, AMOTL1, AMOTL2, MAP3K6, TAF5L, PPP1R1B, INCENP, C15ORF52, LUC7L2, ZNF396, CCNA1, FAM150B, MAGI2, BCL2L14, PTPRF, PTBP1, USHBP1, SPIRE2, COLEC11, PIK3IP1, C10ORF2, RPTOR, MARK1, WDR93, CTNNA2, DCAF4, PITPNM2, ADAMTS9, GRB10, PITPNM3, WDR86, MED16, ZNF785, ROR1, TGIF1, VGLL4, DBNDD1, PPP2R3A, ERBB4, RHPN1, RUNDC3A, FAM19A2, B…	1617	7488	19235	1.19463	4.36e-08	8.72e-09	1.05e-07
SMART	SM00389:HOX	60	0.382336	7.12e-11	EVX1, EVX2, PAX6, HOXD12, HOXD13, ZEB2, HOXD1, BSX, HOXC8, NKX6-2, HOXC4, HOMEZ, POU4F3, ALX4, PITX2, GSC, NOTO, VAX2, HOXC10, MSX1, SIX1, MNX1, TGIF1, CUX1, LBX2, HMX3, ONECUT1, IRX2, IRX1, HOXB13, MEIS3, HOXA2, HOXA5, LHX1, HOXA7, GBX2, NKX2-1, POU3F3, GBX1, TLX3, NKX2-4, NKX2-5, TLX2, TLX1, NKX2-2, GSX1, LMX1A, VSX2, ISL1, PKNOX2, HOXB3, SHOX2, HOXB4, DLX2, MEOX2, HOXB8, LASS2, PBX2, ZFHX3, PB…	950	235	9079	2.44004	2.36e-08	2.36e-08	9.67e-08
GOTERM_BP_FAT	GO:0000902~cell morphogenesis	73	0.465176	7.54e-11	NRP1, MYO7A, WNT3A, PAX6, GLI2, PAX2, NR2E1, BDNF, ANK1, UNC5A, FOXF1, POU4F3, DSCAM, IDUA, PRKCA, EGR2, CD3G, BAIAP2, VANGL2, VAX2, NRXN1, DNAI2, SLIT2, CTNNA2, SLIT3, SLITRK3, ADM, CNTN2, VCAN, SIAH1, CNTN4, NGFR, SLITRK5, ADD1, DCC, CCK, RTN4RL1, ONECUT1, PTK7, BRSK2, DSCAML1, TTC8, EPHB1, SEMA5A, HOXA2, PVRL1, TNR, BAI1, GBX2, NKX2-1, RUNX3, APC, NFATC1, NOX4, KLF7, NTF3, ESRRB, TRIM28, NTNG2…	1240	356	13528	2.2371	2.68e-07	1.79e-08	1.38e-07
INTERPRO	IPR003598:Immunoglobulin subtype 2	50	0.318613	8.66e-11	CADM3, PXDN, IGDCC3, OPCML, CADM2, BCAM, LRRC4C, CILP2, CEACAM16, UNC5D, NRG1, NRG2, DSCAM, KIRREL3, VSIG10, CD3G, PTPRF, MDGA1, SDK2, SDK1, PALLD, NCAM1, IGFN1, HEPACAM, PSG7, CNTN2, ROR1, VSIG8, PDGFRB, ROR2, CNTN4, IGSF9, CHL1, DCC, WFIKKN2, WFIKKN1, ADAMTSL3, PTK7, DSCAML1, LRIG3, OBSL1, LRFN3, ALPK3, FLT4, MCAM, KDR, NTRK2, NPHS1, NTM, MYLK	1479	205	16659	2.74724	1.57e-07	3.91e-08	1.47e-07
GOTERM_BP_FAT	GO:0048666~neuron development	70	0.446059	1.41e-10	NRP1, OPCML, MYO7A, WNT3A, PAX6, GLI2, PAX2, NR2E1, GDNF, DFNB31, BDNF, CD44, UNC5A, POU4F3, CNTNAP2, DSCAM, PRKCA, EGR2, BAIAP2, VAX2, NRXN1, SLIT2, SLIT3, CTNNA2, ASCL1, SLITRK3, ADM, GNAQ, CNTN2, VCAN, SIAH1, CNTN4, NGFR, SLITRK5, IGSF9, DCC, CCK, RTN4RL1, CTF1, DSCAML1, PPT1, EPHB1, SCARF1, SEMA5A, HOXA2, PVRL1, PTK2B, TNR, BAI1, GBX2, NKX2-1, RUNX3, APC, KLF7, NTF3, NTNG2, LMX1A, ISL1, NTN1,…	1240	339	13528	2.25274	5e-07	3.13e-08	2.58e-07
UP_SEQ_FEATURE	glycosylation site:N-linked (GlcNAc...)	452	2.88027	1.58e-10	C6ORF27, LTBP3, GBGT1, SCN3B, SLC9A3, LTBP4, C20ORF103, CDH22, KCNK9, HTR1E, PTPRF, C4B, GRIN2A, TMEM132E, CWH43, ADAMTS9, SERPINF2, MC2R, ST14, ROR1, ROR2, ADAMTS5, WFDC3, ERBB4, PTH1R, LY6G6C, PPT1, SORCS2, SORCS3, ADRB3, DAGLA, PVRL1, LFNG, PLTP, LY6G5C, NTF3, PTH2R, LY6G5B, PCDH10, BTBD17, APCDD1L, CD209, BMP8B, CHRNG, OPRM1, GLRA3, KCNK10, ST6GALNAC3, CILP2, TMEM108, P4HA2, SLC23A2, CREG2, C…	1613	4129	19113	1.29714	6.02e-07	2.01e-07	2.93e-07
GOTERM_BP_FAT	GO:0009792~embryonic development ending in birth or egg hatching	69	0.439686	1.9e-10	DLC1, XRCC2, EVX1, WNT3A, ARNT2, PAX6, ZEB2, HOXD1, GLI2, KDM1A, ACVR1B, FOXF1, GATA4, ALX4, COL11A1, IPMK, SOX10, TBX15, GSC, NKX2-6, VANGL2, DLL1, PCDH8, ASCL2, MAN2A1, MSX1, HES3, GRN, PSEN2, SIX1, MNX1, TGIF1, PDGFRB, TFAP2A, ROR2, FOXC2, ZFPM2, RIPPLY2, COL1A1, WNT9A, ADD1, ACVR1, SYVN1, PTK7, DSCAML1, KEAP1, BCL2L1, SOX8, T, RGMA, HOXA2, CHD7, ECE1, HOXA5, HOXA7, GBX2, NKX2-5, APBA1, DVL2, …	1240	334	13528	2.2538	6.76e-07	3.98e-08	3.49e-07
GOTERM_BP_FAT	GO:0043009~chordate embryonic development	68	0.433314	3.36e-10	DLC1, XRCC2, WNT3A, ARNT2, PAX6, ZEB2, HOXD1, GLI2, KDM1A, ACVR1B, FOXF1, GATA4, ALX4, COL11A1, IPMK, SOX10, TBX15, GSC, NKX2-6, VANGL2, DLL1, PCDH8, ASCL2, MAN2A1, MSX1, HES3, GRN, PSEN2, SIX1, MNX1, TGIF1, PDGFRB, TFAP2A, ROR2, FOXC2, ZFPM2, RIPPLY2, COL1A1, WNT9A, ADD1, ACVR1, SYVN1, PTK7, DSCAML1, KEAP1, BCL2L1, SOX8, T, RGMA, HOXA2, CHD7, ECE1, HOXA5, HOXA7, GBX2, NKX2-5, APBA1, DVL2, CEBPA,…	1240	331	13528	2.24126	1.19e-06	6.62e-08	6.16e-07
UP_SEQ_FEATURE	splice variant	747	4.76008	3.44e-10	C6ORF27, DLC1, LTBP3, GBGT1, RUSC1, C20ORF103, VPS54, LTBP4, ASCC1, RORC, AMOTL1, AMOTL2, MAP3K6, TAF5L, PPP1R1B, INCENP, C15ORF52, LUC7L2, ZNF396, CCNA1, FAM150B, MAGI2, BCL2L14, PTPRF, PTBP1, USHBP1, SPIRE2, COLEC11, PIK3IP1, C10ORF2, RPTOR, MARK1, WDR93, CTNNA2, DCAF4, PITPNM2, ADAMTS9, GRB10, PITPNM3, WDR86, MED16, ZNF785, ROR1, TGIF1, VGLL4, DBNDD1, PPP2R3A, ERBB4, RHPN1, RUNDC3A, FAM19A2, B…	1613	7458	19113	1.18684	1.31e-06	3.27e-07	6.35e-07
INTERPRO	IPR013098:Immunoglobulin I-set	38	0.242146	5.74e-10	DCC, WFIKKN2, WFIKKN1, PXDN, IGDCC3, OPCML, ADAMTSL3, IGFBP7, PTK7, DSCAML1, LRIG3, LRRC4C, CILP2, UNC5A, OBSL1, NRG2, LRFN3, KIRREL3, DSCAM, ALPK3, PTPRF, FLT4, SDK2, SDK1, PALLD, KDR, NCAM1, IGFN1, NTRK2, NPHS1, ROR1, CNTN2, ROR2, CNTN4, IGSF9, MYLK, NTM, CHL1	1479	138	16659	3.1016	1.04e-06	2.08e-07	9.76e-07
GOTERM_BP_FAT	GO:0048568~embryonic organ development	44	0.28038	6.85e-10	WNT3A, MYO7A, DSCAML1, FGF10, PAX2, GLI2, T, HOXA2, CHD7, HOXA5, FOXF1, HOXC4, ALDH1A3, GATA4, HOXA7, FOXF2, POU4F3, GBX2, RARB, ALX4, COL11A1, C17ORF28, CEBPA, TBX15, GSC, NOTO, MAFB, ESRRB, VAX2, HOXB3, DLX2, HOXB4, HOXB8, ITGA8, SIX1, FOXE1, FOXC2, ROR2, TFAP2A, NEUROD1, ZFPM2, WNT9A, BMP7, HMX3	1240	172	13528	2.79085	2.43e-06	1.28e-07	1.26e-06
GOTERM_BP_FAT	GO:0007411~axon guidance	33	0.210285	8.75e-10	DCC, NRP1, PAX6, GLI2, EPHB1, SEMA5A, HOXA2, BDNF, PVRL1, UNC5A, TNR, POU4F3, GBX2, NKX2-1, RUNX3, KLF7, EGR2, NTF3, NRXN1, LMX1A, ISL1, NTN1, SLIT2, SLIT3, FEZF1, EPHA7, SEMA6C, CNTN4, SIAH1, NGFR, BMP7, GFRA3, FEZ1	1240	107	13528	3.36467	3.11e-06	1.55e-07	1.6e-06
GOTERM_BP_FAT	GO:0048562~embryonic organ morphogenesis	37	0.235774	1.66e-09	WNT3A, MYO7A, DSCAML1, FGF10, PAX2, GLI2, HOXA2, CHD7, HOXA5, HOXC4, ALDH1A3, GATA4, HOXA7, POU4F3, GBX2, RARB, ALX4, COL11A1, C17ORF28, TBX15, GSC, MAFB, VAX2, HOXB3, DLX2, HOXB4, HOXB8, ITGA8, SIX1, FOXE1, FOXC2, ROR2, TFAP2A, NEUROD1, WNT9A, BMP7, HMX3	1240	133	13528	3.03502	5.91e-06	2.81e-07	3.05e-06
GOTERM_BP_FAT	GO:0050767~regulation of neurogenesis	42	0.267635	2.51e-09	LZTS1, XRCC2, NRP1, STAR, EFNA1, PPARG, PAX6, LRRC4C, TIMP2, GLI2, NR2E1, TTL, HOXA2, BDNF, TIAM1, APOE, NKX6-2, TLX3, TLX2, NKX2-5, NKX2-2, PTPRF, NTF3, FOXA1, GRIN1, DLL1, LMX1A, ISL1, NTN1, SLIT2, NOTCH3, DLX2, ASCL1, NOTCH1, HES3, NTRK2, SIX1, TGIF1, NEUROD1, CNTN4, NGFR, BMP7	1240	166	13528	2.76028	8.93e-06	4.06e-07	4.61e-06
GOTERM_BP_FAT	GO:0051960~regulation of nervous system development	46	0.293124	2.55e-09	LZTS1, XRCC2, NRP1, STAR, EFNA1, PPARG, PAX6, LRRC4C, TIMP2, GLI2, NR2E1, TTL, HOXA2, BDNF, PVRL1, C11ORF9, TIAM1, APOE, LHX1, NKX6-2, TLX3, TLX2, NKX2-5, NKX2-2, PRKCA, PTPRF, NTF3, FOXA1, GRIN1, DLL1, LMX1A, ISL1, NTN1, SLIT2, NOTCH3, DLX2, ASCL1, NOTCH1, HES3, NTRK2, SIX1, TGIF1, NEUROD1, CNTN4, NGFR, BMP7	1240	192	13528	2.61378	9.05e-06	3.93e-07	4.67e-06
GOTERM_CC_FAT	GO:0031226~intrinsic to plasma membrane	166	1.0578	5.64e-09	MICB, MICA, SLC6A1, GRIK1, SGMS2, EFNA1, SLC6A3, EFNA3, TLR1, LPAR3, AQP4, TSPAN9, ENPEP, VIPR2, CD44, HTR1E, DSCAM, SLC12A6, KCND3, CD3G, PTPRF, MDGA1, PTPRN2, TRPA1, GRIN2A, DLL1, NTSR1, CCR5, HTR7, MC2R, GPR56, HTR6, ST14, ROR1, ROR2, PDGFRB, SPTB, KIR2DL4, KCNMB3, PALM, FXYD3, PRLHR, KCNA2, FCER2, PTH1R, PTK7, KCNA4, ITGA10, KCNA6, EPHA10, EPHB4, KCNJ3, EPHB1, ADRB3, P2RY6, P2RY2, BAI1, ADRA2…	1132	1215	12782	1.54271	2.93e-06	1.47e-06	8.16e-06
GOTERM_BP_FAT	GO:0045165~cell fate commitment	37	0.235774	6.07e-09	ERBB4, EVX1, ONECUT1, WNT3A, PPARG, PAX6, DSCAML1, FGF10, PAX2, GLI2, SOX8, GDNF, NR2E1, HOXA2, NKX6-2, CYP26B1, NKX2-1, TLX3, NR2F2, TLX1, NKX2-2, NTF3, FOXA1, GSX1, DLL1, VSX2, ISL1, KDR, HOXC10, NOTCH3, DLX2, ASCL1, NOTCH1, SIX1, PSEN2, FOXC2, NEUROD1	1240	139	13528	2.90401	2.16e-05	8.98e-07	1.11e-05
GOTERM_CC_FAT	GO:0005887~integral to plasma membrane	162	1.03231	1.05e-08	MICB, MICA, SLC6A1, GRIK1, SGMS2, EFNA1, SLC6A3, EFNA3, TLR1, LPAR3, AQP4, TSPAN9, ENPEP, VIPR2, CD44, HTR1E, DSCAM, SLC12A6, KCND3, CD3G, PTPRF, PTPRN2, TRPA1, GRIN2A, DLL1, NTSR1, CCR5, HTR7, MC2R, GPR56, HTR6, ST14, ROR1, ROR2, PDGFRB, KIR2DL4, KCNMB3, PALM, FXYD3, PRLHR, KCNA2, FCER2, PTH1R, PTK7, KCNA4, ITGA10, KCNA6, EPHA10, EPHB4, KCNJ3, EPHB1, ADRB3, P2RY6, P2RY2, BAI1, ADRA2A, FCER1G, GP…	1132	1188	12782	1.53975	5.47e-06	1.82e-06	1.52e-05
INTERPRO	IPR013032:EGF-like region, conserved site	58	0.369592	1.1e-08	NRG3, LTBP3, LTBP4, SORL1, MEGF11, MEGF10, CCBE1, CNTNAP2, HHIP, NRG1, NRG2, MATN2, MATN4, SCUBE2, CNTNAP5, DLL1, NRXN1, SLIT2, PROC, SLIT3, VCAN, ADAM19, ADAM12, MEGF8, TYRP1, CD248, ASTN1, EPHA10, ASTN2, EPHB4, EPHB1, SCARF1, LAMB4, TNR, ACAN, HEG1, THBS2, HGFAC, TNXB, PCDH10, NTN5, NTNG2, CELSR1, NTN1, NOTCH3, EPHA5, EPHA7, NOTCH1, LRP1, EPHA6, SNED1, CLEC18C, FBLN2, PHF13, FBLN5, FBLN7, LRP2,…	1479	293	16659	2.22967	1.99e-05	3.32e-06	1.87e-05
SMART	SM00408:IGc2	50	0.318613	1.72e-08	CADM3, PXDN, IGDCC3, OPCML, CADM2, BCAM, LRRC4C, CILP2, CEACAM16, UNC5D, NRG1, NRG2, DSCAM, KIRREL3, VSIG10, CD3G, PTPRF, MDGA1, SDK2, SDK1, PALLD, NCAM1, IGFN1, HEPACAM, PSG7, CNTN2, ROR1, VSIG8, PDGFRB, ROR2, CNTN4, IGSF9, CHL1, DCC, WFIKKN2, WFIKKN1, ADAMTSL3, PTK7, DSCAML1, LRIG3, OBSL1, LRFN3, ALPK3, FLT4, MCAM, KDR, NTRK2, NPHS1, NTM, MYLK	950	205	9079	2.33094	5.7e-06	2.85e-06	2.33e-05
GOTERM_MF_FAT	GO:0030528~transcription regulator activity	201	1.28083	1.82e-08	HOXD12, RORC, HOXD13, PTTG1, BSX, TAF5L, FOXF1, NKX6-2, FOXF2, CREB3L1, ZNF396, RARB, PITX2, NKX2-6, ZNF500, MSX1, MED16, HES3, MNT, TGIF1, PRDM2, ZIM2, HOXB13, T, LHX1, NMRAL1, NKX2-1, NKX2-4, NKX2-5, NKX2-2, ZNF69, IKZF4, KLF7, IKZF1, ESRRB, SKI, GAS7, SHOX2, DLX2, NOTCH1, DMTF1, RNF2, MLX, BCL6B, ZNF219, ZFHX3, RERE, LZTS1, EVX1, EVX2, ZFP42, PPARG, TBX20, ZEB2, GLI2, AES, HSF5, NR2F2, COL11A2…	1191	1512	12983	1.44913	2.08e-05	6.94e-06	2.92e-05
GOTERM_BP_FAT	GO:0060284~regulation of cell development	46	0.293124	2.2e-08	LZTS1, XRCC2, NRP1, STAR, INS-IGF2, EFNA1, PPARG, PAX6, LRRC4C, TIMP2, GLI2, NR2E1, TTL, HOXA2, BDNF, TIAM1, APOE, NKX6-2, TLX3, TLX2, NKX2-5, NKX2-2, PTPRF, NTF3, FOXA1, GRIN1, DLL1, LMX1A, ISL1, NTN1, SLIT2, NOTCH3, HDAC4, DLX2, ASCL1, NOTCH1, HES3, NTRK2, SIX1, TGIF1, NEUROD1, CNTN4, NGFR, BMP7, ZFHX3, IGFBP3	1240	205	13528	2.44803	7.8e-05	3.12e-06	4.03e-05
GOTERM_BP_FAT	GO:0045664~regulation of neuron differentiation	35	0.223029	2.28e-08	LZTS1, NRP1, EFNA1, PAX6, LRRC4C, TIMP2, GLI2, NR2E1, TTL, HOXA2, BDNF, APOE, TIAM1, TLX3, NKX2-5, TLX2, NKX2-2, PTPRF, FOXA1, GRIN1, DLL1, LMX1A, ISL1, NTN1, SLIT2, NOTCH3, ASCL1, NOTCH1, HES3, NTRK2, SIX1, TGIF1, NEUROD1, CNTN4, NGFR	1240	133	13528	2.87097	8.08e-05	3.11e-06	4.18e-05
SP_PIR_KEYWORDS	dna-binding	222	1.41464	5.19e-08	XRCC2, HOXD12, RORC, HOXD13, BSX, H2AFV, FOXF1, NKX6-2, FOXF2, ZNF396, CREB3L1, RARB, PITX2, NKX2-6, ZNF791, ZNF500, ZNF234, MSX1, ZNF784, ZNF783, HES3, ZNF785, MNT, TGIF1, PRDM2, ZIM2, ZNF79, HOXB13, ZNF230, ZNF512, T, LHX1, NKX2-1, NKX2-4, NKX2-5, NKX2-2, IKZF5, ZNF69, DNMT3A, IKZF4, DHX9, KLF7, ZNF625, IKZF1, ESRRB, SHOX2, DLX2, DMTF1, MLX, BCL6B, ZFHX3, ZNF219, EVX1, EVX2, TBX20, ZFP42, PPARG…	1617	1868	19235	1.4137	3.19e-05	5.32e-06	7.69e-05
GOTERM_BP_FAT	GO:0035239~tube morphogenesis	33	0.210285	8.46e-08	DLC1, NRP1, WNT3A, TBX20, PTK7, FGF10, HOXD13, HOXB13, ZEB2, GLI2, PAX2, SEMA5A, T, RGMA, CD44, HOXA5, FOXF1, GATA4, GBX2, IPMK, NKX2-5, DVL2, VANGL2, FOXA1, CELSR1, KDR, NOTCH1, SIX1, TGIF1, TFAP2A, FOXC2, BMP7, ACVR1	1240	127	13528	2.8348	0.0003	1.11e-05	0.000155
SP_PIR_KEYWORDS	egf-like domain	45	0.286752	1.89e-07	MEGF8, NRG3, LTBP3, LTBP4, CD248, SORL1, ASTN1, ASTN2, MEGF11, MEGF10, SCARF1, TNR, CCBE1, ACAN, CNTNAP2, HEG1, HHIP, NRG1, NRG2, HGFAC, THBS2, MATN2, MATN4, TNXB, SCUBE2, CNTNAP5, DLL1, NRXN1, CELSR1, SLIT2, PROC, SLIT3, NOTCH3, NOTCH1, LRP1, SNED1, CLEC18C, FBLN2, FBLN5, FBLN7, VCAN, ADAM19, LRP2, MEGF6, ADAM12	1617	230	19235	2.32738	0.000116	1.66e-05	0.00028
GOTERM_BP_FAT	GO:0006928~cell motion	79	0.503409	2.2e-07	NRP1, PDGFB, PLXNA2, BCAR1, PAX6, PEX5, ZEB2, ENPEP, GLI2, NR2E1, GDNF, VCL, WNT2, BDNF, DAB1, APOA1, CXCR5, CD44, UNC5A, POU4F3, NR2F2, PRKCA, EGR2, ARHGEF7, MDGA1, NRXN1, SLIT2, CTNNA2, SLIT3, ASCL1, SIX1, CNTN2, PDGFRB, CNTN4, SIAH1, VCAN, TNFSF12-TNFSF13, NGFR, ACVR1, DCC, PALM, DNAH9, CCK, ASTN1, DNAH8, EPHB1, SEMA5A, CALCA, HOXA2, PVRL1, PTK2B, TNR, GBX2, ADRA2A, NKX2-1, POU3F3, SCNN1G, TLX…	1240	475	13528	1.81445	0.00078	2.79e-05	0.000403
GOTERM_BP_FAT	GO:0009952~anterior/posterior pattern formation	34	0.216657	2.91e-07	WNT3A, PAX6, HOXD13, ZEB2, T, HOXA2, HOXC8, HOXA5, LHX1, HOXC4, HOXA7, GATA4, GBX2, NR2F2, ALX4, LFNG, APC, PCDH8, DLL1, HOXC10, CTNNBIP1, HOXB3, HOXB4, NOTCH1, MEOX2, CYP26C1, HOXB8, SFRP2, HES3, RNF2, PSEN2, ROR2, NEUROD1, RIPPLY2	1240	140	13528	2.64949	0.00103147	3.56e-05	0.000533
INTERPRO	IPR000742:EGF-like, type 3	41	0.261263	3.46e-07	MEGF8, NRG3, LTBP3, LTBP4, MEGF11, MEGF10, SCARF1, CCBE1, ACAN, CNTNAP2, HEG1, HHIP, NRG1, NRG2, HGFAC, THBS2, MATN2, MATN4, TNXB, SCUBE2, CNTNAP5, NTNG2, DLL1, CELSR1, NRXN1, SLIT2, PROC, SLIT3, NOTCH3, NOTCH1, LRP1, SNED1, CLEC18C, FBLN2, FBLN5, FBLN7, VCAN, ADAM19, LRP2, MEGF6, ADAM12	1479	194	16659	2.38047	0.000626	8.94e-05	0.000588
GOTERM_BP_FAT	GO:0006355~regulation of transcription, DNA-dependent	222	1.41464	4.02e-07	HOXD12, RORC, HOXD13, RAB1A, BSX, S1PR1, FOXF1, NKX6-2, FOXF2, ZNF396, CREB3L1, RARB, PITX2, NKX2-6, ZNF791, ZNF500, ZNF234, MSX1, RAB18, ZNF783, MED16, HES3, ZNF785, MNT, TGIF1, PRDM2, ZIM2, ZNF79, HOXB13, ZNF230, T, LHX1, NKX2-1, NKX2-4, NKX2-5, NKX2-2, ZNF69, DNMT3A, KLF7, IKZF1, NTF3, ESRRB, SKI, SHOX2, DLX2, NOTCH1, DMTF1, RNF2, MLX, BCL6B, BMP7, ZFHX3, RERE, LZTS1, EVX1, INS-IGF2, EVX2, PPA…	1240	1773	13528	1.36602	0.0014275	4.76e-05	0.000738
GOTERM_BP_FAT	GO:0007267~cell-cell signaling	93	0.592621	4.43e-07	NRP1, SLC6A1, GRIK1, PDGFA, EFNA1, INS-IGF2, WNT3A, LTBP4, GLRA3, EFNA3, FGF11, FGF10, LPAR3, FGF12, ENPEP, GLI2, GDNF, VIPR2, IL11, WNT2, DFNB31, WISP2, BDNF, KCNQ3, APOE, GATA4, DLG4, HTR1E, PRKCA, KCNMA1, GPR176, PTPRF, STC2, NPBWR1, GRIN2A, PCDH8, INHA, NRXN1, NTSR1, CTNNA2, GRM4, GRB10, DGAT1, CCR5, ADM, HTR7, SIX1, GPR56, HTR6, AKAP5, RAB14, TFAP2C, WNT9A, GRAP2, GLP1R, WNT5A, WNT16, CTF1, …	1240	600	13528	1.691	0.00157189	5.07e-05	0.000813
UP_SEQ_FEATURE	domain:EGF-like 2	24	0.152934	6.9e-07	MATN2, MEGF8, MATN4, TNXB, CNTNAP5, ASTN1, DLL1, NRXN1, ASTN2, MEGF11, MEGF10, SLIT2, SCARF1, PROC, SLIT3, NOTCH3, NOTCH1, SNED1, FBLN2, TNR, CNTNAP2, HHIP, LRP2, HGFAC	1613	88	19113	3.23164	0.00261946	0.000524	0.0012747
GOTERM_BP_FAT	GO:0006357~regulation of transcription from RNA polymerase II promoter	107	0.681833	7.26e-07	THRB, ARNT2, HOXD13, GDNF, NR2E1, CBFB, IL11, BSX, KDM1A, HOXC8, S1PR1, NKX6-2, GATA4, RARB, VAX2, ASCL1, MSX1, MED16, HES3, SIX1, MNX1, TFAP2B, TGIF1, TFAP2A, TFAP2C, ONECUT1, SOX8, WT1, NR2C1, T, HOXA2, HOXA7, TEF, NKX2-1, NKX2-5, NKX2-2, DNMT3A, KLF7, IKZF1, NTF3, MAFB, GRIN1, GSX1, FOXA1, TEAD2, SKI, TEAD3, FOXP1, HOXB4, DLX2, HDAC4, NOTCH1, RNF2, SMARCC2, BCL6B, BMP7, ZFHX3, SOX21, EVX1, FOX…	1240	727	13528	1.60569	0.00257318	8.05e-05	0.00133103
GOTERM_BP_FAT	GO:0048729~tissue morphogenesis	39	0.248518	7.67e-07	FRAS1, DLC1, WNT3A, PTK7, HOXB13, ZEB2, PAX2, GLI2, T, RGMA, FOXQ1, CD44, HOXA5, FOXF1, ALDH1A3, COL11A1, IPMK, NKX2-5, TLX2, RUNX3, DVL2, TBX4, VANGL2, PCDH8, CELSR1, SLIT2, HOXB4, NOTCH1, SIX1, FOXE1, TGIF1, TFAP2A, FOXC2, TXNRD1, COL1A1, NGFR, BMP7, EXT2, ACVR1	1240	180	13528	2.36376	0.00272047	8.25e-05	0.00140733
INTERPRO	IPR006210:EGF-like	41	0.261263	9.09e-07	FRAS1, MEGF8, NRG3, LTBP3, LTBP4, CD248, SORL1, ASTN1, MEGF11, MEGF10, SCARF1, CCBE1, ACAN, CNTNAP2, HHIP, NRG1, NRG2, HGFAC, THBS2, MATN2, MATN4, TNXB, SCUBE2, CNTNAP5, NTNG2, DLL1, CELSR1, NRXN1, SLIT2, SLIT3, PROC, NOTCH3, NOTCH1, LRP1, SNED1, CLEC18C, FBLN2, FBLN7, VCAN, LRP2, MEGF6	1479	201	16659	2.29757	0.00164174	0.000205	0.00154407
GOTERM_BP_FAT	GO:0051252~regulation of RNA metabolic process	224	1.42739	9.61e-07	HOXD12, RORC, HOXD13, RAB1A, BSX, S1PR1, FOXF1, NKX6-2, FOXF2, ZNF396, CREB3L1, RARB, PITX2, NKX2-6, ZNF791, ZNF500, ZNF234, MSX1, RAB18, ZNF783, MED16, HES3, ZNF785, MNT, TGIF1, PRDM2, ZIM2, ZNF79, HOXB13, ZNF230, T, LHX1, NKX2-1, NKX2-4, NKX2-5, NKX2-2, ZNF69, DNMT3A, DHX9, KLF7, IKZF1, NTF3, ESRRB, SKI, SHOX2, DLX2, NOTCH1, DMTF1, RNF2, MLX, BCL6B, BMP7, ZFHX3, RERE, LZTS1, EVX1, INS-IGF2, EVX…	1240	1813	13528	1.34791	0.00340732	0.0001	0.00176324
GOTERM_BP_FAT	GO:0007155~cell adhesion	103	0.656344	1.2e-06	DLC1, CADM3, MEGF10, VCL, CDH22, DAB1, S1PR1, CD44, FNDC3A, DSCAM, SPON1, PTPRF, ACTN1, CTNNA2, NCAM1, HEPACAM, ATP2C1, GPR56, ROR2, COL24A1, C21ORF29, ASTN1, PTK7, DSCAML1, NEDD9, ITGA10, IL32, SEMA5A, LAMB4, PVRL1, BAI1, TTYH1, MSLN, EMB, SSX2IP, LPP, PCDH10, LGALS7, CELSR1, MCAM, TPBG, ITGA9, PKP2, ITGA8, CD209, NRP1, OPCML, CLDN3, IGFBP7, BCAR1, CLDN5, BCAM, PCDHGA4, DGCR2, WISP2, CNTNAP2, CO…	1240	700	13528	1.60528	0.00426356	0.000122	0.00220728
GOTERM_BP_FAT	GO:0048732~gland development	32	0.203913	1.21e-06	NRG3, ERBB4, SLC6A3, WNT3A, PAX6, HK2, HOXB13, FGF10, HOXD13, GLI2, WNT2, BSX, KDM1A, APOA1, HOXA5, ALDH1A3, NKX2-1, NRG1, NKX2-5, IKZF1, MET, FOXA1, GSX1, ISL1, NTN1, HOXB3, PRLR, IRF6, SIX1, FOXE1, BMP7, NR5A1	1240	135	13528	2.586	0.00428764	0.000119	0.00221977
SP_PIR_KEYWORDS	cell adhesion	66	0.42057	1.29e-06	CADM3, OPCML, IGFBP7, BCAR1, BCAM, PCDHGA4, MEGF10, VCL, CDH22, WISP2, DGCR2, CD44, CNTNAP2, SPON1, DSCAM, PTPRF, CNTNAP5, SDK2, SDK1, PCDH8, PCDH7, NRXN1, CTNNA2, NCAM1, ARVCF, HEPACAM, CNTN2, CNTN4, ADAM12, CHL1, PARVA, PTK7, CTNND2, ASTN1, DSCAML1, ITGA10, NEDD9, CDH3, SCARF1, CDH8, LAMB4, SORBS3, PVRL1, TNR, TTYH1, MSLN, BAI1, SSX2IP, COL8A1, THBS2, LRFN3, FLRT2, TNXB, LPP, PCDH10, MCAM, CDH1…	1617	422	19235	1.86043	0.00079	9.88e-05	0.00190483
GOTERM_BP_FAT	GO:0022610~biological adhesion	103	0.656344	1.29e-06	DLC1, CADM3, MEGF10, VCL, CDH22, DAB1, S1PR1, CD44, FNDC3A, DSCAM, SPON1, PTPRF, ACTN1, CTNNA2, NCAM1, HEPACAM, ATP2C1, GPR56, ROR2, COL24A1, C21ORF29, ASTN1, PTK7, DSCAML1, NEDD9, ITGA10, IL32, SEMA5A, LAMB4, PVRL1, BAI1, TTYH1, MSLN, EMB, SSX2IP, LPP, PCDH10, LGALS7, CELSR1, MCAM, TPBG, ITGA9, PKP2, ITGA8, CD209, NRP1, OPCML, CLDN3, IGFBP7, BCAR1, CLDN5, BCAM, PCDHGA4, DGCR2, WISP2, CNTNAP2, CO…	1240	701	13528	1.60299	0.00456461	0.000124	0.00236349
INTERPRO	IPR003961:Fibronectin, type III	39	0.248518	1.49e-06	DCC, IGDCC3, SORL1, ASTN1, DSCAML1, EPHA10, ASTN2, EPHB4, EPHB1, TRIM67, TNR, FNDC1, OBSL1, VWA1, FNDC3A, LRFN3, GHR, DSCAM, FLRT2, PHYHIP, TNXB, PTPRF, MDGA1, SDK2, SDK1, NCAM1, EPHA5, EPHA7, IGFN1, EPHA6, PRLR, SNED1, NPHS1, CNTN2, CNTN4, EPOR, IGSF9, MYLK, CHL1	1479	190	16659	2.31202	0.00268441	0.000299	0.00252601
INTERPRO	IPR006209:EGF	30	0.191168	1.62e-06	NRG3, LTBP3, CD248, LTBP4, ACAN, CNTNAP2, HEG1, NRG1, NRG2, THBS2, HGFAC, MATN2, MATN4, SCUBE2, CNTNAP5, NTNG2, DLL1, CELSR1, NRXN1, SLIT2, SLIT3, PROC, NOTCH3, NOTCH1, LRP1, SNED1, FBLN7, VCAN, LRP2, MEGF6	1479	127	16659	2.66071	0.00292363	0.000293	0.00275145
SP_PIR_KEYWORDS	lipoprotein	90	0.573504	1.69e-06	RHOJ, CYB5R3, OPRM1, TEX101, LYPD1, LZTS1, SGMS2, OPCML, TACR2, MARCKSL1, EFNA1, WNT3A, EFNA3, LPAR3, RHOV, FES, RAB1A, MMP25, VCL, GPC5, APOA1, ANK1, S1PR1, GALR1, APOE, TIAM1, GPC6, DLG4, DNAJC5, NR2F2, TUBB3, PTGER3, NCALD, MDGA1, NTSR1, NCAM1, CCR5, RAB18, GNAQ, HTR7, LCK, MC2R, RAB14, CNTN2, CNTN4, CPD, RASD1, WNT5A, PALM, ALPI, RTN4RL1, KCNA2, MRAS, LY6G6C, GNG13, GPR6, KCNA6, ARF5, RAB40B,…	1617	642	19235	1.66759	0.00103875	0.000115	0.00250427
GOTERM_BP_FAT	GO:0001763~morphogenesis of a branching structure	22	0.14019	1.77e-06	NRP1, TBX20, FOXA1, CTNND2, HOXD13, FGF10, HOXB13, GLI2, PAX2, KDR, SEMA5A, DLX2, NOTCH1, EPHA7, CD44, HOXA5, FOXF1, SIX1, GBX2, FOXC2, BMP7, ACVR1	1240	74	13528	3.24342	0.0062733	0.000166	0.003251
UP_SEQ_FEATURE	domain:EGF-like 1	28	0.178424	1.92e-06	MEGF8, LTBP3, LTBP4, ASTN1, ASTN2, MEGF11, MEGF10, SCARF1, TNR, CNTNAP2, HEG1, HHIP, THBS2, HGFAC, MATN2, CNTNAP5, DLL1, NRXN1, SLIT2, SLIT3, PROC, NOTCH3, NOTCH1, LRP1, SNED1, VCAN, LRP2, MEGF6	1613	120	19113	2.76485	0.00727864	0.0012168	0.00355023
GOTERM_BP_FAT	GO:0045893~positive regulation of transcription, DNA-dependent	76	0.484292	2.07e-06	E2F3, EVX1, THRB, FOXK1, PPARG, ARNT2, TBX20, PAX6, HOXD13, GLI2, PAX2, GDNF, CBFB, IL11, BSX, S1PR1, PAX9, FOXF1, FOXF2, GATA4, RARB, YAP1, NR2F2, ALX4, SERTAD2, SOX10, EGR2, ASCL1, ZMIZ2, HES3, SIX1, TFAP2B, FOXC2, ZFPM2, NFE2L2, ABLIM2, ABLIM3, GLIS1, PRDM16, SOX8, WT1, T, NPAS2, HOXA2, C11ORF9, SQSTM1, HOXA7, NKX2-1, POU3F3, AATF, NKX2-5, NKX2-2, TLX1, CEBPA, KLF7, NTF3, IKZF1, MAFB, TRIM28, …	1240	477	13528	1.73823	0.0073384	0.000189	0.00380499
GOTERM_CC_FAT	GO:0005886~plasma membrane	404	2.5744	2.26e-06	DLC1, SGMS2, SCN3B, SLC9A3, AMOTL1, AMOTL2, CDH22, HTR1E, MAGI2, PTPRF, GRIN2A, CTNNA2, GRB10, MC2R, ST14, ROR1, ROR2, UNC13A, ERBB4, PTH1R, LY6G6C, RUNDC3A, ARF5, BCL2L1, KCNJ3, ADAP1, ADRB3, DAGLA, PVRL1, OBSL1, PTH2R, NTF3, PCDH10, SYNGR3, VDAC1, PKP2, CD209, RGS9, CDC42BPB, CHRNG, OPRM1, LZTS1, MARCKSL1, GLRA3, CRCP, MMP25, SLC23A2, KCNG1, GHR, ARHGEF7, NPBWR1, CLIC1, EPB41L3, CARD14, MAST1, …	1132	3777	12782	1.20778	0.00117451	0.000294	0.00327237
UP_SEQ_FEATURE	domain:EGF-like 3	21	0.133818	2.58e-06	MATN2, MATN4, TNXB, LTBP3, LTBP4, ASTN1, DLL1, NRXN1, ASTN2, MEGF11, MEGF10, SCARF1, SLIT3, NOTCH3, NOTCH1, LRP1, SNED1, TNR, LRP2, MEGF6, THBS2	1613	75	19113	3.31782	0.00976855	0.00140139	0.00477065
UP_SEQ_FEATURE	domain:Ig-like C2-type 3	28	0.178424	2.69e-06	DCC, PXDN, IGDCC3, OPCML, ADAMTSL3, PTK7, DSCAML1, BCAM, LRIG3, KIRREL3, DSCAM, VSIG10, PTPRF, FLT4, SDK2, SDK1, MCAM, PALLD, KDR, NCAM1, PSG7, NPHS1, CNTN2, PDGFRB, CNTN4, MYLK, NTM, CHL1	1613	122	19113	2.71952	0.0101839	0.0012787	0.00497456
GOTERM_BP_FAT	GO:0051254~positive regulation of RNA metabolic process	76	0.484292	2.86e-06	E2F3, EVX1, THRB, FOXK1, PPARG, ARNT2, TBX20, PAX6, HOXD13, GLI2, PAX2, GDNF, CBFB, IL11, BSX, S1PR1, PAX9, FOXF1, FOXF2, GATA4, RARB, YAP1, NR2F2, ALX4, SERTAD2, SOX10, EGR2, ASCL1, ZMIZ2, HES3, SIX1, TFAP2B, FOXC2, ZFPM2, NFE2L2, ABLIM2, ABLIM3, GLIS1, PRDM16, SOX8, WT1, T, NPAS2, HOXA2, C11ORF9, SQSTM1, HOXA7, NKX2-1, POU3F3, AATF, NKX2-5, NKX2-2, TLX1, CEBPA, KLF7, NTF3, IKZF1, MAFB, TRIM28, …	1240	481	13528	1.72377	0.0100973	0.000254	0.00524275
GOTERM_BP_FAT	GO:0001501~skeletal system development	56	0.356847	3.08e-06	PDLIM7, LTBP3, INS-IGF2, HOXD12, HOXD13, HOXD1, GLI2, CBFB, TNFRSF11B, HOXC8, HOXC4, ALX4, COL11A2, COL11A1, GHR, IDUA, PRKCA, TBX15, GSC, UFD1L, INHA, HOXC10, CHRDL2, MSX1, GNAQ, SIX1, ROR2, TFAP2A, FOXC2, PDGFRB, RIPPLY2, WNT9A, COL1A1, EXT2, WNT5A, PTH1R, DSCAML1, ATP6V1B1, HOXA2, CHD7, HOXA5, HOXA7, ACAN, TBX4, WWTR1, HOXB3, SHOX2, MEF2D, HOXB4, DLX2, HDAC4, TNFSF11, HOXB8, BMP7, IGFBP3, BMP8B	1240	319	13528	1.91518	0.0108853	0.000267	0.00565414
SP_PIR_KEYWORDS	neurogenesis	31	0.19754	3.62e-06	NRP1, PAX5, SLC7A5, DPF1, SEMA5A, DAB1, LHX1, POU3F3, ATOH8, SIM1, SIM2, MDGA1, NTNG2, GAS7, SLIT2, SLIT3, FEZF1, ASCL2, ASCL1, MEF2D, SEMA6C, ITGA8, SMARCC2, NTRK2, NEUROD2, NEUROD1, CAMK1, NGFR, IGSF9, HMX3, CHL1	1617	146	19235	2.52575	0.00222125	0.000222	0.00535816
GOTERM_BP_FAT	GO:0007423~sensory organ development	44	0.28038	4e-06	PDGFA, MYO7A, WNT3A, PAX6, FGF10, PAX2, NR2E1, EPHB1, WT1, DFNB31, HOXA2, BDNF, ECE1, CHD7, PVRL1, ALDH1A3, POU4F3, GBX2, RARB, COL8A1, COL11A1, NKX2-5, APC, C17ORF28, DSCAM, KCNMA1, GSC, IKZF1, MAFB, NKX2-6, VAX2, DLL1, VSX2, COL5A1, ASCL1, ITGA8, NTRK2, SIX1, TGIF1, FOXC2, NEUROD1, BMP7, CUX1, HMX3	1240	229	13528	2.09618	0.0141181	0.000338	0.00734527
GOTERM_BP_FAT	GO:0045944~positive regulation of transcription from RNA polymerase II promoter	62	0.395081	4.46e-06	EVX1, THRB, PPARG, ARNT2, PAX6, HOXD13, GLI2, PAX2, GDNF, CBFB, IL11, BSX, S1PR1, PAX9, GATA4, YAP1, RARB, ALX4, SOX10, EGR2, ASCL1, ZMIZ2, HES3, SIX1, TFAP2B, FOXC2, ZFPM2, ABLIM2, ABLIM3, GLIS1, SOX8, WT1, T, NPAS2, HOXA2, SQSTM1, HOXA7, NKX2-1, POU3F3, AATF, NKX2-5, TLX1, NKX2-2, CEBPA, NTF3, IKZF1, MAFB, GSX1, FOXA1, GRIN1, TEAD2, TEAD3, VSX2, ISL1, WWTR1, DLX2, HDAC4, NOTCH1, NEUROD1, BMP7, …	1240	371	13528	1.82318	0.0157064	0.000368	0.00817811
UP_SEQ_FEATURE	compositionally biased region:Poly-Ala	61	0.388708	4.86e-06	E2F3, NRG3, EVX2, STK35, HOXD13, NT5DC3, C8ORF42, NAP1L5, MAZ, GATA4, FOXF2, CREB3L1, BRD4, CCNA1, NRG2, METTL9, EGR2, LEPREL2, PTBP1, TLE3, NRXN1, DMRTB1, CECR6, ASCL1, MSX1, MNX1, FOXC2, EP400, ADAMTS5, HMX3, PHLPP1, C10ORF46, GPR6, LOC339524, PRDM13, KAAG1, CHD9, CHD7, TRIM67, C10ORF93, HOXA7, GBX2, NKX2-1, POU3F3, NKX2-4, FOXD1, ALPK3, TRIM28, GSX1, ARID3A, LRRC47, DKK3, NOTCH1, SCFD2, ZIC4, …	1613	393	19113	1.83921	0.0183077	0.00205094	0.00897945
SP_PIR_KEYWORDS	palmitate	39	0.248518	7.16e-06	OPRM1, WNT5A, PALM, SGMS2, TACR2, KCNA2, WNT3A, GPR6, LPAR3, KCNA6, RHOV, RAB40B, VCL, ADRB3, APOA1, S1PR1, GALR1, ADRA2A, DLG4, DNAJC5, MC3R, TUBB3, PTGER3, RGS19, GRIA4, RGS16, NTSR1, PLSCR1, CCR5, RAB18, GRIA2, TFRC, GNAQ, HTR7, LCK, MC2R, RAB38, CPD, YKT6	1617	213	19235	2.17805	0.00439556	0.0004	0.0106144
SP_PIR_KEYWORDS	Transcription	229	1.45925	7.25e-06	ASCC1, HOXD12, HOXD13, RORC, BSX, TAF5L, FOXF1, FOXF2, ZNF396, CREB3L1, RARB, ZNF791, ZNF500, ZNF234, MSX1, ZNF784, ZNF783, MED16, HES3, ZNF785, RDBP, MNT, TGIF1, PRDM2, VGLL4, ZIM2, ZNF79, HOXB13, ZNF230, ZNF512, T, LHX1, NKX2-1, HIP1, IKZF5, ZNF69, IKZF4, KLF7, ZNF625, IKZF1, ESRRB, NOTCH3, NOTCH1, DMTF1, RNF2, MLX, ZFHX3, ZNF219, RERE, TBX20, ZFP42, PPARG, CRCP, ZEB2, GLI2, AES, ACTR5, ZNF491,…	1617	2071	19235	1.31534	0.00445076	0.000372	0.010748
GOTERM_BP_FAT	GO:0000122~negative regulation of transcription from RNA polymerase II promoter	48	0.305869	8.11e-06	GLIS1, PPARG, PAX5, PRDM16, PAX2, GLI2, NR2E1, WT1, NR2C1, KDM1A, HOXA2, SORBS3, HOXC8, AES, NKX6-2, HOXA7, POU3F3, NKX2-1, RARB, NR2F2, NKX2-5, SIM2, CEBPA, DNMT3A, GSC, IKZF1, SOX14, JARID2, TRIM28, FOXA1, VAX2, SKI, WWTR1, FOXP1, MXD4, CTNNBIP1, HDAC4, DLX2, HOXB4, MSX1, HES3, RNF2, BCL6B, FOXE1, TGIF1, ZFPM2, CUX1, ZFHX3	1240	266	13528	1.96866	0.0283942	0.000654	0.0148799
GOTERM_BP_FAT	GO:0035270~endocrine system development	20	0.127445	8.86e-06	ONECUT1, SLC6A3, GSX1, PAX6, GLI2, ISL1, HOXB3, KDM1A, APOA1, HOXA5, ALDH1A3, NKX6-2, SIX1, FOXE1, MNX1, NKX2-1, NEUROD1, NKX2-5, NKX2-2, NR5A1	1240	69	13528	3.16223	0.0309802	0.000699	0.0162565
SP_PIR_KEYWORDS	transcription regulation	224	1.42739	9.91e-06	ASCC1, HOXD12, HOXD13, RORC, BSX, TAF5L, FOXF1, FOXF2, ZNF396, CREB3L1, RARB, ZNF791, ZNF500, ZNF234, MSX1, ZNF784, ZNF783, MED16, HES3, ZNF785, MNT, RDBP, TGIF1, PRDM2, VGLL4, ZIM2, ZNF79, HOXB13, ZNF230, ZNF512, T, LHX1, NKX2-1, HIP1, IKZF5, ZNF69, IKZF4, KLF7, ZNF625, IKZF1, ESRRB, NOTCH3, NOTCH1, DMTF1, RNF2, MLX, ZFHX3, ZNF219, RERE, TBX20, ZFP42, PPARG, ZEB2, GLI2, AES, ACTR5, ZNF491, HSF5,…	1617	2026	19235	1.3152	0.00607791	0.000469	0.014689
UP_SEQ_FEATURE	domain:Fibronectin type-III 1	28	0.178424	1.1e-05	DCC, IGDCC3, SORL1, ASTN1, DSCAML1, EPHA10, EPHB4, EPHB1, FNDC1, TNR, VWA1, FNDC3A, DSCAM, TNXB, PTPRF, SDK2, SDK1, EPHA5, NCAM1, IGFN1, EPHA7, EPHA6, PRLR, SNED1, CNTN2, CNTN4, IGSF9, CHL1	1613	131	19113	2.53269	0.0410232	0.00418008	0.0203553
GOTERM_BP_FAT	GO:0048663~neuron fate commitment	15	0.095584	1.23e-05	EVX1, FOXA1, GSX1, PAX6, ISL1, GLI2, NOTCH3, HOXC10, ASCL1, DLX2, NOTCH1, NKX6-2, NKX2-1, TLX3, NKX2-2	1240	42	13528	3.89631	0.0428092	0.000951	0.0226004
UP_SEQ_FEATURE	domain:Ig-like C2-type 4	20	0.127445	1.27e-05	VSIG10, DCC, IGDCC3, PXDN, FLT4, SDK2, SDK1, PTK7, DSCAML1, PALLD, KDR, NCAM1, NPHS1, CNTN2, PDGFRB, CNTN4, CHL1, MYLK, DSCAM, KIRREL3	1613	76	19113	3.11825	0.0470414	0.00437077	0.0234142
GOTERM_BP_FAT	GO:0048754~branching morphogenesis of a tube	19	0.121073	1.39e-05	NRP1, TBX20, FOXA1, HOXD13, FGF10, HOXB13, GLI2, PAX2, KDR, SEMA5A, NOTCH1, CD44, HOXA5, FOXF1, SIX1, GBX2, FOXC2, BMP7, ACVR1	1240	65	13528	3.18898	0.0483152	0.00105309	0.02558
GOTERM_BP_FAT	GO:0030900~forebrain development	32	0.203913	1.62e-05	DLC1, ERBB4, SLC6A3, WNT3A, PAX6, PEX5, ZEB2, GLI2, NR2E1, KDM1A, DAB1, LHX1, ALDH1A3, POU3F3, NKX2-1, NR2F2, GSC, IKZF1, NKX2-6, GRIN1, GSX1, LMX1A, ISL1, FEZF1, NOTCH3, DLX2, ASCL1, NOTCH1, MSX1, GNAQ, PSEN2, LRP2	1240	152	13528	2.29677	0.0560372	0.00120071	0.0297876
UP_SEQ_FEATURE	domain:EGF-like 10	9	0.0573504	1.75e-05	MATN2, NOTCH1, LRP1, TNXB, SNED1, LRP2, MEGF6, MEGF11, MEGF10	1613	16	19113	6.66526	0.064302	0.00552323	0.032295
UP_SEQ_FEATURE	lipid moiety-binding region:S-palmitoyl cysteine	34	0.216657	1.91e-05	OPRM1, WNT5A, PALM, SGMS2, TACR2, KCNA2, WNT3A, GPR6, LPAR3, KCNA6, RHOV, RAB40B, ADRB3, S1PR1, GALR1, ADRA2A, DLG4, MC3R, TUBB3, GRIA4, RGS16, NTSR1, PLSCR1, CCR5, TFRC, RAB18, GRIA2, GNAQ, HTR7, LCK, MC2R, CPD, RAB38, YKT6	1613	181	19113	2.22584	0.0699901	0.00556599	0.0352573
UP_SEQ_FEATURE	domain:EGF-like 5	14	0.0892118	1.94e-05	MATN2, MEGF8, TNXB, SCUBE2, DLL1, MEGF11, MEGF10, SCARF1, SLIT3, NOTCH3, LRP1, SNED1, TNR, LRP2	1613	41	19113	4.04612	0.0709925	0.00524609	0.0357812
GOTERM_BP_FAT	GO:0048705~skeletal system morphogenesis	26	0.165679	2.14e-05	DSCAML1, HOXA2, HOXC8, HOXA5, HOXA7, ACAN, ALX4, COL11A2, COL11A1, GHR, IDUA, TBX15, GSC, TBX4, HOXB3, MEF2D, HOXB4, DLX2, HOXB8, SIX1, PDGFRB, ROR2, TFAP2A, FOXC2, WNT9A, COL1A1	1240	112	13528	2.5326	0.0731568	0.00154922	0.0392396
GOTERM_BP_FAT	GO:0016477~cell migration	48	0.305869	2.19e-05	DCC, CCK, NRP1, PDGFB, PLXNA2, BCAR1, ASTN1, PAX6, PEX5, ZEB2, ENPEP, NR2E1, GDNF, CALCA, WNT2, DAB1, APOA1, CD44, PTK2B, GBX2, POU3F3, NKX2-1, SCNN1G, TLX3, NR2F2, APC, PRKCA, ARHGEF7, MDGA1, MET, ISL1, VAV2, NTN1, COL5A1, SLIT2, KDR, CTNNA2, FEZF1, CDH13, ASCL1, SIX1, CNTN2, FOXE1, PDGFRB, VCAN, TNFSF12-TNFSF13, GFRA3, ACVR1	1240	276	13528	1.89734	0.074978	0.00155754	0.0402553
GOTERM_MF_FAT	GO:0004714~transmembrane receptor protein tyrosine kinase activity	19	0.121073	2.21e-05	NRP1, ERBB4, NIN, FLT4, MET, EFNA3, PTK7, EPHA10, ALK, EPHB4, EPHB1, KDR, EPHA5, EPHA7, EPHA6, NTRK2, ROR1, ROR2, PDGFRB	1191	67	12983	3.09131	0.0250378	0.00631909	0.0355865
GOTERM_BP_FAT	GO:0045935~positive regulation of nucleobase, nucleoside, nucleotide and nucleic acid metabolic process	89	0.567132	2.43e-05	E2F3, EVX1, PDGFB, THRB, FOXK1, PDGFA, INS-IGF2, GDF6, PPARG, ARNT2, TBX20, PAX6, HOXD13, GLI2, PAX2, GDNF, CBFB, IL11, CAMKK2, BSX, S1PR1, PAX9, APOE, FOXF1, FOXF2, GATA4, SHC1, RARB, YAP1, NR2F2, ALX4, SERTAD2, SOX10, EGR2, ASCL1, ZMIZ2, HES3, SIX1, TFAP2B, FOXC2, ZFPM2, TNFSF12-TNFSF13, NFE2L2, ACVR1, ABLIM2, ABLIM3, GLIS1, PRDM16, SOX8, WT1, T, NPAS2, HOXA2, C11ORF9, SQSTM1, HOXA7, NKX2-1, PO…	1240	624	13528	1.55603	0.0825163	0.00168721	0.0444808
UP_SEQ_FEATURE	topological domain:Cytoplasmic	347	2.21118	2.43e-05	ADCY4, SLC36A2, CADM3, SGMS2, ADCY8, SCN3B, CADM2, GBGT1, SYT2, C20ORF103, SLC9A3, ADCY6, SYT8, AQP4, LPAR3, GGT1, SYT6, SYT7, MEGF10, CDH22, KCNK9, S1PR1, CD44, PRRT2, CREB3L1, HIGD1A, HTR1E, SLC12A6, GPR137, CD3G, PTPRF, DUOXA2, GPR133, VANGL2, GRIN2A, PIK3IP1, TMEM132E, MGAT1, HEPACAM, CCR5, ATP2C1, HTR7, MC2R, ST14, HTR6, VSIG8, ROR1, ROR2, PDGFRB, EXT2, KCNMB3, PRLHR, C16ORF91, ERBB4, FCER2,…	1613	3374	19113	1.21865	0.0884055	0.00615167	0.0449732
SP_PIR_KEYWORDS	calcium	102	0.649971	2.46e-05	CADM3, LTBP3, SYT2, SYT6, ENPEP, SYT7, CDH22, PVALB, CCBE1, NCALD, SCUBE2, GRIN2A, ACTN1, COLEC11, PITPNM2, PITPNM3, ATP2C1, FRAS1, PPP2R3A, ITGA10, DAGLA, TTYH2, GALNS, ENTPD8, EFCAB1, HEG1, CACNA2D1, SYT10, HPCAL4, MRC2, GRIN1, PCDH10, CELSR1, P4HTM, ITGA9, NOTCH1, SLC25A13, ITGA8, CD209, CACNA1G, CACNA1H, RHOT2, CACNA1E, CACNA1D, MYLK, ARSB, PXDN, OCM, PCDHGA4, CANX, MMP25, CANT1, SLC24A4, SLC…	1617	803	19235	1.51101	0.0150396	0.00108183	0.0365084
UP_SEQ_FEATURE	domain:Fibronectin type-III 2	27	0.172051	2.77e-05	DCC, IGDCC3, SORL1, DSCAML1, EPHA10, EPHB4, EPHB1, FNDC1, TNR, VWA1, FNDC3A, DSCAM, TNXB, PTPRF, SDK2, SDK1, EPHA5, NCAM1, IGFN1, EPHA7, EPHA6, PRLR, SNED1, CNTN2, CNTN4, IGSF9, CHL1	1613	130	19113	2.46102	0.0998656	0.00655413	0.0511186
INTERPRO	IPR000152:EGF-type aspartate/asparagine hydroxylation conserved site	23	0.146562	3.17e-05	MATN2, MEGF8, MATN4, SCUBE2, LTBP3, LTBP4, DLL1, NRXN1, CELSR1, SLIT2, PROC, NOTCH3, NOTCH1, LRP1, SNED1, FBLN2, FBLN5, CCBE1, FBLN7, HEG1, VCAN, LRP2, MEGF6	1479	97	16659	2.67077	0.0557427	0.00520066	0.0538859
INTERPRO	IPR008266:Tyrosine protein kinase, active site	23	0.146562	3.17e-05	ERBB4, FLT4, MET, PTK7, EPHA10, ALK, FES, EPHB4, EPHB1, KDR, EPHA5, EPHA7, EPHA6, PTK2B, LCK, NTRK2, LMTK2, ROR1, ROR2, LMTK3, PDGFRB, SRMS, MATK	1479	97	16659	2.67077	0.0557427	0.00520066	0.0538859
INTERPRO	IPR001245:Tyrosine protein kinase	26	0.165679	3.25e-05	ERBB4, PTK7, EPHA10, FES, EPHB4, EPHB1, PTK2B, LMTK2, LMTK3, MATK, NIN, FLT4, MET, NPR1, ALK, KDR, EPHA5, EPHA7, EPHA6, LCK, NTRK2, ROR1, PDGFRB, ROR2, SRMS, MAP3K12	1479	118	16659	2.48183	0.0571205	0.00488941	0.0552574
UP_SEQ_FEATURE	domain:Ig-like C2-type 5	16	0.101956	3.4e-05	FLT4, SDK2, SDK1, PTK7, DSCAML1, PALLD, KDR, NCAM1, NPHS1, CNTN2, PDGFRB, CNTN4, CHL1, MYLK, DSCAM, KIRREL3	1613	55	19113	3.44708	0.12125	0.00757437	0.0627967
SP_PIR_KEYWORDS	membrane	599	3.81699	3.83e-05	RFT1, SGMS2, SCN3B, GBGT1, C20ORF103, SLC9A3, C1ORF70, CDH22, KCNK9, INTS5, HIGD1A, HTR1E, MAGI2, BCL2L14, PTPRF, C6ORF35, GRIN2A, PIK3IP1, TMEM132E, CTNNA2, CWH43, PITPNM2, PITPNM3, ST14, MC2R, ROR1, ROR2, ARL8B, UNC13A, ORAI2, CYP1B1, C16ORF91, ERBB4, PTH1R, LY6G6C, BCL2L1, KCNJ3, SORCS2, SORCS3, ADRB3, DAGLA, PVRL1, TMEM125, PPP2R2B, LFNG, PTH2R, PCDH10, PPAPDC1B, VDAC3, SYNGR3, RGS9BP, VDAC1,…	1617	6256	19235	1.13897	0.023292	0.00156993	0.0567726
UP_SEQ_FEATURE	domain:EGF-like 7	11	0.0700949	3.92e-05	NOTCH3, MATN2, LRP1, TNXB, SNED1, LRP2, MEGF6, MEGF11, MEGF10, SLIT2, SLIT3	1613	27	19113	4.82751	0.138486	0.00824713	0.0724174
SMART	SM00181:EGF	41	0.261263	4.19e-05	FRAS1, MEGF8, NRG3, LTBP3, LTBP4, CD248, SORL1, ASTN1, MEGF11, MEGF10, SCARF1, CCBE1, ACAN, CNTNAP2, HHIP, NRG1, NRG2, HGFAC, THBS2, MATN2, MATN4, TNXB, SCUBE2, CNTNAP5, NTNG2, DLL1, CELSR1, NRXN1, SLIT2, SLIT3, PROC, NOTCH3, NOTCH1, LRP1, SNED1, CLEC18C, FBLN2, FBLN7, VCAN, LRP2, MEGF6	950	201	9079	1.94941	0.013803	0.00462232	0.0567919
SP_PIR_KEYWORDS	differentiation	65	0.414197	4.3e-05	SPATA20, NRP1, PDLIM7, FOXK1, PAX6, PAX5, PAX2, SLC7A5, ARHGAP22, DAB1, PIWIL1, ATOH8, ANGPT2, MDGA1, DLL1, FLNB, SLIT2, CTNNA2, SLIT3, ASCL2, NME5, ASCL1, CHRDL2, CAMK1, SIAH1, NGFR, TNFSF12-TNFSF13, IGSF9, HMX3, CHL1, WNT5A, AGFG1, ABHD5, PRDM16, SEMA5A, C11ORF9, SQSTM1, LHX1, WIPF3, SIM1, SIM2, HIP1, NTNG2, GAS7, CSRP3, KDR, FEZF1, NOTCH3, MEF2D, NOTCH1, SEMA6C, TNFSF11, NXN, IRF6, SFRP2, ITGA…	1617	460	19235	1.68088	0.026081	0.00165033	0.0636591
GOTERM_BP_FAT	GO:0010628~positive regulation of gene expression	83	0.528898	4.31e-05	E2F3, EVX1, THRB, FOXK1, GDF6, PPARG, ARNT2, TBX20, PAX6, HOXD13, GLI2, PAX2, GDNF, CBFB, IL11, CAMKK2, BSX, S1PR1, PAX9, FOXF1, FOXF2, GATA4, RARB, YAP1, NR2F2, ALX4, SERTAD2, SOX10, EGR2, ESR1, ASCL1, ZMIZ2, HES3, SIX1, TFAP2B, FOXC2, ZFPM2, NFE2L2, ACVR1, ABLIM2, ABLIM3, GLIS1, PRDM16, SOX8, WT1, T, NPAS2, HOXA2, C11ORF9, SQSTM1, HOXA7, NKX2-1, POU3F3, AATF, NKX2-5, NKX2-2, TLX1, CEBPA, KLF7, …	1240	581	13528	1.55853	0.142053	0.00294206	0.0791199
GOTERM_BP_FAT	GO:0045941~positive regulation of transcription	81	0.516154	4.59e-05	E2F3, EVX1, THRB, FOXK1, GDF6, PPARG, ARNT2, TBX20, PAX6, HOXD13, GLI2, PAX2, GDNF, CBFB, IL11, CAMKK2, BSX, S1PR1, PAX9, FOXF1, FOXF2, GATA4, RARB, YAP1, NR2F2, ALX4, SERTAD2, SOX10, EGR2, ASCL1, ZMIZ2, HES3, SIX1, TFAP2B, FOXC2, ZFPM2, NFE2L2, ACVR1, ABLIM2, ABLIM3, GLIS1, PRDM16, SOX8, WT1, T, NPAS2, HOXA2, C11ORF9, SQSTM1, HOXA7, NKX2-1, POU3F3, AATF, NKX2-5, NKX2-2, TLX1, CEBPA, KLF7, IKZF1,…	1240	564	13528	1.56682	0.150465	0.00307198	0.0842057
GOTERM_BP_FAT	GO:0051173~positive regulation of nitrogen compound metabolic process	90	0.573504	4.65e-05	E2F3, EVX1, PDGFB, THRB, FOXK1, PDGFA, INS-IGF2, GDF6, PPARG, ARNT2, TBX20, PAX6, HOXD13, GLI2, PAX2, GDNF, CBFB, IL11, CAMKK2, BSX, S1PR1, PAX9, APOE, FOXF1, FOXF2, GATA4, SHC1, RARB, YAP1, NR2F2, ALX4, DDAH1, SERTAD2, SOX10, EGR2, ASCL1, ZMIZ2, HES3, SIX1, TFAP2B, FOXC2, ZFPM2, TNFSF12-TNFSF13, NFE2L2, ACVR1, ABLIM2, ABLIM3, GLIS1, PRDM16, SOX8, WT1, T, NPAS2, HOXA2, C11ORF9, SQSTM1, HOXA7, NKX…	1240	644	13528	1.52464	0.152328	0.00305573	0.0853395
UP_SEQ_FEATURE	domain:Ig-like C2-type 1	34	0.216657	5.25e-05	DCC, CADM3, PXDN, IGDCC3, OPCML, CADM2, ADAMTSL3, PTK7, DSCAML1, BCAM, LRIG3, PVRL1, CEACAM16, KIRREL3, DSCAM, VSIG10, PTPRF, FLT4, SDK2, SDK1, MCAM, PALLD, KDR, NCAM1, PSG7, NTRK2, NPHS1, CNTN2, PDGFRB, CNTN4, MYLK, NTM, CHL1, KIR2DL4	1613	190	19113	2.12041	0.181058	0.0104577	0.0970256
SP_PIR_KEYWORDS	extracellular matrix	40	0.254891	5.46e-05	WNT5A, WNT16, PXDN, ADAMTS19, WNT5B, MAMDC2, SPOCK2, ADAMTSL3, LTBP4, WNT3A, ADAMTS15, TIMP2, MMP25, MMRN2, WNT2, LAMB4, COL9A3, CILP2, TNR, ACAN, ADAMTS10, COL11A2, COL8A1, VWA1, COL11A1, SPON1, TNXB, COL5A3, NTN1, COL5A1, WNT2B, ADAMTS9, FBLN2, FBLN7, MFAP2, VCAN, WNT9A, COL1A1, CHL1, ADAMTS5	1617	241	19235	1.97435	0.0330405	0.00197444	0.0809273
SMART	SM00060:FN3	39	0.248518	5.78e-05	DCC, IGDCC3, SORL1, ASTN1, DSCAML1, EPHA10, ASTN2, EPHB4, EPHB1, TRIM67, TNR, FNDC1, OBSL1, VWA1, FNDC3A, LRFN3, GHR, DSCAM, FLRT2, PHYHIP, TNXB, PTPRF, MDGA1, SDK2, SDK1, NCAM1, EPHA5, EPHA7, IGFN1, EPHA6, PRLR, SNED1, NPHS1, CNTN2, CNTN4, EPOR, IGSF9, MYLK, CHL1	950	190	9079	1.96167	0.0190084	0.00478636	0.0784078
UP_SEQ_FEATURE	domain:EGF-like 9	10	0.0637227	5.79e-05	NOTCH3, MATN2, LRP1, TNXB, SNED1, LRP2, MEGF6, MEGF11, MEGF10, SLIT3	1613	23	19113	5.15189	0.197762	0.010957	0.107031
UP_SEQ_FEATURE	domain:Ig-like C2-type 2	34	0.216657	5.84e-05	DCC, CADM3, PXDN, IGDCC3, OPCML, CADM2, ADAMTSL3, PTK7, DSCAML1, BCAM, LRIG3, PVRL1, CEACAM16, KIRREL3, DSCAM, VSIG10, PTPRF, FLT4, SDK2, SDK1, MCAM, PALLD, KDR, NCAM1, PSG7, NTRK2, NPHS1, CNTN2, PDGFRB, CNTN4, MYLK, NTM, CHL1, KIR2DL4	1613	191	19113	2.10931	0.199306	0.0105288	0.107966
GOTERM_BP_FAT	GO:0009953~dorsal/ventral pattern formation	17	0.108329	6.86e-05	GSC, EVX1, NOTO, TBX20, PAX6, DSCAML1, VAX2, GLI2, HOXA2, LHX1, NKX6-2, PSEN2, MNX1, TGIF1, NKX2-1, HHIP, APC	1240	60	13528	3.09108	0.216134	0.0044178	0.125724
GOTERM_CC_FAT	GO:0030054~cell junction	73	0.465176	7.07e-05	DLC1, OPRM1, CADM3, LZTS1, GRIK1, CLDN3, GLRA3, SYT2, BCAR1, CLDN5, SYT6, SYT7, AMOTL1, TENC1, AMOTL2, VCL, WNT2, CD44, WNK4, DLG4, SV2B, ANO7, MAGI2, ARHGEF7, GRIN2A, TANC1, ACTN1, SIGMAR1, CTNNA2, CBLN3, EPB41L3, CHRM2, DOK7, FAIM3, STEAP1, IGSF9, UNC13A, LCP1, PARVA, CGNL1, PRKCZ, CTNND2, NEDD9, CLDN10, KEAP1, CLDN11, CDH3, SORBS3, GPHN, PVRL1, PTK2B, BAI1, OBSL1, SSX2IP, IFT140, APC, SYNPO, N…	1132	518	12782	1.59128	0.036097	0.00732596	0.102322
GOTERM_BP_FAT	GO:0045892~negative regulation of transcription, DNA-dependent	56	0.356847	7.71e-05	FOXK1, PPARG, TBX20, PAX5, PAX2, GLI2, NR2E1, KDM1A, HOXC8, AES, NKX6-2, FOXF2, RARB, NR2F2, GSC, SOX14, VAX2, MXD4, CTNNBIP1, MSX1, HES3, TGIF1, ZFPM2, CUX1, RASD1, SBNO2, GLIS1, PRDM16, WT1, NR2C1, SORBS3, HOXA2, HOXA7, GATAD2A, NKX2-1, POU3F3, NKX2-5, SIM2, CEBPA, DNMT3A, IKZF1, JARID2, TRIM28, FOXA1, SKI, WWTR1, FOXP1, DLX2, HOXB4, HDAC4, RNF2, MLX, SMARCC2, BCL6B, FOXE1, ZFHX3	1240	356	13528	1.71613	0.239633	0.00488009	0.141427
GOTERM_BP_FAT	GO:0051674~localization of cell	50	0.318613	8.13e-05	NRP1, PDGFB, PLXNA2, BCAR1, PAX6, PEX5, ZEB2, ENPEP, GDNF, NR2E1, WNT2, APOA1, DAB1, CD44, NR2F2, PRKCA, ARHGEF7, MDGA1, SLIT2, CTNNA2, ASCL1, SIX1, CNTN2, PDGFRB, VCAN, TNFSF12-TNFSF13, ACVR1, DCC, CCK, ASTN1, DNAH8, CALCA, PTK2B, GBX2, POU3F3, NKX2-1, SCNN1G, TLX3, APC, MET, VAV2, ISL1, NTN1, COL5A1, KDR, GAPDHS, FEZF1, CDH13, FOXE1, GFRA3	1240	307	13528	1.77682	0.250752	0.00505186	0.149027
GOTERM_BP_FAT	GO:0048870~cell motility	50	0.318613	8.13e-05	NRP1, PDGFB, PLXNA2, BCAR1, PAX6, PEX5, ZEB2, ENPEP, GDNF, NR2E1, WNT2, APOA1, DAB1, CD44, NR2F2, PRKCA, ARHGEF7, MDGA1, SLIT2, CTNNA2, ASCL1, SIX1, CNTN2, PDGFRB, VCAN, TNFSF12-TNFSF13, ACVR1, DCC, CCK, ASTN1, DNAH8, CALCA, PTK2B, GBX2, POU3F3, NKX2-1, SCNN1G, TLX3, APC, MET, VAV2, ISL1, NTN1, COL5A1, KDR, GAPDHS, FEZF1, CDH13, FOXE1, GFRA3	1240	307	13528	1.77682	0.250752	0.00505186	0.149027
SP_PIR_KEYWORDS	Immunoglobulin domain	65	0.414197	8.13e-05	MICB, CADM3, PXDN, IGDCC3, MICA, OPCML, CD8B, CADM2, SCN3B, IGFBP7, BCAM, LRRC4C, CILP2, UNC5A, CEACAM16, UNC5D, NRG1, NRG2, C10ORF72, KIRREL3, DSCAM, VSIG10, CD3G, PTPRF, MDGA1, SDK2, SDK1, PALLD, SIGIRR, NCAM1, IGFN1, PSG7, HEPACAM, ROR1, VSIG8, CNTN2, FAIM3, ROR2, PDGFRB, VCAN, CNTN4, IGSF9, CHL1, KIR2DL4, DCC, WFIKKN2, WFIKKN1, PTK7, DSCAML1, LRIG3, PVRL1, ACAN, EMB, LRFN3, VSTM2B, VSTM2A, AL…	1617	470	19235	1.64512	0.0487826	0.00277462	0.120439
INTERPRO	IPR001881:EGF-like calcium-binding	22	0.14019	8.34e-05	MATN2, MEGF8, SCUBE2, LTBP3, CD248, LTBP4, DLL1, SLIT2, PROC, SLIT3, NOTCH3, NOTCH1, LRP1, SNED1, FBLN2, FBLN5, CCBE1, FBLN7, HEG1, VCAN, LRP2, MEGF6	1479	96	16659	2.58126	0.139997	0.0115344	0.141631
GOTERM_CC_FAT	GO:0042995~cell projection	92	0.586249	8.79e-05	ADCY4, LZTS1, NRP1, PDLIM7, SLC6A1, GRIK1, TTLL8, PDGFA, SLC9A3, MYO7A, BCAR1, ENPEP, GLI2, TTLL11, WNT2, DFNB31, PVALB, APOE, PDE4A, TUBB3, SLC12A6, KCNMA1, DBNL, KCND3, SH3PXD2A, PTPRF, ARHGEF7, BAIAP2, ESR1, GRIN2A, LDB3, ACTN1, INHA, CLIC1, DNAI2, SIGMAR1, SLC34A3, CTNNA2, NCAM1, CHRM2, CNTN2, CNTN4, NRSN1, IGSF9, SPEF1, MAP3K12, LCP1, PARVA, DCC, DNAH9, CCK, AGFG1, B9D2, PTH1R, NEDD9, PPT1, …	1132	697	12782	1.49042	0.0446654	0.00758668	0.127157
GOTERM_CC_FAT	GO:0031012~extracellular matrix	53	0.33773	9.5e-05	LTBP4, WNT3A, MMP25, MMRN2, WNT2, GPC5, TNFRSF11B, CILP2, CD44, GPC6, COL11A2, VWA1, COL11A1, SPON1, MATN2, ADAMTS9, VCAN, MFAP2, WNT9A, COL1A1, COL24A1, ADAMTS5, CHL1, FRAS1, WNT5A, WNT16, WNT5B, ADAMTS19, MAMDC2, ADAMTSL3, SPOCK2, ADAMTSL4, CD248, ADAMTS15, TIMP2, LAMB4, COL9A3, TNR, ACAN, ADAMTS10, PCSK6, COL8A1, FLRT2, TNXB, NTNG2, COL5A3, NTN1, COL5A1, WNT2B, FBLN2, FBLN5, FBLN7, BMP7	1132	345	12782	1.73464	0.0481886	0.00703065	0.137431
GOTERM_BP_FAT	GO:0002009~morphogenesis of an epithelium	23	0.146562	9.66e-05	FRAS1, DLC1, DVL2, TBX4, VANGL2, PTK7, HOXB13, PCDH8, ZEB2, CELSR1, GLI2, PAX2, RGMA, T, HOXB4, CD44, HOXA5, ALDH1A3, FOXF1, SIX1, TGIF1, TFAP2A, IPMK	1240	101	13528	2.48438	0.290366	0.00589644	0.177043
GOTERM_BP_FAT	GO:0060541~respiratory system development	24	0.152934	9.76e-05	WNT5A, CEBPA, PDGFA, TBX4, FOXA1, FGF10, GLI2, FOXP1, KDR, WNT2, ASCL1, MAN2A1, NOTCH1, CHD7, HOXA5, ALDH1A3, FOXF1, PSEN2, NKX2-1, ZFPM2, HS6ST1, HHIP, CUX1, SIM2	1240	108	13528	2.42437	0.292903	0.00585713	0.17889
GOTERM_BP_FAT	GO:0021915~neural tube development	18	0.114701	9.92e-05	DLC1, DVL2, GSC, VANGL2, PTK7, PAX6, ZEB2, CELSR1, GLI2, RGMA, T, HES3, PSEN2, GBX2, MNX1, TGIF1, TFAP2A, IPMK	1240	68	13528	2.88786	0.297024	0.00585666	0.181904
GOTERM_CC_FAT	GO:0005578~proteinaceous extracellular matrix	50	0.318613	0.0001	LTBP4, WNT3A, MMP25, MMRN2, WNT2, GPC5, TNFRSF11B, CILP2, GPC6, COL11A2, VWA1, COL11A1, SPON1, MATN2, ADAMTS9, VCAN, MFAP2, WNT9A, COL1A1, COL24A1, ADAMTS5, CHL1, FRAS1, WNT5A, WNT16, WNT5B, ADAMTS19, MAMDC2, ADAMTSL3, SPOCK2, ADAMTSL4, CD248, ADAMTS15, TIMP2, LAMB4, COL9A3, TNR, ACAN, ADAMTS10, COL8A1, FLRT2, TNXB, NTNG2, COL5A3, NTN1, COL5A1, WNT2B, FBLN2, FBLN5, FBLN7	1132	320	12782	1.7643	0.0506891	0.00648127	0.144746
GOTERM_BP_FAT	GO:0019935~cyclic-nucleotide-mediated signaling	27	0.172051	0.000107	OPRM1, ADCY4, ADCY8, PTH1R, ADCY6, LPAR3, ADRB3, S1PR1, GALR1, APOE, MC3R, TUBB3, HTR1E, TBL3, PTGER3, GRM4, ADM, GNAQ, NPY, CHRM2, HTR7, MC2R, HTR6, GIPR, PDE9A, GLP1R, MTNR1A	1240	130	13528	2.26586	0.316614	0.00622148	0.196478
GOTERM_BP_FAT	GO:0043583~ear development	22	0.14019	0.000111	KCNMA1, GSC, MAFB, PDGFA, WNT3A, MYO7A, FGF10, DLL1, PAX2, DFNB31, HOXA2, BDNF, CHD7, ECE1, ITGA8, SIX1, GBX2, POU4F3, CUX1, COL11A1, HMX3, C17ORF28	1240	95	13528	2.52645	0.324674	0.00631162	0.202595
GOTERM_BP_FAT	GO:0051253~negative regulation of RNA metabolic process	56	0.356847	0.000121	FOXK1, PPARG, TBX20, PAX5, PAX2, GLI2, NR2E1, KDM1A, HOXC8, AES, NKX6-2, FOXF2, RARB, NR2F2, GSC, SOX14, VAX2, MXD4, CTNNBIP1, MSX1, HES3, TGIF1, ZFPM2, CUX1, RASD1, SBNO2, GLIS1, PRDM16, WT1, NR2C1, SORBS3, HOXA2, HOXA7, GATAD2A, NKX2-1, POU3F3, NKX2-5, SIM2, CEBPA, DNMT3A, IKZF1, JARID2, TRIM28, FOXA1, SKI, WWTR1, FOXP1, DLX2, HOXB4, HDAC4, RNF2, MLX, SMARCC2, BCL6B, FOXE1, ZFHX3	1240	362	13528	1.68768	0.350072	0.00681625	0.222356
GOTERM_BP_FAT	GO:0010557~positive regulation of macromolecule biosynthetic process	89	0.567132	0.000134	E2F3, EVX1, PDGFB, THRB, FOXK1, PDGFA, INS-IGF2, GDF6, TBX20, PPARG, TLR1, ARNT2, PAX6, HOXD13, GLI2, PAX2, GDNF, CBFB, IL11, CAMKK2, BSX, S1PR1, PAX9, FOXF1, FOXF2, GATA4, SHC1, RARB, YAP1, NR2F2, ALX4, SERTAD2, SOX10, EGR2, ASCL1, ZMIZ2, HES3, SIX1, TFAP2B, FOXC2, ZFPM2, NFE2L2, ACVR1, ABLIM2, FCER2, ABLIM3, GLIS1, PRDM16, SOX8, WT1, T, NPAS2, HOXA2, C11ORF9, PTK2B, SQSTM1, HOXA7, NKX2-1, POU3F…	1240	654	13528	1.48465	0.378204	0.00739662	0.245162
UP_SEQ_FEATURE	short sequence motif:PDZ-binding	18	0.114701	0.000134	PHLPP1, ERBB4, SLC6A1, KCNA2, KCNA4, GRIN2A, KCNA6, WWTR1, ATP6V1B1, AMOTL1, EPHB4, AMOTL2, EPHB1, EPHA5, EPHA7, EPHA6, IGSF9, APC	1613	75	19113	2.84384	0.399724	0.0229314	0.247725
GOTERM_BP_FAT	GO:0048704~embryonic skeletal system morphogenesis	16	0.101956	0.000135	TBX15, GSC, DSCAML1, HOXB3, DLX2, HOXB4, HOXA2, HOXA5, HOXB8, SIX1, HOXA7, TFAP2A, FOXC2, WNT9A, ALX4, COL11A1	1240	57	13528	3.06237	0.381308	0.00735968	0.247742
UP_SEQ_FEATURE	compositionally biased region:Poly-Pro	58	0.369592	0.000151	IGDCC3, DZIP3, GDF6, PGAM2, C20ORF12, KDM1A, MAZ, OLIG3, SLC24A4, HOXC4, BRD4, NRG2, RUNX1T1, PALLD, CECR6, WEE1, FOXC2, KCNH2, FAM171A2, EP400, BAT2, MAP3K12, PHLPP1, IRX1, CTNND2, MAPKAPK2, SF3B2, PRDM13, PRDM15, SORBS2, BAI1, LMTK2, GBX2, WIPF3, ADAMTS10, POU3F3, NKX2-4, FOXD1, HCN1, CEBPA, DVL2, BRD2, GAS7, PKNOX2, HOXB4, MEF2D, NDOR1, MRPL22, NOTCH1, NCKAP5, SEMA6C, KCMF1, ITPRIPL2, NEUROD2,…	1613	413	19113	1.66407	0.435952	0.024589	0.277899
GOTERM_CC_FAT	GO:0043025~cell soma	31	0.19754	0.000152	CCK, AGFG1, RAB1A, CALCA, DFNB31, NUMA1, APOE, CRMP1, LBXCOR1, SYNPO, GHR, KCND3, PTPRF, EEF1A2, SLC12A5, ESR1, INHA, GRIA4, ASCL1, EPHA7, LRP1, CHRM2, ITGA8, PSEN2, NTRK2, CACNA1G, CACNA1H, CACNA1E, MTOR, NRSN1, SST	1132	168	12782	2.08355	0.075914	0.00873388	0.219602
UP_SEQ_FEATURE	domain:EGF-like 6	13	0.0828395	0.000161	MATN2, TNXB, SCUBE2, DLL1, MEGF11, MEGF10, SLIT2, SCARF1, SLIT3, NOTCH1, LRP1, SNED1, MEGF6	1613	43	19113	3.58236	0.458057	0.0252017	0.297272
UP_SEQ_FEATURE	domain:Ig-like C2-type 6	12	0.0764672	0.000162	FLT4, NPHS1, SDK2, SDK1, PTK7, CNTN2, DSCAML1, CNTN4, CHL1, MYLK, DSCAM, KDR	1613	37	19113	3.84303	0.459592	0.0243167	0.298647
GOTERM_BP_FAT	GO:0031328~positive regulation of cellular biosynthetic process	92	0.586249	0.000162	E2F3, EVX1, PDGFB, THRB, FOXK1, INS-IGF2, PDGFA, GDF6, TBX20, PPARG, TLR1, ARNT2, PAX6, HOXD13, PAX2, GLI2, GDNF, CBFB, IL11, CAMKK2, BSX, S1PR1, PAX9, APOE, FOXF1, FOXF2, GATA4, SHC1, RARB, YAP1, NR2F2, ALX4, DDAH1, SERTAD2, SOX10, EGR2, ASCL1, ZMIZ2, HES3, SIX1, TFAP2B, FOXC2, ZFPM2, NFE2L2, ACVR1, ABLIM2, ABLIM3, GLIS1, PRDM16, SOX8, WT1, T, NPAS2, HOXA2, C11ORF9, PTK2B, SQSTM1, HOXA7, NKX2-1,…	1240	685	13528	1.46524	0.437637	0.0086834	0.296922
INTERPRO	IPR008957:Fibronectin, type III-like fold	33	0.210285	0.000167	DCC, IGDCC3, SORL1, DSCAML1, EPHA10, EPHB4, EPHB1, TRIM67, TNR, FNDC1, OBSL1, VWA1, FNDC3A, LRFN3, GHR, DSCAM, TNXB, PTPRF, SDK2, SDK1, NCAM1, EPHA5, IGFN1, EPHA7, EPHA6, PRLR, SNED1, NPHS1, CNTN2, CNTN4, IGSF9, MYLK, CHL1	1479	184	16659	2.02012	0.261167	0.0213882	0.28404
UP_SEQ_FEATURE	topological domain:Extracellular	280	1.78424	0.000168	ADCY4, SLC36A2, CADM3, CADM2, SCN3B, C20ORF103, SLC9A3, ADCY6, SYT8, AQP4, LPAR3, GGT1, MEGF10, CDH22, S1PR1, KCNK9, PRRT2, CD44, HIGD1A, HTR1E, GPR137, CD3G, PTPRF, DUOXA2, GPR133, VANGL2, GRIN2A, PIK3IP1, TMEM132E, HEPACAM, CCR5, HTR7, MC2R, ST14, HTR6, VSIG8, ROR1, ROR2, PDGFRB, KCNMB3, PRLHR, C16ORF91, ERBB4, FCER2, PTH1R, ITGA10, EPHB4, KCNJ3, EPHB1, SEMA5A, ADRB3, DAGLA, PVRL1, BAI1, FCER1G…	1613	2719	19113	1.22023	0.471525	0.0242308	0.309465
GOTERM_MF_FAT	GO:0004879~ligand-dependent nuclear receptor activity	16	0.101956	0.000168	PTGER3, THRB, ESRRB, ZBTB9, PPARG, ESR1, NR3C2, RORC, NR2E1, NR2C1, NR1D1, RARB, NR2F2, COL11A2, NR5A1, BRD8	1191	58	12983	3.00715	0.175277	0.0378084	0.270138
GOTERM_BP_FAT	GO:0009891~positive regulation of biosynthetic process	93	0.592621	0.00017	E2F3, EVX1, PDGFB, THRB, FOXK1, INS-IGF2, PDGFA, GDF6, TBX20, PPARG, TLR1, ARNT2, PAX6, HOXD13, PAX2, GLI2, GDNF, CBFB, IL11, CAMKK2, BSX, S1PR1, PAX9, APOE, FOXF1, FOXF2, GATA4, SHC1, RARB, YAP1, NR2F2, ALX4, DDAH1, SERTAD2, SOX10, EGR2, ASCL1, ZMIZ2, HES3, SIX1, TFAP2B, FOXC2, ZFPM2, NFE2L2, ACVR1, ABLIM2, FCER2, ABLIM3, GLIS1, PRDM16, SOX8, WT1, T, NPAS2, HOXA2, C11ORF9, PTK2B, SQSTM1, HOXA7, …	1240	695	13528	1.45986	0.453922	0.0089891	0.312057
SP_PIR_KEYWORDS	ion transport	75	0.47792	0.000172	SLC22A17, KCNK16, STEAP4, GRIK1, SCN3B, SLC9A3, GLRA3, KCNJ10, KCNK10, KCNQ3, KCNK9, SLC24A4, SLC24A3, SLC23A2, SLC24A2, ANO7, KCNQ1, KCNG1, NIPAL4, SLC12A6, KCNMA1, KCND3, GRIN2A, SLC24A5, CLIC1, SLC34A3, ATP6V1A, BSPRY, ATP2C1, TMCO3, KCNH2, STEAP1, KCNMB3, FXYD3, KCNA2, KCNA4, KCNA6, ATP6V1B1, KCNJ3, SFXN5, TTYH2, TTYH1, SLC30A2, SCNN1G, SLC39A4, SLC30A9, HCN1, TCIRG1, CNNM2, CACNA2D1, SLC8A1,…	1617	578	19235	1.54353	0.100412	0.00555388	0.254656
GOTERM_MF_FAT	GO:0019838~growth factor binding	23	0.146562	0.000178	NTF3, PDGFB, KL, INS-IGF2, PDGFA, LTBP3, FLT4, LTBP4, IGFBP7, ESM1, COL5A1, KDR, ACVR1B, WISP2, NTRK2, PDGFRB, COL1A1, HTRA3, NGFR, PCSK6, IGFBP3, ACVR1, GHR	1191	105	12983	2.38782	0.184043	0.0333308	0.285095
GOTERM_BP_FAT	GO:0048839~inner ear development	19	0.121073	0.000224	KCNMA1, MAFB, PDGFA, WNT3A, MYO7A, FGF10, DLL1, PAX2, DFNB31, BDNF, CHD7, ITGA8, SIX1, GBX2, POU4F3, CUX1, COL11A1, HMX3, C17ORF28	1240	79	13528	2.62385	0.54905	0.0116434	0.410582
GOTERM_MF_FAT	GO:0004713~protein tyrosine kinase activity	31	0.19754	0.000227	NRP1, ERBB4, EFNA3, PTK7, EPHA10, FES, EPHB4, EPHB1, CAMKK2, WNT2, PTK2B, LMTK2, LMTK3, MATK, NIN, STK24, FLT4, MET, NPR1, ALK, WEE1, KDR, EPHA5, EPHA7, EPHA6, LCK, NTRK2, ROR1, PDGFRB, ROR2, SRMS	1191	166	12983	2.03571	0.228561	0.0363924	0.363592
GOTERM_BP_FAT	GO:0021675~nerve development	10	0.0637227	0.000232	HOXB3, BDNF, CHD7, EGR2, NTF3, HES3, POU4F3, MNX1, NGFR, EPHB1	1240	25	13528	4.36387	0.561569	0.0118789	0.425066
INTERPRO	IPR018097:EGF-like calcium-binding, conserved site	21	0.133818	0.000246	MEGF8, SCUBE2, LTBP3, LTBP4, CD248, DLL1, SLIT2, PROC, SLIT3, NOTCH3, NOTCH1, LRP1, SNED1, FBLN2, FBLN5, CCBE1, FBLN7, HEG1, VCAN, LRP2, MEGF6	1479	96	16659	2.46393	0.358681	0.0291809	0.41659
UP_SEQ_FEATURE	domain:EGF-like 4	15	0.095584	0.000256	MATN2, MEGF8, MATN4, TNXB, SCUBE2, MEGF11, MEGF10, SLIT2, SCARF1, SLIT3, NOTCH1, LRP1, TNR, LRP2, MEGF6	1613	58	19113	3.06449	0.62199	0.0353896	0.471673
INTERPRO	IPR002073:3'5'-cyclic nucleotide phosphodiesterase	9	0.0573504	0.000267	PDE6B, PDE1B, PDE2A, PDE4A, PDE4B, PDE9A, PDE10A, PDE4D, PDE4C	1479	21	16659	4.8273	0.383221	0.0297513	0.453096
GOTERM_BP_FAT	GO:0007507~heart development	37	0.235774	0.000272	DLC1, NRP1, ERBB4, WNT3A, TBX20, FGF12, GLI2, ECE2, ECE1, CHD7, GATA4, OBSL1, RARB, NRG1, COL11A1, NKX2-5, NFATC1, DVL2, ALPK3, NKX2-6, VANGL2, ISL1, CSRP3, COL5A1, FOXP1, SHOX2, NOTCH1, MSX1, GNAQ, ADM, PKP2, MYH11, FOXC2, ZFPM2, EPOR, ADAM19, ACVR1	1240	215	13528	1.87748	0.619542	0.0137106	0.497996
GOTERM_BP_FAT	GO:0035282~segmentation	14	0.0892118	0.000274	DVL2, EGR2, MAFB, WNT3A, PCDH8, ZEB2, DLL1, T, HOXA2, MEOX2, SFRP2, PSEN2, ROR2, RIPPLY2	1240	48	13528	3.18199	0.622212	0.0136166	0.501616
GOTERM_BP_FAT	GO:0007169~transmembrane receptor protein tyrosine kinase signaling pathway	38	0.242146	0.000297	NRP1, ERBB4, PDGFB, CD8B, INS-IGF2, EFNA1, PDGFA, BCAR1, FGF10, EPHA10, EPHB4, EPHB1, TIAM1, PTK2B, SHC1, NRG1, GHR, NIN, KL, BAIAP2, FLT4, MET, HGF, ALK, KDR, EPHA5, CD3EAP, GRB10, EPHA7, EPHA6, PRLR, DOK5, NTRK2, ROR1, FOXC2, PDGFRB, ROR2, GFRA2	1240	224	13528	1.85075	0.651843	0.0145473	0.543593
GOTERM_BP_FAT	GO:0051216~cartilage development	18	0.114701	0.000299	PRKCA, WNT5A, PTH1R, HOXB3, DLX2, MEF2D, CHRDL2, MSX1, HOXA5, HOXC4, ACAN, ROR2, COL1A1, BMP7, COL11A2, COL11A1, BMP8B, GHR	1240	74	13528	2.65371	0.654486	0.0144524	0.547507
SP_PIR_KEYWORDS	gpi-anchor	24	0.152934	0.000308	TEX101, SPRN, LYPD1, ALPI, RTN4RL1, OPCML, EFNA1, MDGA1, LY6G6C, EFNA3, NTNG2, MMP25, NCAM1, RGMA, CDH13, GPC5, GPC6, MSLN, CNTN2, GFRA1, CNTN4, GFRA2, NTM, GFRA3	1617	126	19235	2.26581	0.17266	0.00943221	0.455676
GOTERM_BP_FAT	GO:0030323~respiratory tube development	22	0.14019	0.000316	WNT5A, CEBPA, PDGFA, TBX4, FOXA1, FGF10, GLI2, HECA, FOXP1, KDR, WNT2, MAN2A1, NOTCH1, HOXA5, FOXF1, PSEN2, NKX2-1, ZFPM2, HS6ST1, HHIP, CUX1, SIM2	1240	102	13528	2.35307	0.674317	0.0150455	0.577872
SP_PIR_KEYWORDS	cell junction	55	0.350475	0.000332	CADM3, LZTS1, GRIK1, CLDN3, GLRA3, SYT2, BCAR1, CLDN5, SYT6, SYT7, TENC1, VCL, WNK4, DLG4, SV2B, ANO7, MAGI2, GRIN2A, TANC1, SIGMAR1, CTNNA2, CBLN3, CHRM2, DOK7, IGSF9, UNC13A, LCP1, PARVA, CGNL1, CTNND2, NEDD9, CLDN10, CLDN11, SORBS3, GPHN, SSX2IP, LRFN3, APC, SYNPO, NOX4, DIXDC1, PHACTR1, GABRA2, LPP, SYT10, DLGAP2, GRIN1, GRIA4, SYNGR3, CADPS, SLC17A7, GRIA2, PKP2, DSC3, CHRNG	1617	399	19235	1.63973	0.184497	0.00966489	0.490236
GOTERM_BP_FAT	GO:0007167~enzyme linked receptor protein signaling pathway	52	0.331358	0.000334	NRP1, PDGFB, CD8B, INS-IGF2, LTBP3, PDGFA, EFNA1, BCAR1, GDF6, FGF10, ACVR1B, TIAM1, SHC1, NRG1, GHR, PTPRF, BAIAP2, ALK, CD3EAP, GRB10, MSX1, DOK5, ROR1, FOXC2, ROR2, PDGFRB, PPM1L, ACVR1, WFIKKN2, ERBB4, CTF1, EPHA10, EPHB4, EPHB1, PTK2B, NIN, KL, FLT4, MET, SKI, HGF, KDR, EPHA5, EPHA7, EPHA6, PRLR, NTRK2, SPTBN1, BAMBI, GDF15, BMP7, GFRA2	1240	342	13528	1.65878	0.694185	0.0156729	0.610196
GOTERM_BP_FAT	GO:0060173~limb development	22	0.14019	0.000363	WNT5A, EVX2, TBX4, HOXD12, HOXD13, FGF10, SKI, HOXC10, NOTCH1, CHD7, ECE1, MSX1, GNAQ, MEOX2, CYP26B1, PSEN2, RARB, WNT9A, NR2F2, ALX4, PBX2, IDUA	1240	103	13528	2.33022	0.724701	0.0168291	0.664159
GOTERM_BP_FAT	GO:0048736~appendage development	22	0.14019	0.000363	WNT5A, EVX2, TBX4, HOXD12, HOXD13, FGF10, SKI, HOXC10, NOTCH1, CHD7, ECE1, MSX1, GNAQ, MEOX2, CYP26B1, PSEN2, RARB, WNT9A, NR2F2, ALX4, PBX2, IDUA	1240	103	13528	2.33022	0.724701	0.0168291	0.664159
UP_SEQ_FEATURE	short sequence motif:Antp-type hexapeptide	9	0.0573504	0.000389	HOXB3, HOXB4, HOXA2, HOXC8, HOXA5, HOXB8, HOXC4, HOXA7, HOXD1	1613	23	19113	4.6367	0.772585	0.0515176	0.717157
GOTERM_CC_FAT	GO:0031410~cytoplasmic vesicle	83	0.528898	0.000394	AP1G2, PDGFB, PDGFA, MYO7A, SYT2, TLR1, SYT8, PTPN23, SYT6, ENPEP, SYT7, CANX, WNT2, BDNF, APOA1, MAPKAP1, DLG4, AP3B2, NPC1L1, SV2B, DNAJC5, FNDC3A, KCNQ1, CLINT1, ALS2CL, SPACA3, NCALD, GALNTL2, UQCC, RPH3AL, SLC24A5, ACTN1, DLL1, GRM4, SERPINF2, FNBP1L, RAB14, CTSD, SIAH1, NRSN1, EPN2, PALM, TYRP1, GPRC5C, AHCY, AGFG1, PPT1, GPRC5A, PCSK2, ECE2, ECE1, TMED2, FASN, SLC30A2, SLC39A4, EHD1, THBS2…	1132	642	12782	1.45981	0.185179	0.0202704	0.568622
SMART	SM00219:TyrKc	26	0.165679	0.00042	ERBB4, PTK7, EPHA10, FES, EPHB4, EPHB1, PTK2B, LMTK2, LMTK3, MATK, NIN, FLT4, MET, NPR1, ALK, KDR, EPHA5, EPHA7, EPHA6, LCK, NTRK2, ROR1, PDGFRB, ROR2, SRMS, MAP3K12	950	118	9079	2.10574	0.13018	0.0275084	0.568412
UP_SEQ_FEATURE	propeptide:Removed in mature form	36	0.229402	0.000424	RHOJ, TEX101, LYPD1, ALPI, PDGFB, OPCML, RTN4RL1, PDGFA, EFNA1, MRAS, LY6G6C, EFNA3, SORL1, GNG13, MMP25, GPC5, PDE6B, RGMA, GPC6, MSLN, HGFAC, SPRN, ACTA1, MDGA1, NTNG2, UBL3, CDH13, RAB18, GNG10, CNTN2, GFRA1, CNTN4, RASD1, NTM, GFRA2, GFRA3	1613	229	19113	1.86278	0.800913	0.0541351	0.781326
SP_PIR_KEYWORDS	disulfide bond	294	1.87345	0.000434	CADM3, LTBP3, EFNA1, CADM2, SCN3B, LTBP4, GDF6, EFNA3, MEGF11, MEGF10, BDNF, CD44, CCBE1, HTR1E, MATN2, MATN4, CD3G, PTPRF, STC2, C4B, MDGA1, COLEC11, PIK3IP1, ADAMTS9, HEPACAM, CCR5, SERPINF2, HTR7, ST14, HTR6, VSIG8, ROR1, ROR2, PDGFRB, ADAMTS5, WFDC3, KCNMB3, PRLHR, ERBB4, FCER2, LY6G6C, PTH1R, ITGA10, PPT1, ESM1, SEMA5A, LAMB4, ADRB3, PVRL1, NMRAL1, GALNS, BAI1, FCER1G, FGL1, EMB, AGRP, LOC61…	1617	2924	19235	1.19606	0.234271	0.0120597	0.641129
INTERPRO	IPR000884:Thrombospondin, type 1 repeat	16	0.101956	0.000456	ADAMTS19, ADAMTSL3, ADAMTSL4, ADAMTS15, ISM2, SEMA5A, WISP2, ADAMTS9, CILP2, UNC5A, BAI1, ADAMTS10, UNC5D, THBS2, ADAMTS5, SPON1	1479	65	16659	2.7726	0.561286	0.0473095	0.771272
GOTERM_BP_FAT	GO:0006350~transcription	235	1.49748	0.000477	SCAF1, ASCC1, HOXD12, HOXD13, RORC, PTTG1, BSX, TAF5L, PPP1R1B, FOXF1, FOXF2, ZNF396, CREB3L1, RARB, ZNF791, C10ORF2, ZNF500, ZNF234, MSX1, ZNF784, ZNF783, MED16, HES3, ZNF785, RDBP, MNT, TGIF1, PRDM2, VGLL4, ZIM2, ZNF79, HOXB13, ZNF230, ZNF512, T, LHX1, NKX2-1, HIP1, IKZF5, ZNF69, IKZF4, KLF7, ZNF625, IKZF1, ESRRB, NOTCH3, NOTCH1, DMTF1, RNF2, MLX, ZFHX3, ZNF219, RERE, LZTS1, TBX20, ZFP42, PPARG…	1240	2101	13528	1.22026	0.81645	0.0217759	0.871968
GOTERM_BP_FAT	GO:0048706~embryonic skeletal system development	18	0.114701	0.000492	TBX15, GSC, DSCAML1, HOXD1, HOXB3, DLX2, HOXB4, HOXA2, HOXA5, HOXB8, SIX1, HOXA7, TFAP2A, FOXC2, COL1A1, WNT9A, ALX4, COL11A1	1240	77	13528	2.55031	0.825695	0.0221478	0.89843
KEGG_PATHWAY	hsa04080:Neuroactive ligand-receptor interaction	41	0.261263	0.000493	OPRM1, PRLHR, GRIK1, THRB, TACR2, GLRA3, PTH1R, LPAR3, VIPR2, ADRB3, P2RY6, S1PR1, GALR1, P2RY2, ADRA2A, NPFFR2, MC3R, TUBB3, HTR1E, GHR, GABRA2, PTGER3, PTH2R, NPBWR1, GRIN1, GRIN2A, GRIA4, NTSR1, GRM4, PRLR, GRIA2, CHRM2, HTR7, GIPR, PTGDR, HTR6, MC2R, LHB, PTAFR, GLP1R, MTNR1A	469	256	5085	1.73645	0.0803849	0.0803849	0.599576
GOTERM_CC_FAT	GO:0043005~neuron projection	50	0.318613	0.000498	ADCY4, NRP1, LZTS1, SLC6A1, GRIK1, DFNB31, APOE, PVALB, TUBB3, KCNMA1, SLC12A6, KCND3, PTPRF, ARHGEF7, GRIN2A, ESR1, SIGMAR1, CTNNA2, NCAM1, CHRM2, CNTN2, CNTN4, NRSN1, IGSF9, MAP3K12, DCC, CCK, PPT1, CALCA, NUMA1, PVRL1, PTK2B, CRMP1, LBXCOR1, SYNPO, APC, HCN1, DLGAP2, SLC12A5, GRIN1, GRIA4, CDH13, EPHA7, LRP1, ITGA8, NTRK2, CACNA1G, CACNA1H, MTOR, MYH14	1132	342	12782	1.65081	0.228127	0.0232646	0.718431
GOTERM_BP_FAT	GO:0045665~negative regulation of neuron differentiation	11	0.0700949	0.00052	NOTCH3, HOXA2, NOTCH1, PAX6, CNTN4, DLL1, LMX1A, TLX3, ISL1, NR2E1, NKX2-2	1240	33	13528	3.63656	0.842431	0.0231195	0.950095
GOTERM_BP_FAT	GO:0001708~cell fate specification	14	0.0892118	0.000522	HOXC10, ASCL1, NOTCH1, EVX1, NKX6-2, FOXA1, PSEN2, SIX1, NKX2-1, FGF10, TLX3, GLI2, GDNF, NKX2-2	1240	51	13528	2.99481	0.843551	0.022921	0.953746
INTERPRO	IPR003962:Fibronectin, type III subdomain	11	0.0700949	0.000528	EPHA5, DCC, EPHA7, IGFN1, EPHA6, PTPRF, SDK2, SDK1, FNDC3A, EPHB4, EPHB1	1479	34	16659	3.64414	0.615231	0.0516786	0.893544
GOTERM_BP_FAT	GO:0001764~neuron migration	16	0.101956	0.000531	DCC, CCK, MDGA1, MET, PAX6, PEX5, NTN1, FEZF1, WNT2, ASCL1, DAB1, CNTN2, NKX2-1, NR2F2, TLX3, GFRA3	1240	64	13528	2.72742	0.848553	0.0230333	0.970373
UP_SEQ_FEATURE	domain:Fibronectin type-III 4	15	0.095584	0.000533	DCC, TNXB, PTPRF, SORL1, SDK2, SDK1, DSCAML1, IGFN1, FNDC1, TNR, CNTN2, CNTN4, FNDC3A, CHL1, DSCAM	1613	62	19113	2.86678	0.868427	0.0653718	0.980842
GOTERM_MF_FAT	GO:0030955~potassium ion binding	25	0.159307	0.000534	HCN1, KCNMA1, SLC12A6, KCNK16, KCND3, PDXK, KCNA2, SLC12A5, SLC24A5, KCNA4, KCNJ10, KCNA6, KCNJ3, TTL, KCNK10, HDAC4, KCNQ3, KCNK9, SLC24A4, SLC24A3, SLC24A2, KCNF1, KCNH2, KCNQ1, KCNG1	1191	128	12983	2.12909	0.457805	0.0736621	0.855561
SP_PIR_KEYWORDS	potassium transport	22	0.14019	0.000549	SLC12A6, KCNMA1, HCN1, KCNK16, KCND3, KCNA2, SLC12A5, KCNA4, SLC24A5, KCNJ10, KCNA6, KCNJ3, KCNK10, KCNK9, KCNQ3, SLC24A4, SLC24A3, SLC24A2, KCNF1, KCNH2, KCNQ1, KCNG1	1617	115	19235	2.27566	0.28663	0.0145777	0.810559
GOTERM_BP_FAT	GO:0030324~lung development	21	0.133818	0.000562	WNT5A, CEBPA, PDGFA, TBX4, FOXA1, FGF10, GLI2, FOXP1, KDR, WNT2, MAN2A1, NOTCH1, HOXA5, FOXF1, PSEN2, NKX2-1, ZFPM2, HS6ST1, HHIP, CUX1, SIM2	1240	99	13528	2.31417	0.864288	0.0240621	1.02648
UP_SEQ_FEATURE	domain:Sushi	7	0.0446059	0.000591	SNED1, CD248, ACAN, FBLN7, SUSD5, VCAN, SUSD3	1613	14	19113	5.92467	0.894536	0.0699909	1.08723
UP_SEQ_FEATURE	domain:EGF-like 14	7	0.0446059	0.000591	LRP1, TNXB, SNED1, LRP2, MEGF6, MEGF11, MEGF10	1613	14	19113	5.92467	0.894536	0.0699909	1.08723
GOTERM_BP_FAT	GO:0060485~mesenchyme development	14	0.0892118	0.000639	NOTCH1, CYP26C1, HOXA5, TRIM28, GBX2, FOXC2, ZEB2, HGF, BMP7, NRG1, ISL1, GDNF, NFATC1, ACVR1	1240	52	13528	2.93722	0.896609	0.0269699	1.16547
GOTERM_BP_FAT	GO:0045449~regulation of transcription	283	1.80335	0.000655	GDF6, ASCC1, HOXD12, HOXD13, RORC, RAB1A, BSX, TAF5L, S1PR1, NKX6-2, FOXF1, FOXF2, ZNF396, CREB3L1, RARB, PITX2, NKX2-6, ZNF791, ZNF500, ZNF234, MSX1, ZNF784, RAB18, ZNF783, MED16, HES3, ZNF785, RDBP, MNT, TGIF1, PRDM2, VGLL4, ZIM2, ZNF79, HOXB13, ZNF230, ZNF512, T, LHX1, NKX2-1, NKX2-4, NKX2-5, NKX2-2, HIP1, IKZF5, ZNF69, DNMT3A, IKZF4, KLF7, ZNF625, NTF3, IKZF1, ESRRB, SKI, SHOX2, NOTCH3, DLX2,…	1240	2601	13528	1.18702	0.902262	0.0273044	1.19417
GOTERM_BP_FAT	GO:0007187~G-protein signaling, coupled to cyclic nucleotide second messenger	23	0.146562	0.00067	OPRM1, ADCY4, TBL3, PTGER3, ADCY8, ADCY6, PTH1R, LPAR3, GRM4, ADRB3, S1PR1, GNAQ, GALR1, NPY, CHRM2, HTR7, HTR6, MC2R, GIPR, MC3R, TUBB3, MTNR1A, HTR1E	1240	115	13528	2.18194	0.907527	0.0276212	1.22243
INTERPRO	IPR017441:Protein kinase, ATP binding site	62	0.395081	0.000731	STK38, NUAK2, STK35, FES, CAMKK1, CAMKK2, PSKH2, MAP3K6, ACVR1B, PAK7, ADCK1, WNK4, ANKK1, MATK, PRKCA, SGK1, STK25, CSNK1G2, STK24, PRKCE, ALK, WEE1, MARK1, MAST3, HUNK, MAST1, LCK, ROR1, CAMK1, ROR2, PDGFRB, LRRK1, MAP3K12, CAMK1D, ACVR1, PRKCZ, ERBB4, BRSK2, EPHA10, MAPKAPK2, EPHB4, EPHB1, STK32C, PTK2B, LMTK2, LMTK3, NIN, FLT4, MET, KDR, EPHA5, EPHA7, CDC42BPG, RPS6KA4, EPHA6, RPS6KA2, CSNK1E…	1479	455	16659	1.53483	0.73348	0.0672285	1.23494
GOTERM_CC_FAT	GO:0016023~cytoplasmic membrane-bounded vesicle	72	0.458803	0.000733	AP1G2, PDGFB, PDGFA, MYO7A, SYT2, SYT8, PTPN23, SYT6, SYT7, CANX, WNT2, BDNF, APOA1, MAPKAP1, DLG4, AP3B2, SV2B, DNAJC5, FNDC3A, CLINT1, ALS2CL, SPACA3, NCALD, GALNTL2, UQCC, RPH3AL, SLC24A5, ACTN1, FNBP1L, SERPINF2, RAB14, CTSD, SIAH1, NRSN1, EPN2, PALM, TYRP1, AHCY, AGFG1, PPT1, PCSK2, ECE2, ECE1, TMED2, FASN, SLC30A2, SLC39A4, EHD1, THBS2, APBA1, HIP1, P4HB, GABRA2, FABP9, NTF3, SYT10, GRIN1, …	1132	550	12782	1.47816	0.317187	0.0312944	1.05679
UP_SEQ_FEATURE	domain:EGF-like 8	9	0.0573504	0.000737	MATN2, LRP1, TNXB, SNED1, DLL1, LRP2, MEGF11, MEGF10, SLIT3	1613	25	19113	4.26577	0.939516	0.0839351	1.35414
INTERPRO	IPR003607:Metal-dependent phosphohydrolase, HD region	9	0.0573504	0.000759	PDE6B, PDE1B, PDE2A, PDE4A, PDE4B, PDE9A, PDE10A, PDE4D, PDE4C	1479	24	16659	4.22388	0.746554	0.0663281	1.28161
INTERPRO	IPR001827:Homeobox protein, antennapedia type, conserved site	9	0.0573504	0.000759	HOXB3, HOXB4, HOXA2, HOXC8, HOXA5, HOXB8, HOXC4, HOXA7, HOXD1	1479	24	16659	4.22388	0.746554	0.0663281	1.28161
SMART	SM00179:EGF_CA	22	0.14019	0.000762	MATN2, MEGF8, SCUBE2, LTBP3, CD248, LTBP4, DLL1, SLIT2, PROC, SLIT3, NOTCH3, NOTCH1, LRP1, SNED1, FBLN2, FBLN5, CCBE1, FBLN7, HEG1, VCAN, LRP2, MEGF6	950	96	9079	2.19011	0.22371	0.0413267	1.02965
SP_PIR_KEYWORDS	Secreted	179	1.14064	0.000762	C6ORF27, PDGFB, LYPD6, LTBP3, EFNA1, PDGFA, GDF6, WNT3A, LTBP4, FGF10, GDNF, MMRN2, IL11, WNT2, ST3GAL3, BDNF, APOA1, CDNF, APOE, CCBE1, CPA2, HTRA3, FAM150B, SPON1, DSCAM, MATN2, TUB, MATN4, STC2, C4B, CST3, IL25, CST2, COLEC11, CBLN3, NCAM1, ADAMTS9, SERPINF2, MFAP2, COL1A1, ADAMTS5, WFDC3, WNT5A, PPY, WNT5B, C21ORF29, MAMDC2, ADAMTSL3, ADAMTSL4, FCER2, IL32, EPHA10, ESM1, TIMP2, LAMB4, PVRL1, …	1617	1689	19235	1.26068	0.374437	0.0193562	1.12399
UP_SEQ_FEATURE	domain:Fibronectin type-III 6	10	0.0637227	0.00077	DCC, TNXB, PTPRF, TNR, SORL1, SDK2, SDK1, DSCAML1, FNDC3A, DSCAM	1613	31	19113	3.82237	0.946629	0.0849737	1.41409
SP_PIR_KEYWORDS	potassium	23	0.146562	0.000773	SLC12A6, KCNMA1, HCN1, KCNK16, KCND3, KCNA2, SLC12A5, KCNA4, SLC24A5, KCNJ10, KCNA6, KCNJ3, TTL, KCNK10, KCNK9, KCNQ3, SLC24A4, SLC24A3, SLC24A2, KCNF1, KCNH2, KCNQ1, KCNG1	1617	126	19235	2.1714	0.378461	0.0188425	1.13937
PIR_SUPERFAMILY	PIRSF002612:homeotic protein Hox A5/D4	6	0.0382336	0.000786	HOXB4, HOXC8, HOXA5, HOXB8, HOXC4, HOXA7	633	10	7396	7.01043	0.403289	0.403289	1.16822
UP_SEQ_FEATURE	domain:TSP type-1 1	12	0.0764672	0.000838	SEMA5A, ADAMTS9, ADAMTS19, ADAMTSL3, ADAMTSL4, BAI1, ADAMTS15, ADAMTS10, UNC5D, THBS2, ADAMTS5, SPON1	1613	44	19113	3.23164	0.958818	0.0895503	1.53824
UP_SEQ_FEATURE	domain:TSP type-1 2	12	0.0764672	0.000838	SEMA5A, ADAMTS9, ADAMTS19, ADAMTSL3, ADAMTSL4, BAI1, ADAMTS15, ADAMTS10, UNC5D, THBS2, ADAMTS5, SPON1	1613	44	19113	3.23164	0.958818	0.0895503	1.53824
GOTERM_MF_FAT	GO:0031420~alkali metal ion binding	37	0.235774	0.000853	KCNK16, SCN3B, SLC9A3, KCNA2, KCNA4, KCNJ10, KCNA6, KCNJ3, TTL, KCNK10, KCNK9, KCNQ3, SLC24A4, SLC23A2, SLC24A3, SLC24A2, SCNN1G, KCNQ1, KCNG1, HCN1, KCNMA1, SLC12A6, SLC8A1, KCND3, PDXK, SLC12A5, SLC24A5, SLC10A4, SLC34A3, SLC17A7, HDAC4, ACCN1, ACCN4, KCNF1, SLC5A7, SLC13A4, KCNH2	1191	228	12983	1.76901	0.623574	0.102874	1.36209
SP_PIR_KEYWORDS	tyrosine-protein kinase	21	0.133818	0.000876	ERBB4, FLT4, MET, EPHA10, ALK, FES, EPHB4, EPHB1, WEE1, KDR, EPHA5, EPHA7, EPHA6, PTK2B, LCK, NTRK2, ROR1, ROR2, PDGFRB, SRMS, MATK	1617	111	19235	2.2505	0.416818	0.020527	1.291
SP_PIR_KEYWORDS	phosphoprotein	670	4.26942	0.000881	SCAF1, DLC1, XRCC2, GBGT1, RUSC1, VPS54, SLC9A3, PGAM1, PGAM2, AMOTL1, AMOTL2, MAP3K6, INTS5, PPP1R1B, INCENP, PPP1R1A, C15ORF52, LUC7L2, BAHCC1, MAGI2, BCL2L14, PTPRF, C6ORF35, PIK3CD, PTBP1, GRIN2A, SIPA1L3, RICH2, SPIRE2, RPTOR, MARK1, CTNNA2, NME5, GRB10, PITPNM2, PITPNM3, PRKRIP1, MC2R, ROR1, RDBP, ZNHIT1, ROR2, VGLL4, GRAP2, UNC13A, ERBB4, NFKBIE, KCNJ3, ZNF512, ADAP1, SH3BP5L, PEA15, ADRB3…	1617	7263	19235	1.09734	0.418601	0.0198855	1.29828
GOTERM_BP_FAT	GO:0060562~epithelial tube morphogenesis	16	0.101956	0.000888	DVL2, DLC1, VANGL2, PTK7, ZEB2, CELSR1, PAX2, RGMA, T, CD44, HOXA5, FOXF1, SIX1, TGIF1, TFAP2A, IPMK	1240	67	13528	2.6053	0.957294	0.0360035	1.61589
GOTERM_BP_FAT	GO:0001655~urogenital system development	22	0.14019	0.000904	FOXA1, HOXD13, HOXB13, WWTR1, GLI2, PAX2, GDNF, SLIT2, WT1, BDNF, CD44, LHX1, ALDH1A3, ITGA8, SIX1, POU3F3, PDGFRB, FOXC2, RARB, BMP7, ACVR1, APC	1240	110	13528	2.18194	0.959703	0.0362404	1.64539
INTERPRO	IPR013151:Immunoglobulin	33	0.210285	0.00091	CADM3, IGDCC3, OPCML, CADM2, ADAMTSL3, PTK7, DSCAML1, BCAM, PVRL1, CEACAM16, OBSL1, UNC5D, NRG1, DSCAM, VSIG10, MDGA1, FLT4, SDK2, SDK1, MCAM, KDR, NCAM1, PSG7, HEPACAM, NPHS1, CNTN2, FAIM3, PDGFRB, CNTN4, IGSF9, NTM, CHL1, KIR2DL4	1479	202	16659	1.84011	0.807282	0.0754111	1.5354
UP_SEQ_FEATURE	domain:EGF-like 12; calcium-binding	7	0.0446059	0.000915	NOTCH3, NOTCH1, LRP1, SNED1, LTBP3, LTBP4, LRP2	1613	15	19113	5.5297	0.969286	0.0947237	1.67847
GOTERM_MF_FAT	GO:0004114~3',5'-cyclic-nucleotide phosphodiesterase activity	9	0.0573504	0.00094	PDE6B, PDE1B, PDE2A, PDE4A, PDE4B, PDE9A, PDE10A, PDE4D, PDE4C	1191	24	12983	4.08785	0.659174	0.102048	1.49956
GOTERM_CC_FAT	GO:0031982~vesicle	84	0.535271	0.00095	AP1G2, PDGFB, PDGFA, MYO7A, SYT2, TLR1, SYT8, PTPN23, SYT6, ENPEP, SYT7, CANX, WNT2, BDNF, APOA1, MAPKAP1, DLG4, AP3B2, NPC1L1, SV2B, DNAJC5, FNDC3A, KCNQ1, CLINT1, ALS2CL, SPACA3, NCALD, GALNTL2, UQCC, RPH3AL, SLC24A5, ACTN1, DLL1, GRM4, SERPINF2, FNBP1L, RAB14, CTSD, SIAH1, NRSN1, EPN2, PALM, TYRP1, AHCY, GPRC5C, AGFG1, PPT1, GPRC5A, PCSK2, ECE2, ECE1, TMED2, FASN, SLC30A2, SLC39A4, EHD1, THBS2…	1132	670	12782	1.41565	0.38981	0.037286	1.36612
UP_SEQ_FEATURE	binding site:ATP	68	0.433314	0.000988	NUAK2, STK38, STK35, FES, CAMKK1, CAMKK2, PSKH2, MAP3K6, ACVR1B, PAK7, ADCK1, WNK4, ANKK1, MATK, PRKCA, SGK1, STK25, STK24, CSNK1G2, ALK, PRKCE, WEE1, MARK1, MAST3, TRAP1, HUNK, MAST1, CKM, LCK, ROR1, CAMK1, ROR2, PDGFRB, LRRK1, MAP3K12, CAMK1D, ACVR1, PRKCZ, ERBB4, BRSK2, HK2, MAPKAPK2, VARS, EPHB4, EPHB1, STK32C, PTK2B, LMTK2, MARS2, LMTK3, UCK1, EHD1, EHD2, FLT4, MET, KDR, EPHA5, KHK, EPHA7, C…	1613	542	19113	1.48663	0.976735	0.0991952	1.81111
GOTERM_MF_FAT	GO:0003677~DNA binding	255	1.62493	0.00101157	XRCC2, HOXD12, HOXD13, RORC, PTTG1, BSX, TAF5L, H2AFV, NKX6-2, FOXF1, FOXF2, ZNF396, CREB3L1, BAHCC1, RARB, PITX2, NKX2-6, ZNF791, C10ORF2, ZNF500, ZNF234, MSX1, ZNF784, ZNF783, HES3, ZNF785, MNT, TGIF1, PRDM2, ZIM2, ZNF79, HOXB13, ZNF230, ZNF512, T, LHX1, NKX2-1, NKX2-4, NKX2-5, NKX2-2, IKZF5, ZNF69, DNMT3A, IKZF4, DHX9, KLF7, ZNF625, IKZF1, ESRRB, SPHK1, PPFIBP2, GAS7, SHOX2, DLX2, NOTCH1, DMTF…	1191	2331	12983	1.19251	0.686148	0.0999892	1.61349
GOTERM_BP_FAT	GO:0010604~positive regulation of macromolecule metabolic process	106	0.67546	0.00104672	DLC1, THRB, PDGFB, PDGFA, GDF6, ARNT2, TLR1, HOXD13, CDC16, GDNF, CBFB, IL11, BSX, S1PR1, APOE, FOXF1, GATA4, FOXF2, RARB, ASCL1, HES3, SIX1, TFAP2B, NFE2L2, FCER2, SOX8, WT1, T, HOXA2, ECE1, HOXA7, NKX2-1, NKX2-5, NKX2-2, KLF7, IKZF1, NTF3, MAFB, GRIN1, GSX1, FOXA1, TEAD2, TEAD3, RNF8, DLX2, HDAC4, NOTCH1, EBF3, SMARCC2, MTOR, BMP7, E2F3, EVX1, FOXK1, INS-IGF2, PPARG, TBX20, PAX6, PAX2, GLI2, CA…	1240	857	13528	1.34939	0.975738	0.0413793	1.90286
GOTERM_BP_FAT	GO:0060606~tube closure	10	0.0637227	0.00106879	DVL2, DLC1, RGMA, T, VANGL2, PTK7, TGIF1, TFAP2A, ZEB2, CELSR1	1240	30	13528	3.63656	0.977569	0.0417689	1.9426
GOTERM_BP_FAT	GO:0001843~neural tube closure	10	0.0637227	0.00106879	DVL2, DLC1, RGMA, T, VANGL2, PTK7, TGIF1, TFAP2A, ZEB2, CELSR1	1240	30	13528	3.63656	0.977569	0.0417689	1.9426
GOTERM_CC_FAT	GO:0031988~membrane-bounded vesicle	73	0.465176	0.00111033	AP1G2, PDGFB, PDGFA, MYO7A, SYT2, SYT8, PTPN23, SYT6, SYT7, CANX, WNT2, BDNF, APOA1, MAPKAP1, DLG4, AP3B2, SV2B, DNAJC5, FNDC3A, CLINT1, ALS2CL, SPACA3, NCALD, GALNTL2, UQCC, RPH3AL, SLC24A5, ACTN1, SERPINF2, FNBP1L, RAB14, CTSD, SIAH1, NRSN1, EPN2, PALM, TYRP1, AHCY, AGFG1, PPT1, PCSK2, ECE2, ECE1, TMED2, FASN, SLC30A2, SLC39A4, EHD1, THBS2, APBA1, HIP1, P4HB, GABRA2, FABP9, NTF3, SYT10, GRIN1, …	1132	568	12782	1.4512	0.438808	0.040424	1.59576
SP_PIR_KEYWORDS	cleavage on pair of basic residues	39	0.248518	0.00123538	PPY, ADAMTS19, CCK, PDGFB, INS-IGF2, PDGFA, GDF6, SORL1, ADAMTS15, CDH3, ITM2C, GDNF, MMP25, CALCA, CDH8, PCSK2, KISS1, BDNF, CILP2, MSLN, SCG3, ADAMTS10, PCSK6, NTF3, C4B, INHA, PROC, CDH13, ADAMTS9, NPY, ADM, C12ORF39, ITGA8, DSC3, TNFSF12-TNFSF13, GDF15, ADAM12, SST, ADAMTS5	1617	271	19235	1.7119	0.532441	0.0267858	1.81519
GOTERM_BP_FAT	GO:0021515~cell differentiation in spinal cord	9	0.0573504	0.00126628	HOXC10, ASCL1, EVX1, MDGA1, NKX6-2, GSX1, ISL1, GLI2, NKX2-2	1240	25	13528	3.92748	0.988884	0.0487642	2.29762
UP_SEQ_FEATURE	domain:Fibrillar collagen NC1	6	0.0382336	0.00127078	COL1A1, COL5A3, COL24A1, COL11A2, COL11A1, COL5A1	1613	11	19113	6.46328	0.99206	0.122518	2.32279
GOTERM_MF_FAT	GO:0004112~cyclic-nucleotide phosphodiesterase activity	9	0.0573504	0.00127199	PDE6B, PDE1B, PDE2A, PDE4A, PDE4B, PDE9A, PDE10A, PDE4D, PDE4C	1191	25	12983	3.92433	0.767149	0.114362	2.0249
GOTERM_MF_FAT	GO:0005509~calcium ion binding	112	0.713694	0.00130537	CADM3, LTBP3, SYT2, LTBP4, SYT6, ENPEP, SYT7, CDH22, PVALB, CCBE1, MATN2, SCUBE2, NCALD, GRIN2A, ACTN1, DLL1, COLEC11, PITPNM2, PITPNM3, ATP2C1, FRAS1, PPP2R3A, ITGA10, DAGLA, TTYH2, ENTPD8, GALNS, EFCAB1, HEG1, CACNA2D1, SYT10, HPCAL4, MRC2, GRIN1, PCDH10, CELSR1, P4HTM, NOTCH3, ITGA9, NOTCH1, SLC25A13, CD209, ITGA8, CACNA1G, CACNA1H, RHOT2, CACNA1E, CACNA1D, MYLK, ARSB, PXDN, OCM, PCDHGA4, CANX…	1191	919	12983	1.32851	0.775891	0.108677	2.07751
GOTERM_BP_FAT	GO:0006029~proteoglycan metabolic process	12	0.0764672	0.00133919	CSGALNACT1, GAL3ST3, MAMDC2, HS3ST4, CHST12, CHST8, ACAN, CHST13, HS6ST1, EXT2, COL11A1, DSE	1240	43	13528	3.04456	0.991423	0.0509491	2.42839
KEGG_PATHWAY	hsa04340:Hedgehog signaling pathway	14	0.0892118	0.00134994	WNT5A, WNT16, WNT5B, CSNK1G2, WNT3A, GLI2, WNT2B, WNT2, CSNK1E, HHIP, WNT9A, LRP2, BMP7, BMP8B	469	56	5085	2.71055	0.205185	0.108476	1.63452
KEGG_PATHWAY	hsa04360:Axon guidance	24	0.152934	0.00135971	DCC, ABLIM2, NRP1, PLXNA2, EFNA1, ABLIM3, MET, EFNA3, LRRC4C, FES, NTN1, EPHB4, SLIT2, EPHB1, SLIT3, EPHA5, SEMA5A, PAK7, EPHA7, EPHA6, SEMA6C, UNC5A, UNC5D, NFATC1	469	129	5085	2.01716	0.206505	0.0742052	1.64625
UP_SEQ_FEATURE	domain:EGF-like 13	7	0.0446059	0.00136077	LRP1, TNXB, SNED1, LRP2, MEGF6, MEGF11, MEGF10	1613	16	19113	5.18409	0.994364	0.127399	2.48531
INTERPRO	IPR013088:Zinc finger, NHR/GATA-type	13	0.0828395	0.00137719	THRB, NR1D1, ESRRB, PPARG, GATA4, NR3C2, ESR1, RORC, RARB, NR2F2, NR2E1, NR2C1, NR5A1	1479	51	16659	2.87114	0.917229	0.10708	2.31434
INTERPRO	IPR013091:EGF calcium-binding	16	0.101956	0.00140927	MEGF8, LTBP3, SCUBE2, LTBP4, CD248, NOTCH3, NOTCH1, LRP1, FBLN2, FBLN5, CCBE1, FBLN7, HEG1, LRP2, MEGF6, THBS2	1479	72	16659	2.50304	0.921899	0.104935	2.36763
GOTERM_BP_FAT	GO:0048665~neuron fate specification	7	0.0446059	0.0014122	HOXC10, EVX1, NKX6-2, FOXA1, TLX3, GLI2, NKX2-2	1240	15	13528	5.09118	0.993384	0.0530855	2.55917
INTERPRO	IPR003599:Immunoglobulin subtype	47	0.299497	0.0014237	DCC, CADM3, OPCML, CD8B, ADAMTSL3, CADM2, SCN3B, IGFBP7, PTK7, DSCAML1, BCAM, LRIG3, PVRL1, UNC5A, CEACAM16, ACAN, OBSL1, EMB, C10ORF72, KIRREL3, DSCAM, VSTM2B, VSIG10, VSTM2A, MDGA1, FLT4, SDK2, SDK1, MCAM, KDR, C11ORF90, IGFN1, HEPACAM, PSG7, NPHS1, CNTN2, VSIG8, FAIM3, PDGFRB, CD79B, VCAN, CNTN4, IGSF9, MYLK, NTM, CHL1, KIR2DL4	1479	330	16659	1.60422	0.923913	0.101769	2.39161
SP_PIR_KEYWORDS	transmembrane protein	77	0.490665	0.00143727	OPRM1, MICA, SLC6A1, TACR2, ADCY8, CD8B, SLC6A3, AQP4, ENPEP, VIPR2, SLC7A5, CANX, SDC2, S1PR1, CXCR5, CD44, SLC23A2, CXCR7, SLC25A3, C1ORF9, OCA2, HTR1E, GHR, CD3G, PTGER3, PTPRF, PTPRN2, NTSR1, MGAT1, CCR5, CHRM2, CD82, HTR7, HTR6, CD81, MC2R, ROR1, PDGFRB, ROR2, TM4SF1, NGFR, ACVR1, DCC, FXYD3, FCER2, PTH1R, PTK7, KCNA4, KCNA6, CDH3, ADRB3, P2RY6, PVRL1, P2RY2, ADRA2A, FCER1G, SLC8A1, FLT4, GR…	1617	642	19235	1.42672	0.587103	0.0300415	2.10889
GOTERM_BP_FAT	GO:0035108~limb morphogenesis	20	0.127445	0.00145701	WNT5A, EVX2, TBX4, HOXD12, HOXD13, FGF10, SKI, HOXC10, NOTCH1, CHD7, ECE1, MSX1, GNAQ, PSEN2, CYP26B1, RARB, WNT9A, ALX4, PBX2, IDUA	1240	99	13528	2.20398	0.994359	0.0541518	2.63934
GOTERM_BP_FAT	GO:0035107~appendage morphogenesis	20	0.127445	0.00145701	WNT5A, EVX2, TBX4, HOXD12, HOXD13, FGF10, SKI, HOXC10, NOTCH1, CHD7, ECE1, MSX1, GNAQ, PSEN2, CYP26B1, RARB, WNT9A, ALX4, PBX2, IDUA	1240	99	13528	2.20398	0.994359	0.0541518	2.63934
SP_PIR_KEYWORDS	cell membrane	223	1.42102	0.00150823	TEX101, LYPD1, CADM3, SLC36A2, SGMS2, EFNA1, EFNA3, SYT8, LPAR3, MEGF11, MEGF10, CDH22, S1PR1, HTR1E, MAGI2, GPR133, MDGA1, GRIN2A, TANC1, CTNNA2, RAB18, CCR5, HTR7, HTR6, MC2R, RAB14, UNC13A, ADD1, PALM, PRLHR, FCER2, LY6G6C, PTH1R, RAB40B, ADRB3, DAGLA, PVRL1, BAI1, FCER1G, SNRNP35, GPR158, PTH2R, PCDH10, CELSR1, VDAC1, NOTCH3, NOTCH1, CD209, CHRNG, OPRM1, STEAP4, NRP1, LZTS1, GLRA3, CRCP, MMP2…	1617	2194	19235	1.20907	0.60476	0.0304683	2.21193
INTERPRO	IPR000885:Fibrillar collagen, C-terminal	6	0.0382336	0.00159867	COL1A1, COL5A3, COL24A1, COL11A2, COL11A1, COL5A1	1479	11	16659	6.14383	0.944574	0.109265	2.68179
GOTERM_BP_FAT	GO:0030001~metal ion transport	63	0.401453	0.00161663	STEAP4, KCNK16, SCN3B, SLC9A3, KCNJ10, KCNK10, KCNQ3, KCNK9, SLC24A4, SLC23A2, SLC24A3, SLC24A2, KCNQ1, KCNG1, KCNMA1, SLC12A6, KCND3, SGK1, TRPA1, GRIN2A, SLC24A5, SLC34A3, BSPRY, ATP2C1, PSEN2, LCK, KCNH2, STEAP1, KCNMB3, KCNA2, KCNA4, KCNA6, KCNJ3, SFXN5, TTYH1, SLC30A2, SCNN1G, SLC39A4, SLC30A9, NFATC1, HCN1, CACNA2D1, SLC8A1, SLC12A5, GRIN1, SLC10A4, KCTD8, SLC17A7, ACCN1, ACCN4, SLC4A11, NP…	1240	465	13528	1.47809	0.996802	0.05929	2.92447
UP_SEQ_FEATURE	domain:NTR	8	0.0509781	0.00164521	WFIKKN2, WFIKKN1, SFRP2, C4B, SFRP4, NTN5, TIMP2, NTN1	1613	22	19113	4.30885	0.998092	0.148334	2.99737
GOTERM_BP_FAT	GO:0030166~proteoglycan biosynthetic process	9	0.0573504	0.00168398	CSGALNACT1, GAL3ST3, CHST12, CHST8, ACAN, CHST13, HS6ST1, EXT2, DSE	1240	26	13528	3.77643	0.997483	0.061055	3.04452
GOTERM_BP_FAT	GO:0009991~response to extracellular stimulus	35	0.223029	0.00168525	ARSB, BAT5, MICB, CCK, STAR, NUAK2, PDGFA, IGFBP7, PPARG, VARS, TNFRSF11B, DOM3Z, AES, CD44, CDKN2D, GHR, SUOX, SLC8A1, STC2, ACTA1, LY6G5B, FADS1, CLIC1, RPTOR, TFRC, NPY, ADM, SFRP2, GIPR, CTSD, MTOR, COL1A1, LRP2, BMP7, SST	1240	220	13528	1.73563	0.997495	0.0604828	3.04678
UP_SEQ_FEATURE	metal ion-binding site:Divalent metal cation 2	9	0.0573504	0.00168708	PDE6B, PDE1B, PDE2A, PDE4A, PDE4B, PDE9A, PDE10A, PDE4D, PDE4C	1613	28	19113	3.80872	0.998374	0.148312	3.07254
UP_SEQ_FEATURE	metal ion-binding site:Divalent metal cation 1	9	0.0573504	0.00168708	PDE6B, PDE1B, PDE2A, PDE4A, PDE4B, PDE9A, PDE10A, PDE4D, PDE4C	1613	28	19113	3.80872	0.998374	0.148312	3.07254
UP_SEQ_FEATURE	compositionally biased region:Pro-rich	108	0.688205	0.00169272	SCAF1, LTBP4, PGAM1, PTPN23, RGL3, VCL, RAD21, PRRT2, BAHCC1, ATOH8, FNDC3A, BEND4, MAGI2, TMEM200B, PDE4D, C16ORF11, KDM2B, HES3, ROR1, ROR2, PRDM2, IGSF9, HMX3, SYVN1, PPP2R3A, SNAP91, AGFG2, ADAMTSL4, DSCAML1, LOC339524, MAPKAPK2, SORCS2, WT1, HNRNPL, FOXQ1, NAA30, LMTK3, SASH1, PHACTR3, LPP, TEAD2, TEAD3, DOCK5, MUC6, FEZF1, SMARCC2, BCL6B, RERE, FOXK1, BCAR1, TENC1, DFNB31, TMEM108, FAM109A,…	1613	960	19113	1.33305	0.998408	0.145419	3.08267
GOTERM_BP_FAT	GO:0019226~transmission of nerve impulse	50	0.318613	0.00176051	GRIK1, SLC6A1, GLRA3, LPAR3, WNT2, DFNB31, S1PR1, KCNQ3, APOE, DLG4, CNTNAP2, HTR1E, KCNMA1, PRKCA, GPR176, EGR2, PTPRF, NPBWR1, GRIN2A, NRXN1, NTSR1, CTNNA2, GRM4, HTR7, HTR6, RAB14, AKAP5, KCNMB3, PPT1, CLDN11, PVRL1, C11ORF9, APBA1, GABRA2, NTF3, DLGAP2, SLC12A5, GRIN1, MAL, GRIA4, VDAC3, VDAC1, SLC17A7, ACCN1, GRIA2, NPY, SLC6A5, CACNA1E, SLC5A7, SST	1240	350	13528	1.55853	0.998083	0.0624694	3.18078
UP_SEQ_FEATURE	compositionally biased region:Poly-His	13	0.0828395	0.00179033	ONECUT1, MAFB, KCNA4, CECR6, PRDM13, DLX2, MEOX2, OLIG3, FOXF2, CACNA1G, CACNA1H, POU3F3, BRD4	1613	55	19113	2.80076	0.998903	0.149776	3.25766
GOTERM_BP_FAT	GO:0048762~mesenchymal cell differentiation	13	0.0828395	0.00180274	NOTCH1, CYP26C1, TRIM28, GBX2, FOXC2, ZEB2, HGF, BMP7, NRG1, ISL1, GDNF, NFATC1, ACVR1	1240	51	13528	2.7809	0.998351	0.0632891	3.25589
GOTERM_BP_FAT	GO:0014031~mesenchymal cell development	13	0.0828395	0.00180274	NOTCH1, CYP26C1, TRIM28, GBX2, FOXC2, ZEB2, HGF, BMP7, NRG1, ISL1, GDNF, NFATC1, ACVR1	1240	51	13528	2.7809	0.998351	0.0632891	3.25589
INTERPRO	IPR001628:Zinc finger, nuclear hormone receptor-type	12	0.0764672	0.00187563	NR1D1, THRB, ESRRB, PPARG, ESR1, NR3C2, RORC, RARB, NR2F2, NR2E1, NR2C1, NR5A1	1479	46	16659	2.93835	0.966437	0.122388	3.13945
INTERPRO	IPR007110:Immunoglobulin-like	65	0.414197	0.00188478	MICB, CADM3, PXDN, IGDCC3, MICA, OPCML, CD8B, CADM2, SCN3B, IGFBP7, BCAM, LRRC4C, CILP2, UNC5A, CEACAM16, UNC5D, NRG1, NRG2, C10ORF72, KIRREL3, DSCAM, VSIG10, PTPRF, HLA-L, MDGA1, SDK2, SDK1, PALLD, SIGIRR, NCAM1, IGFN1, PSG7, HEPACAM, ROR1, VSIG8, CNTN2, ROR2, PDGFRB, VCAN, CNTN4, IGSF9, CHL1, DCC, WFIKKN2, WFIKKN1, ADAMTSL3, PTK7, DSCAML1, LRIG3, PVRL1, ACAN, OBSL1, EMB, LRFN3, VSTM2B, VSTM2A, …	1479	501	16659	1.46136	0.966988	0.118676	3.15454
GOTERM_BP_FAT	GO:0016331~morphogenesis of embryonic epithelium	14	0.0892118	0.00189518	DVL2, DLC1, VANGL2, PTK7, PCDH8, ZEB2, CELSR1, GLI2, T, RGMA, ALDH1A3, TFAP2A, TGIF1, IPMK	1240	58	13528	2.63337	0.998813	0.0657789	3.42012
GOTERM_BP_FAT	GO:0016481~negative regulation of transcription	62	0.395081	0.00189673	FOXK1, THRB, PPARG, TBX20, PAX5, ZEB2, PAX2, GLI2, NR2E1, KDM1A, HOXC8, AES, NKX6-2, FOXF2, RARB, NR2F2, NRG1, GSC, SOX14, VAX2, MXD4, CTNNBIP1, MSX1, HES3, TGIF1, ZFPM2, CUX1, RASD1, SBNO2, GLIS1, PRDM16, WT1, NR2C1, CALCA, HOXA2, SORBS3, HOXA7, GATAD2A, NKX2-1, POU3F3, LBXCOR1, NKX2-5, SIM2, CEBPA, DNMT3A, IKZF1, JARID2, TRIM28, FOXA1, SKI, WWTR1, FOXP1, HOXB4, DLX2, HDAC4, PHB2, RNF2, MLX, SMA…	1240	459	13528	1.47364	0.998819	0.0651947	3.42287
GOTERM_BP_FAT	GO:0042063~gliogenesis	15	0.095584	0.00193104	SOX10, EGR2, TSPAN2, NTF3, ARHGEF7, NR2E1, SLIT2, ASCL1, NOTCH1, C11ORF9, PTK2B, NKX6-2, NKX2-1, VCAN, NKX2-2	1240	65	13528	2.51762	0.998955	0.0657003	3.48375
GOTERM_BP_FAT	GO:0007584~response to nutrient	25	0.159307	0.00193936	ARSB, BAT5, SUOX, SLC8A1, MICB, STAR, STC2, LY6G5B, PDGFA, FADS1, IGFBP7, PPARG, CLIC1, VARS, TNFRSF11B, DOM3Z, TFRC, CD44, CDKN2D, GIPR, MTOR, COL1A1, LRP2, BMP7, SST	1240	140	13528	1.94816	0.998986	0.0653489	3.49851
GOTERM_BP_FAT	GO:0007223~Wnt receptor signaling pathway, calcium modulating pathway	8	0.0509781	0.00195558	WNT2, WNT5A, WNT16, WNT5B, WNT3A, ROR2, WNT9A, WNT2B	1240	21	13528	4.15607	0.999042	0.0652592	3.52727
GOTERM_BP_FAT	GO:0031667~response to nutrient levels	32	0.203913	0.0019765	BAT5, ARSB, MICB, CCK, STAR, NUAK2, PDGFA, IGFBP7, PPARG, VARS, TNFRSF11B, DOM3Z, CD44, CDKN2D, GHR, SUOX, SLC8A1, STC2, LY6G5B, FADS1, CLIC1, RPTOR, TFRC, NPY, ADM, GIPR, CTSD, MTOR, COL1A1, LRP2, BMP7, SST	1240	197	13528	1.77213	0.999111	0.0653217	3.56436
UP_SEQ_FEATURE	domain:EGF-like 15	6	0.0382336	0.00202782	LRP1, TNXB, SNED1, LTBP4, MEGF6, MEGF10	1613	12	19113	5.92467	0.999556	0.164334	3.68216
UP_SEQ_FEATURE	domain:Protein kinase	59	0.375964	0.00206684	STK38, NUAK2, STK35, FES, CAMKK1, CAMKK2, PSKH2, ACVR1B, PAK7, MAP3K6, ADCK1, WNK4, ANKK1, MATK, PRKCA, SGK1, STK25, CSNK1G2, STK24, PRKCE, ALK, WEE1, MARK1, MAST3, HUNK, MAST1, LCK, ROR1, CAMK1, ROR2, PDGFRB, LRRK1, MAP3K12, CAMK1D, ACVR1, PRKCZ, ERBB4, BRSK2, EPHA10, MAPKAPK2, EPHB4, EPHB1, STK32C, PTK2B, LMTK2, LMTK3, FLT4, MET, NPR1, KDR, EPHA5, CDC42BPG, EPHA7, EPHA6, CSNK1E, NTRK2, MYLK, SR…	1613	469	19113	1.49064	0.999617	0.163748	3.75174
GOTERM_BP_FAT	GO:0044057~regulation of system process	45	0.286752	0.00211364	PRKCZ, CCK, LZTS1, ERBB4, SLC6A1, GRIK1, THRB, STAR, INS-IGF2, CTNND2, GDNF, CALCA, BDNF, APOA1, ECE1, C11ORF9, APOE, SLC24A2, DLG4, TLX3, KCNQ1, NKX2-5, KCNMA1, PRKCA, SLC8A1, EGR2, NTF3, SPHK1, GRIN1, GRIN2A, NPR1, GRIA4, INHA, CSRP3, HDAC4, GRIA2, ADM, CHRM2, NTRK2, PSEN2, CACNA1G, CACNA1H, CNTN4, KCNH2, GLP1R	1240	309	13528	1.58879	0.999454	0.0690567	3.80716
GOTERM_BP_FAT	GO:0015672~monovalent inorganic cation transport	46	0.293124	0.00214904	KCNMB3, KCNK16, SLC36A2, SCN3B, SLC9A3, KCNA2, KCNA4, KCNJ10, KCNA6, ATP6V1B1, KCNJ3, KCNK10, KCNQ3, KCNK9, SLC24A4, SLC24A3, SLC23A2, SLC24A2, SCNN1G, KCNQ1, KCNG1, HCN1, KCNMA1, TCIRG1, SLC12A6, KCND3, SLC8A1, SGK1, SLC12A5, SLC24A5, SLC10A4, SLC34A3, SLC17A7, KCTD8, ATP6V1A, ACCN1, ACCN4, SLC4A11, ATP6V0E2, KCNF1, SLC5A7, SLC13A4, KCTD16, KCNH2, ABCC8, KCTD11	1240	318	13528	1.57813	0.999519	0.0695345	3.86975
SP_PIR_KEYWORDS	Symport	20	0.127445	0.00216893	SLC12A6, SLC6A1, SLC6A3, SLC12A5, SLC24A5, SLC10A4, SLC34A3, SLC17A7, SLC16A3, SLC4A11, SLC24A4, SLC24A3, SLC23A2, SLC24A2, SLC6A5, SLC16A9, SLC25A3, SLC13A4, SLC5A7, SLC15A4	1617	111	19235	2.14333	0.736931	0.0421609	3.16644
UP_SEQ_FEATURE	domain:EGF-like 8; calcium-binding	8	0.0509781	0.00219464	NOTCH3, NOTCH1, SCUBE2, LTBP3, FBLN2, LTBP4, CELSR1, MEGF6	1613	23	19113	4.12151	0.999765	0.169457	3.97931
INTERPRO	IPR000719:Protein kinase, core	62	0.395081	0.00220042	STK38, NUAK2, STK35, FES, CAMKK1, CAMKK2, PSKH2, MAP3K6, ACVR1B, PAK7, WNK4, ANKK1, MATK, PRKCA, SGK1, STK25, CSNK1G2, STK24, PRKCE, ALK, WEE1, MARK1, MAST3, HUNK, MAST1, LCK, ROR1, CAMK1, ROR2, PDGFRB, LRRK1, MAP3K12, CAMK1D, ACVR1, PRKCZ, ERBB4, BRSK2, PTK7, EPHA10, MAPKAPK2, EPHB4, EPHB1, STK32C, PTK2B, LMTK2, LMTK3, NIN, FLT4, MET, NPR1, KDR, EPHA5, EPHA7, CDC42BPG, RPS6KA4, EPHA6, RPS6KA2, C…	1479	476	16659	1.46712	0.981366	0.132588	3.67358
SMART	SM00471:HDc	9	0.0573504	0.0022049	PDE6B, PDE1B, PDE2A, PDE4A, PDE4B, PDE9A, PDE10A, PDE4D, PDE4C	950	24	9079	3.58382	0.519455	0.0993969	2.9508
GOTERM_BP_FAT	GO:0014020~primary neural tube formation	10	0.0637227	0.00224253	DVL2, DLC1, RGMA, T, VANGL2, PTK7, TGIF1, TFAP2A, ZEB2, CELSR1	1240	33	13528	3.30596	0.999655	0.0717983	4.03484
UP_SEQ_FEATURE	site:Binds AMP, but not cAMP	4	0.0254891	0.0022444	PDE4A, PDE4B, PDE4D, PDE4C	1613	4	19113	11.8493	0.999805	0.169528	4.06776
GOTERM_BP_FAT	GO:0006468~protein amino acid phosphorylation	84	0.535271	0.00225344	NUAK2, STK38, EFNA1, GDF6, STK35, LPAR3, FES, CAMKK1, CAMKK2, WNT2, PSKH2, MAP3K6, ACVR1B, PAK7, ADCK1, WNK4, SHC1, BRD4, ANKK1, MATK, GHR, PRKCA, DBNL, SGK1, STK25, STK24, CSNK1G2, PIK3CD, ALK, PRKCE, WEE1, MARK1, MAST3, HUNK, GRM4, MAST1, LCK, CD81, ROR1, CAMK1, ROR2, PDGFRB, LRRK1, MAP3K12, ACVR1, CAMK1D, PRKCZ, ERBB4, PTK7, BRSK2, EPHA10, MAPKAPK2, EPHB4, EPHB1, STK32C, PTK2B, LMTK2, ADRA2A, …	1240	667	13528	1.37393	0.999668	0.0714915	4.05408
INTERPRO	IPR001723:Steroid hormone receptor	12	0.0764672	0.0022558	NR1D1, THRB, ESRRB, PPARG, ESR1, NR3C2, RORC, RARB, NR2F2, NR2E1, NR2C1, NR5A1	1479	47	16659	2.87584	0.983145	0.131334	3.76437
PIR_SUPERFAMILY	PIRSF002257:collagen alpha 1(V) chain	4	0.0254891	0.00232646	COL5A3, COL11A2, COL11A1, COL5A1	633	4	7396	11.684	0.783522	0.534728	3.42277
INTERPRO	IPR013783:Immunoglobulin-like fold	70	0.446059	0.00235318	MICB, CADM3, PXDN, IGDCC3, MICA, OPCML, CADM2, SCN3B, CD8B, BCAM, LRRC4C, CILP2, UNC5A, CEACAM16, UNC5D, NRG1, NRG2, C10ORF72, KIRREL3, DSCAM, VSIG10, CD3G, PTPRF, HLA-L, MDGA1, SDK2, SDK1, PALLD, FLNB, NCAM1, IGFN1, PSG7, HEPACAM, ROR1, VSIG8, CNTN2, FAIM3, ROR2, PDGFRB, VCAN, CNTN4, IGSF9, CHL1, KIR2DL4, DCC, WFIKKN2, WFIKKN1, ADAMTSL3, PTK7, DSCAML1, LRIG3, PVRL1, ACAN, OBSL1, EMB, TGM6, LRFN3…	1479	553	16659	1.42578	0.985871	0.132366	3.92383
GOTERM_BP_FAT	GO:0045596~negative regulation of cell differentiation	34	0.216657	0.00236506	NRP1, PPARG, PAX6, FGF10, PRDM16, GLI2, NR2E1, CALCA, HOXA2, BDNF, NKX6-2, HOXA7, TLX3, NKX2-5, TLX2, NKX2-2, APC, ESRRB, MAFB, DLL1, SKI, LMX1A, INHA, ISL1, WWTR1, NTN1, NOTCH3, HDAC4, DLX2, NOTCH1, CNTN4, NGFR, BMP7, ZFHX3	1240	216	13528	1.71726	0.999777	0.0742397	4.2508
SMART	SM00209:TSP1	16	0.101956	0.00239373	ADAMTS19, ADAMTSL3, ADAMTSL4, ADAMTS15, ISM2, SEMA5A, WISP2, ADAMTS9, CILP2, UNC5A, BAI1, ADAMTS10, UNC5D, THBS2, ADAMTS5, SPON1	950	65	9079	2.35245	0.548722	0.0946729	3.19973
GOTERM_BP_FAT	GO:0021543~pallium development	12	0.0764672	0.00240819	ASCL1, DLX2, DAB1, WNT3A, GRIN1, PAX6, NKX2-1, POU3F3, PEX5, ZEB2, LMX1A, NR2E1	1240	46	13528	2.846	0.999809	0.0748824	4.32671
UP_SEQ_FEATURE	domain:TSP type-1 3	10	0.0637227	0.00245072	SEMA5A, ADAMTS9, ADAMTS19, ADAMTSL3, ADAMTSL4, BAI1, ADAMTS15, ADAMTS10, THBS2, SPON1	1613	36	19113	3.29149	0.999911	0.180075	4.43373
GOTERM_CC_FAT	GO:0005583~fibrillar collagen	6	0.0382336	0.00250777	TNXB, COL1A1, COL5A3, COL11A2, COL11A1, COL5A1	1132	12	12782	5.64576	0.729012	0.0833645	3.57047
UP_SEQ_FEATURE	disulfide bond	278	1.77149	0.00252291	CADM3, LTBP3, EFNA1, CADM2, SCN3B, LTBP4, GDF6, EFNA3, MEGF11, MEGF10, BDNF, CD44, CCBE1, HTR1E, MATN2, MATN4, CD3G, PTPRF, C4B, MDGA1, COLEC11, PIK3IP1, ADAMTS9, HEPACAM, CCR5, SERPINF2, HTR7, ST14, HTR6, VSIG8, ROR1, ROR2, PDGFRB, ADAMTS5, WFDC3, PRLHR, ERBB4, FCER2, LY6G6C, PTH1R, ITGA10, PPT1, SEMA5A, LAMB4, ADRB3, PVRL1, NMRAL1, BAI1, FCER1G, FGL1, EMB, AGRP, LOC619207, PLTP, LY6G5C, ST6GAL2…	1613	2819	19113	1.16854	0.999933	0.181384	4.56147
GOTERM_BP_FAT	GO:0001944~vasculature development	38	0.242146	0.00253459	NRP1, PDGFA, TBX20, FGF10, ENPEP, WT1, CALCA, SEMA5A, T, ARHGAP22, CHD7, S1PR1, CD44, APOE, PTK2B, FOXF1, CCBE1, GBX2, PLCD1, HS6ST1, SOX17, NR2F2, ANGPT2, NKX2-5, TBX4, CSRP3, COL5A1, SLIT2, KDR, CDH13, NOTCH1, MEOX2, NTRK2, FOXC2, ZFPM2, COL1A1, TNFSF12-TNFSF13, ACVR1	1240	251	13528	1.65166	0.999878	0.0779786	4.54884
INTERPRO	IPR002049:EGF-like, laminin	11	0.0700949	0.00254931	MEGF8, LAMB4, TYRP1, NTN5, NTNG2, CELSR1, MEGF6, MEGF11, NTN1, MEGF10, SCARF1	1479	41	16659	3.02197	0.990098	0.138321	4.24425
GOTERM_BP_FAT	GO:0006898~receptor-mediated endocytosis	13	0.0828395	0.00255444	ADRB3, LRP1, PDLIM7, GRIA2, APOE, SLC9A3, SORL1, SH3D20, PPT1, LRP2, DNM1, SCARF1, GHR	1240	53	13528	2.67596	0.999886	0.077892	4.58368
GOTERM_CC_FAT	GO:0042587~glycogen granule	4	0.0254891	0.00258139	SPDYA, PPP1R3C, FASN, PCYT1A	1132	4	12782	11.2915	0.739215	0.080572	3.67346
GOTERM_BP_FAT	GO:0030902~hindbrain development	14	0.0892118	0.00261422	DLC1, EGR2, MAFB, PLXNA2, GRIN1, LMX1A, GLI2, CTNNA2, HOXA2, DAB1, LHX1, HES3, GBX2, NEUROD1	1240	60	13528	2.54559	0.999908	0.0789665	4.68854
GOTERM_BP_FAT	GO:0030198~extracellular matrix organization	20	0.127445	0.0026364	TNXB, SPOCK2, ADAMTSL4, CST3, COL5A3, COL5A1, CSGALNACT1, TNFRSF11B, ITGA8, FBLN5, TNR, FOXF1, FOXF2, ACAN, MYH11, FOXC2, COL1A1, VWA1, COL11A2, COL11A1	1240	104	13528	2.09801	0.999915	0.0789399	4.72742
GOTERM_BP_FAT	GO:0001841~neural tube formation	11	0.0700949	0.00263985	DVL2, DLC1, RGMA, T, VANGL2, PTK7, TGIF1, TFAP2A, ZEB2, CELSR1, IPMK	1240	40	13528	3.00016	0.999916	0.0783794	4.73345
UP_SEQ_FEATURE	domain:EGF-like 16	5	0.0318613	0.00267459	LRP1, TNXB, LTBP4, LRP2, MEGF6	1613	8	19113	7.40584	0.999962	0.187678	4.82935
INTERPRO	IPR008946:Nuclear hormone receptor, ligand-binding	12	0.0764672	0.00269607	NR1D1, THRB, ESRRB, PPARG, ESR1, NR3C2, RORC, RARB, NR2F2, NR2E1, NR2C1, NR5A1	1479	48	16659	2.81592	0.992411	0.14147	4.48334
INTERPRO	IPR000536:Nuclear hormone receptor, ligand-binding, core	12	0.0764672	0.00269607	NR1D1, THRB, ESRRB, PPARG, ESR1, NR3C2, RORC, RARB, NR2F2, NR2E1, NR2C1, NR5A1	1479	48	16659	2.81592	0.992411	0.14147	4.48334
GOTERM_BP_FAT	GO:0051094~positive regulation of developmental process	41	0.261263	0.00272025	XRCC2, PDLIM7, THRB, STAR, INS-IGF2, PPARG, PAX6, GLI2, CALCA, ACVR1B, BDNF, TIAM1, NKX6-2, GATA4, AP3D1, NRG1, DDAH1, NKX2-5, NKX2-2, APC, PRKCA, PTPRF, NTF3, IKZF1, KL, SPHK1, FOXA1, NTN1, SLIT2, NOTCH1, TNFSF11, TGIF1, CAMK1, NEUROD1, NGFR, WNT9A, TNFSF12-TNFSF13, BMP7, ZFHX3, IGFBP3, ACVR1	1240	278	13528	1.60898	0.999937	0.0800041	4.87425
SP_PIR_KEYWORDS	kinase	80	0.509781	0.00272339	SGMS2, NUAK2, STK38, STK35, FES, CAMKK1, CAMKK2, PSKH2, MAP3K6, ACVR1B, PAK7, ADCK1, WNK4, MAPKAP1, ANKK1, IPMK, MATK, PRKCA, SGK1, PDXK, STK25, PFKL, STK24, CSNK1G2, PIK3CD, ALK, PRKCE, WEE1, MARK1, MAST3, HUNK, MAST1, CKM, LCK, AKAP5, ROR1, CAMK1, ROR2, PDGFRB, LRRK1, MAP3K12, ACVR1, CAMK1D, PRKCZ, ERBB4, PFKFB3, PTK7, HK2, BRSK2, EPHA10, MAPKAPK2, EPHB4, EPHB1, STK32C, PTK2B, LMTK2, OBSL1, LMT…	1617	688	19235	1.3832	0.813098	0.0510618	3.96077
GOTERM_BP_FAT	GO:0006813~potassium ion transport	27	0.172051	0.00280002	KCNMB3, KCNK16, KCNA2, KCNA4, KCNJ10, KCNA6, KCNJ3, KCNK10, KCNK9, KCNQ3, SLC24A4, SLC24A3, SLC24A2, KCNQ1, KCNG1, SLC12A6, KCNMA1, HCN1, KCND3, SLC12A5, SLC24A5, KCTD8, KCNF1, KCTD16, KCNH2, ABCC8, KCTD11	1240	160	13528	1.84101	0.999953	0.0815805	5.01374
GOTERM_BP_FAT	GO:0001756~somitogenesis	10	0.0637227	0.00280604	T, MEOX2, SFRP2, WNT3A, PSEN2, ROR2, RIPPLY2, ZEB2, PCDH8, DLL1	1240	34	13528	3.20873	0.999954	0.0810848	5.02425
GOTERM_BP_FAT	GO:0060429~epithelium development	35	0.223029	0.00285328	FRAS1, DLC1, ONECUT1, PPARG, PAX6, PTK7, HOXB13, ZEB2, PAX2, GLI2, WT1, T, RGMA, S1PR1, CD44, HOXA5, FOXF1, ALDH1A3, NKX2-1, NR2F2, IPMK, DVL2, NKX2-6, TBX4, VANGL2, FOXA1, PCDH8, CELSR1, KDR, HOXB4, IRF6, SIX1, TGIF1, TFAP2A, BMP7	1240	227	13528	1.68211	0.999961	0.0817306	5.10675
GOTERM_BP_FAT	GO:0010629~negative regulation of gene expression	66	0.42057	0.00287071	FOXK1, THRB, PPARG, TBX20, PAX5, ZEB2, PAX2, GLI2, NR2E1, KDM1A, HOXC8, AES, NKX6-2, FOXF2, PIWIL1, RARB, NR2F2, NRG1, KCNQ1, GSC, SOX14, VAX2, MXD4, CTNNBIP1, MSX1, HES3, TGIF1, ZFPM2, CUX1, RASD1, EIF2C4, SBNO2, GLIS1, BCL2L1, PRDM16, WT1, NR2C1, CALCA, HOXA2, SORBS3, HOXA7, GATAD2A, NKX2-1, POU3F3, LBXCOR1, NKX2-5, SIM2, CEBPA, DNMT3A, IKZF1, JARID2, TRIM28, FOXA1, SKI, WWTR1, FOXP1, HOXB4, DL…	1240	504	13528	1.42865	0.999963	0.0815531	5.13717
SP_PIR_KEYWORDS	transmembrane	466	2.96948	0.00291923	RFT1, SGMS2, GBGT1, SCN3B, SLC9A3, C20ORF103, C1ORF70, CDH22, KCNK9, INTS5, HIGD1A, HTR1E, PTPRF, C6ORF35, GRIN2A, PIK3IP1, TMEM132E, CWH43, MC2R, ST14, ROR1, ROR2, ORAI2, C16ORF91, ERBB4, PTH1R, BCL2L1, KCNJ3, SORCS2, SORCS3, ADRB3, DAGLA, PVRL1, TMEM125, LFNG, PTH2R, PCDH10, PPAPDC1B, VDAC3, SYNGR3, RGS9BP, VDAC1, KIAA1409, APCDD1L, CD209, TMEM119, CHRNG, BTBD11, OPRM1, KCNK16, GLRA3, RTN2, KCN…	1617	4973	19235	1.11468	0.834362	0.0530257	4.23987
GOTERM_BP_FAT	GO:0030878~thyroid gland development	6	0.0382336	0.00292451	HOXB3, HOXA5, SIX1, FOXE1, NKX2-1, NKX2-5	1240	12	13528	5.45484	0.99997	0.0823614	5.23103
GOTERM_MF_FAT	GO:0043167~ion binding	433	2.75919	0.00293038	LTBP3, GBGT1, SCN3B, SLC9A3, LTBP4, RORC, CDH22, MAP3K6, KCNK9, ZNF396, LUC7L2, DDAH1, PTPRF, GRIN2A, ZNF791, COLEC11, SPIRE2, MARK1, ZNF500, ZNF234, FAM90A13, ADAMTS9, PITPNM2, PITPNM3, ZNF784, ZNF785, ZNHIT1, ADAMTS5, UNC13A, ZNF79, CYP1B1, PPP2R3A, ZNF230, KCNJ3, ZNF512, ADAP1, DAGLA, CDADC1, ZNF69, DNMT3A, ZNF625, ESRRB, PCDH10, SPHK1, HBA1, CDC42BPG, CD209, ZNF219, RERE, CDC42BPB, KCNK16, NU…	1191	4241	12983	1.11297	0.965272	0.213384	4.6072
INTERPRO	IPR001134:Netrin domain	8	0.0509781	0.00293072	WFIKKN2, WFIKKN1, SFRP2, C4B, SFRP4, NTN5, TIMP2, NTN1	1479	23	16659	3.91781	0.995041	0.148541	4.86447
GOTERM_MF_FAT	GO:0005003~ephrin receptor activity	7	0.0446059	0.00298698	EPHA5, EPHA7, EPHA6, EFNA3, EPHA10, EPHB4, EPHB1	1191	17	12983	4.48862	0.967457	0.204152	4.69419
GOTERM_BP_FAT	GO:0001568~blood vessel development	37	0.235774	0.00303515	NRP1, PDGFA, TBX20, FGF10, ENPEP, WT1, SEMA5A, T, ARHGAP22, CHD7, S1PR1, CD44, APOE, PTK2B, FOXF1, CCBE1, GBX2, PLCD1, HS6ST1, SOX17, NR2F2, ANGPT2, NKX2-5, TBX4, CSRP3, COL5A1, SLIT2, KDR, CDH13, NOTCH1, MEOX2, NTRK2, FOXC2, ZFPM2, COL1A1, TNFSF12-TNFSF13, ACVR1	1240	245	13528	1.64758	0.999979	0.0846758	5.42375
GOTERM_BP_FAT	GO:0031327~negative regulation of cellular biosynthetic process	72	0.458803	0.00303605	FOXK1, THRB, PDGFB, PDGFA, INS-IGF2, PPARG, TBX20, PAX5, ZEB2, PAX2, GLI2, NR2E1, EIF4EBP3, KDM1A, HOXC8, AES, NKX6-2, FOXF2, RARB, NR2F2, NRG1, PRKCA, GSC, SOX14, VAX2, INHA, SIGIRR, MXD4, CTNNBIP1, MSX1, HES3, TGIF1, ZFPM2, CUX1, RASD1, EIF2C4, PALM, SBNO2, GLIS1, PRDM16, WT1, NR2C1, CALCA, HOXA2, SORBS3, HOXA7, GATAD2A, LBXCOR1, NKX2-1, POU3F3, AATF, NKX2-5, SIM2, CEBPA, DNMT3A, IKZF1, JARID2,…	1240	561	13528	1.40017	0.99998	0.0840411	5.42532
GOTERM_BP_FAT	GO:0048514~blood vessel morphogenesis	33	0.210285	0.00306696	NRP1, PDGFA, TBX20, FGF10, ENPEP, WT1, SEMA5A, T, ARHGAP22, S1PR1, APOE, PTK2B, FOXF1, CCBE1, GBX2, PLCD1, HS6ST1, SOX17, NR2F2, NKX2-5, ANGPT2, TBX4, CSRP3, SLIT2, KDR, CDH13, NOTCH1, MEOX2, NTRK2, FOXC2, ZFPM2, TNFSF12-TNFSF13, ACVR1	1240	211	13528	1.70625	0.999982	0.0842059	5.4791
UP_SEQ_FEATURE	domain:EGF-like 11	6	0.0382336	0.00306783	LRP1, TNXB, LRP2, MEGF6, MEGF11, MEGF10	1613	13	19113	5.46893	0.999992	0.208399	5.52052
UP_SEQ_FEATURE	transmembrane region	462	2.94399	0.00308123	RFT1, SGMS2, GBGT1, SCN3B, SLC9A3, C20ORF103, C1ORF70, CDH22, KCNK9, INTS5, HIGD1A, HTR1E, PTPRF, C6ORF35, GRIN2A, PIK3IP1, TMEM132E, CWH43, MC2R, ST14, ROR1, ROR2, ORAI2, C16ORF91, ERBB4, PTH1R, BCL2L1, KCNJ3, SORCS2, SORCS3, ADRB3, DAGLA, PVRL1, TMEM125, LFNG, PTH2R, PCDH10, PPAPDC1B, VDAC3, SYNGR3, RGS9BP, VDAC1, KIAA1409, APCDD1L, CD209, TMEM119, CHRNG, BTBD11, OPRM1, KCNK16, GLRA3, RTN2, KCN…	1613	4911	19113	1.11472	0.999992	0.20556	5.54399
INTERPRO	IPR012680:Laminin G, subdomain 2	11	0.0700949	0.00308462	CNTNAP5, CNTNAP2, NRXN1, CELSR1, COL5A3, COL24A1, COL11A2, COL11A1, COL5A1, SLIT2, SLIT3	1479	42	16659	2.95001	0.996249	0.151498	5.11366
GOTERM_BP_FAT	GO:0007268~synaptic transmission	43	0.274008	0.00319651	SLC6A1, GRIK1, GLRA3, LPAR3, PPT1, DFNB31, WNT2, KCNQ3, PVRL1, APOE, DLG4, APBA1, HTR1E, KCNMA1, PRKCA, GABRA2, GPR176, PTPRF, NTF3, DLGAP2, NPBWR1, SLC12A5, GRIN1, GRIN2A, GRIA4, NRXN1, NTSR1, VDAC3, VDAC1, CTNNA2, SLC17A7, GRM4, ACCN1, NPY, GRIA2, HTR7, SLC6A5, HTR6, RAB14, AKAP5, CACNA1E, SLC5A7, SST	1240	298	13528	1.57422	0.999988	0.0869384	5.70417
PIR_SUPERFAMILY	PIRSF000666:TyrPK_ephrin_receptor	6	0.0382336	0.00322935	EPHA5, EPHA7, EPHA6, EPHA10, EPHB4, EPHB1	633	13	7396	5.39264	0.880581	0.507555	4.72144
GOTERM_BP_FAT	GO:0045597~positive regulation of cell differentiation	35	0.223029	0.00329371	XRCC2, PDLIM7, THRB, STAR, INS-IGF2, PPARG, PAX6, GLI2, CALCA, ACVR1B, BDNF, TIAM1, NKX6-2, AP3D1, NRG1, NKX2-5, NKX2-2, APC, PTPRF, NTF3, IKZF1, FOXA1, NTN1, SLIT2, NOTCH1, TNFSF11, TGIF1, CAMK1, NEUROD1, NGFR, WNT9A, BMP7, ZFHX3, IGFBP3, ACVR1	1240	229	13528	1.66742	0.999992	0.0887868	5.87271
SMART	SM00038:COLFI	6	0.0382336	0.00332687	COL1A1, COL5A3, COL24A1, COL11A2, COL11A1, COL5A1	950	11	9079	5.21282	0.66924	0.115674	4.42118
GOTERM_BP_FAT	GO:0009890~negative regulation of biosynthetic process	73	0.465176	0.00333803	FOXK1, THRB, PDGFB, PDGFA, INS-IGF2, PPARG, TBX20, PAX5, ZEB2, GLI2, PAX2, NR2E1, EIF4EBP3, KDM1A, HOXC8, AES, APOE, NKX6-2, FOXF2, RARB, NR2F2, NRG1, PRKCA, GSC, SOX14, VAX2, INHA, SIGIRR, MXD4, CTNNBIP1, MSX1, HES3, TGIF1, ZFPM2, CUX1, RASD1, EIF2C4, PALM, SBNO2, GLIS1, PRDM16, WT1, NR2C1, CALCA, HOXA2, SORBS3, HOXA7, GATAD2A, LBXCOR1, NKX2-1, POU3F3, AATF, NKX2-5, SIM2, CEBPA, DNMT3A, IKZF1, J…	1240	573	13528	1.38989	0.999993	0.0892523	5.94946
GOTERM_BP_FAT	GO:0007190~activation of adenylate cyclase activity	13	0.0828395	0.00354314	OPRM1, ADCY4, ADCY8, PTH1R, ADCY6, CALCA, ADRB3, GALR1, GNAQ, HTR7, NTRK2, GIPR, GLP1R	1240	55	13528	2.57865	0.999997	0.0937763	6.30391
GOTERM_CC_FAT	GO:0016323~basolateral plasma membrane	31	0.19754	0.00360396	OPRM1, DLC1, ERBB4, BCAR1, PTH1R, NEDD9, KEAP1, ATP6V1B1, TENC1, VCL, WNT2, SORBS3, P2RY6, ANK1, CD44, SLC23A2, PTK2B, P2RY2, SLC12A6, NOX4, DIXDC1, MYO1C, ARHGEF7, LPP, MUC20, MET, ACTN1, CTNNA2, SLC4A11, FAIM3, PARVA	1132	203	12782	1.72432	0.84702	0.104558	5.09359
GOTERM_BP_FAT	GO:0042490~mechanoreceptor differentiation	9	0.0573504	0.00361312	DFNB31, KCNMA1, BDNF, NTF3, MYO7A, NTRK2, POU4F3, CUX1, C17ORF28	1240	29	13528	3.38576	0.999997	0.0948358	6.42454
GOTERM_MF_FAT	GO:0030971~receptor tyrosine kinase binding	5	0.0318613	0.00363572	PITPNM3, NRG3, PTPRF, SQSTM1, NRG1	1191	8	12983	6.81308	0.984555	0.229454	5.68603
UP_SEQ_FEATURE	DNA-binding region:Nuclear receptor	11	0.0700949	0.00365927	NR1D1, THRB, PPARG, ESR1, NR3C2, RORC, RARB, NR2F2, NR2E1, NR2C1, NR5A1	1613	45	19113	2.89651	0.999999	0.235177	6.55111
UP_SEQ_FEATURE	zinc finger region:NR C4-type	11	0.0700949	0.00365927	NR1D1, THRB, PPARG, ESR1, NR3C2, RORC, RARB, NR2F2, NR2E1, NR2C1, NR5A1	1613	45	19113	2.89651	0.999999	0.235177	6.55111
UP_SEQ_FEATURE	domain:Fibronectin type-III 5	11	0.0700949	0.00365927	DCC, TNXB, PTPRF, FNDC1, TNR, SORL1, SDK2, SDK1, DSCAML1, FNDC3A, DSCAM	1613	45	19113	2.89651	0.999999	0.235177	6.55111
UP_SEQ_FEATURE	domain:TSP type-1 5	8	0.0509781	0.00370699	SEMA5A, ADAMTS9, ADAMTS19, ADAMTSL3, ADAMTSL4, BAI1, ADAMTS10, SPON1	1613	25	19113	3.79179	0.999999	0.233935	6.63379
UP_SEQ_FEATURE	domain:Fibronectin type-III 3	16	0.101956	0.00371109	DCC, TNXB, PTPRF, SORL1, SDK2, SDK1, DSCAML1, IGFN1, SNED1, FNDC1, TNR, CNTN2, CNTN4, FNDC3A, CHL1, DSCAM	1613	83	19113	2.28421	0.999999	0.230368	6.64089
INTERPRO	IPR016257:Tyrosine-protein kinase, ephrin receptor	6	0.0382336	0.00383033	EPHA5, EPHA7, EPHA6, EPHA10, EPHB4, EPHB1	1479	13	16659	5.19863	0.99903	0.17983	6.31241
PIR_SUPERFAMILY	PIRSF001784:int-1 transforming protein	7	0.0446059	0.00391768	WNT2, WNT5A, WNT16, WNT5B, WNT3A, WNT9A, WNT2B	633	19	7396	4.30465	0.924148	0.475203	5.70053
GOTERM_BP_FAT	GO:0006811~ion transport	93	0.592621	0.00408911	SLC22A17, KCNK16, STEAP4, SLC36A2, SLC44A2, GRIK1, SCN3B, SLC9A3, GLRA3, KCNJ10, KCNK10, WNT2, KCNQ3, KCNK9, SLC24A4, SLC24A3, SLC23A2, SLC24A2, WNK4, ANO7, KCNQ1, OCA2, KCNG1, SLC12A6, KCNMA1, SGK1, KCND3, PTGER3, TRPA1, GRIN2A, SLC24A5, CLIC1, SLC34A3, ATP6V1A, BSPRY, ATP2C1, PSEN2, LCK, TMCO3, KCNH2, STEAP1, KCNMB3, FXYD3, KCNA2, KCNA4, KCNA6, ATP6V1B1, KCNJ3, SFXN5, P2RY6, TTYH2, TTYH1, SLC30…	1240	768	13528	1.32109	1	0.105888	7.24121
GOTERM_MF_FAT	GO:0003707~steroid hormone receptor activity	12	0.0764672	0.00410192	NR1D1, THRB, ESRRB, PPARG, ESR1, NR3C2, RORC, RARB, NR2F2, NR2E1, NR2C1, NR5A1	1191	49	12983	2.66961	0.990962	0.241828	6.3928
GOTERM_BP_FAT	GO:0042472~inner ear morphogenesis	13	0.0828395	0.00414191	CHD7, MAFB, ITGA8, MYO7A, WNT3A, SIX1, POU4F3, GBX2, FGF10, PAX2, COL11A1, HMX3, C17ORF28	1240	56	13528	2.5326	1	0.106409	7.33138
GOTERM_BP_FAT	GO:0045762~positive regulation of adenylate cyclase activity	13	0.0828395	0.00414191	OPRM1, ADCY4, ADCY8, PTH1R, ADCY6, CALCA, ADRB3, GALR1, GNAQ, HTR7, NTRK2, GIPR, GLP1R	1240	56	13528	2.5326	1	0.106409	7.33138
GOTERM_BP_FAT	GO:0006140~regulation of nucleotide metabolic process	21	0.133818	0.0041432	OPRM1, PALM, ADCY4, ADCY8, ADCY6, PTH1R, PGAM1, NPR1, TIMP2, CALCA, GRM4, ADRB3, S1PR1, GNAQ, GALR1, APOE, HTR7, GIPR, NTRK2, ADRA2A, GLP1R	1240	116	13528	1.97503	1	0.105679	7.33359
UP_SEQ_FEATURE	compositionally biased region:Ser/Thr-rich	9	0.0573504	0.00421876	MEIS3, NRG3, ROR1, ROR2, NGFR, NRG1, VSX2, IGFBP3, NRG2	1613	32	19113	3.33263	1	0.253474	7.51623
UP_SEQ_FEATURE	domain:Fibrinogen C-terminal	9	0.0573504	0.00421876	TNXB, CNTNAP5, TNR, FCN2, CNTNAP2, FGL1, ANGPTL2, ANGPT2, ANGPT4	1613	32	19113	3.33263	1	0.253474	7.51623
GOTERM_MF_FAT	GO:0008092~cytoskeletal protein binding	65	0.414197	0.00438685	MYO7A, SDC2, VCL, ANK1, APOE, MTUS2, KCNMA1, DYNC1I1, DBNL, ACTA1, NCALD, BAIAP2, MYH3, NEIL2, RPH3AL, ACTN1, SPIRE2, PALLD, FLNB, EPB41L3, EPB41L1, CCR5, ARPC5L, MIB2, FRMD4A, CLIP1, CLIP2, ARL8B, LCP1, SPTB, PARVA, ADD1, TRIOBP, ABLIM2, TPPP3, SSFA2, ABLIM3, FHL3, GPAA1, ESPN, SORBS3, NUMA1, SORBS2, WIPF3, OBSL1, AATF, SSX2IP, HIP1, APC, SYNPO, DIXDC1, PHACTR1, PHACTR3, MYO1C, PTPN3, GAS7, MPRI…	1191	504	12983	1.40587	0.993487	0.243964	6.8223
GOTERM_MF_FAT	GO:0046872~metal ion binding	421	2.68272	0.00463827	GBGT1, SCN3B, LTBP3, SLC9A3, LTBP4, RORC, CDH22, MAP3K6, KCNK9, ZNF396, LUC7L2, DDAH1, GRIN2A, ZNF791, COLEC11, SPIRE2, MARK1, ZNF500, ZNF234, FAM90A13, ADAMTS9, PITPNM2, PITPNM3, ZNF784, ZNF785, ZNHIT1, ADAMTS5, UNC13A, ZNF79, CYP1B1, PPP2R3A, ZNF230, KCNJ3, ZNF512, ADAP1, DAGLA, CDADC1, ZNF69, DNMT3A, ZNF625, ESRRB, PCDH10, SPHK1, HBA1, CDC42BPG, CD209, ZNF219, RERE, CDC42BPB, KCNK16, NUAK2, MM…	1191	4140	12983	1.10852	0.995123	0.244343	7.19977
GOTERM_BP_FAT	GO:0001838~embryonic epithelial tube formation	11	0.0700949	0.00464245	DVL2, DLC1, RGMA, T, VANGL2, PTK7, TGIF1, TFAP2A, ZEB2, CELSR1, IPMK	1240	43	13528	2.79085	1	0.116831	8.18211
INTERPRO	IPR005816:Secreted growth factor Wnt protein	7	0.0446059	0.00476051	WNT2, WNT5A, WNT16, WNT5B, WNT3A, WNT9A, WNT2B	1479	19	16659	4.14978	0.999821	0.2131	7.78772
INTERPRO	IPR018161:Secreted growth factor Wnt protein, conserved site	7	0.0446059	0.00476051	WNT2, WNT5A, WNT16, WNT5B, WNT3A, WNT9A, WNT2B	1479	19	16659	4.14978	0.999821	0.2131	7.78772
INTERPRO	IPR005817:Wnt superfamily	7	0.0446059	0.00476051	WNT2, WNT5A, WNT16, WNT5B, WNT3A, WNT9A, WNT2B	1479	19	16659	4.14978	0.999821	0.2131	7.78772
GOTERM_CC_FAT	GO:0005912~adherens junction	25	0.159307	0.004815	OPRM1, DLC1, BCAR1, CTNND2, NEDD9, KEAP1, CDH3, TENC1, VCL, WNT2, SORBS3, PVRL1, CD44, PTK2B, SSX2IP, APC, NOX4, DIXDC1, LPP, ARHGEF7, ACTN1, CTNNA2, PKP2, FAIM3, PARVA	1132	155	12782	1.82121	0.918719	0.130151	6.75024
GOTERM_BP_FAT	GO:0031281~positive regulation of cyclase activity	13	0.0828395	0.00481918	OPRM1, ADCY4, ADCY8, PTH1R, ADCY6, CALCA, ADRB3, GALR1, GNAQ, HTR7, NTRK2, GIPR, GLP1R	1240	57	13528	2.48817	1	0.120161	8.48072
GOTERM_BP_FAT	GO:0006812~cation transport	70	0.446059	0.0048629	KCNK16, STEAP4, SLC36A2, SLC44A2, SCN3B, SLC9A3, KCNJ10, KCNK10, KCNQ3, KCNK9, SLC24A4, SLC24A3, SLC23A2, SLC24A2, KCNQ1, KCNG1, SLC12A6, KCNMA1, KCND3, SGK1, TRPA1, GRIN2A, SLC24A5, SLC34A3, ATP6V1A, BSPRY, ATP2C1, PSEN2, LCK, TMCO3, KCNH2, STEAP1, KCNMB3, KCNA2, KCNA4, KCNA6, ATP6V1B1, KCNJ3, SFXN5, TTYH1, SLC30A2, SCNN1G, SLC39A4, SLC30A9, NFATC1, HCN1, TCIRG1, CACNA2D1, SLC8A1, SLC12A5, GRIN1…	1240	553	13528	1.38097	1	0.120344	8.55446
SP_PIR_KEYWORDS	alternative promoter usage	11	0.0700949	0.00495476	CYB5R3, DNMT3A, SGK1, BDNF, ANK1, GGT1, SHC1, NRXN1, PRDM16, FNDC3A, SGEF	1617	47	19235	2.78405	0.952866	0.0859277	7.0964
KEGG_PATHWAY	hsa04510:Focal adhesion	31	0.19754	0.0049557	PDGFB, PDGFA, BCAR1, ITGA10, VCL, LAMB4, PAK7, TNR, SHC1, COL11A2, COL11A1, THBS2, PRKCA, TNXB, FLT4, MET, PIK3CD, ACTN1, HGF, VAV2, COL5A3, FLNB, COL5A1, KDR, SPDYA, ITGA9, ITGA8, PDGFRB, COL1A1, MYLK, PARVA	469	201	5085	1.67218	0.570255	0.19034	5.88089
GOTERM_BP_FAT	GO:0019932~second-messenger-mediated signaling	35	0.223029	0.00497864	OPRM1, ADCY4, ADCY8, ADCY6, PTH1R, GNG13, LPAR3, CAMKK2, CALCA, ADRB3, P2RY6, S1PR1, GALR1, APOE, P2RY2, MC3R, TUBB3, HTR1E, TBL3, PTGER3, SPHK1, PIK3CD, GRM4, NPY, GNAQ, ADM, CHRM2, HTR7, HTR6, MC2R, GIPR, PDE9A, GLP1R, PTAFR, MTNR1A	1240	235	13528	1.62485	1	0.122184	8.74937
KEGG_PATHWAY	hsa04020:Calcium signaling pathway	28	0.178424	0.00516344	ADCY4, ERBB4, ADCY8, TACR2, ADRB3, PDE1B, PTK2B, PLCD1, PRKCA, SLC8A1, PTGER3, SPHK1, GRIN1, GRIN2A, NTSR1, VDAC3, VDAC1, GNAQ, CHRM2, HTR7, HTR6, CACNA1G, CACNA1H, PDGFRB, CACNA1E, CACNA1D, MYLK, PTAFR	469	176	5085	1.7249	0.585242	0.161392	6.12033
GOTERM_BP_FAT	GO:0035113~embryonic appendage morphogenesis	17	0.108329	0.0051702	WNT5A, TBX4, HOXD12, HOXD13, SKI, HOXC10, NOTCH1, CHD7, ECE1, MSX1, GNAQ, PSEN2, CYP26B1, RARB, WNT9A, ALX4, PBX2	1240	87	13528	2.13178	1	0.125723	9.0711
GOTERM_BP_FAT	GO:0030326~embryonic limb morphogenesis	17	0.108329	0.0051702	WNT5A, TBX4, HOXD12, HOXD13, SKI, HOXC10, NOTCH1, CHD7, ECE1, MSX1, GNAQ, PSEN2, CYP26B1, RARB, WNT9A, ALX4, PBX2	1240	87	13528	2.13178	1	0.125723	9.0711
INTERPRO	IPR001791:Laminin G	11	0.0700949	0.00524262	C21ORF29, CNTNAP5, CNTNAP2, NRXN1, CELSR1, COL5A3, COL11A2, COL11A1, COL5A1, SLIT2, SLIT3	1479	45	16659	2.75335	0.999925	0.226519	8.54374
UP_SEQ_FEATURE	domain:EGF-like 20	4	0.0254891	0.00525824	NOTCH3, NOTCH1, LRP1, MEGF6	1613	5	19113	9.47948	1	0.30095	9.28437
SP_PIR_KEYWORDS	calmodulin-binding	20	0.127445	0.0052875	SLC8A1, MYO1C, MARCKSL1, MYO7A, MYH3, SPHK1, RRAD, CAMKK1, CAMKK2, PDE1B, REM1, AKAP5, MYH11, SPTBN1, CAMK1, NRGN, MYH14, MYLK, ADD1, CAMK1D	1617	120	19235	1.98258	0.961629	0.0889481	7.55573
GOTERM_MF_FAT	GO:0043169~cation binding	424	2.70184	0.00536796	LTBP3, GBGT1, SCN3B, SLC9A3, LTBP4, RORC, CDH22, MAP3K6, KCNK9, ZNF396, LUC7L2, DDAH1, GRIN2A, ZNF791, COLEC11, SPIRE2, MARK1, ZNF500, ZNF234, FAM90A13, ADAMTS9, PITPNM2, PITPNM3, ZNF784, ZNF785, ZNHIT1, ADAMTS5, UNC13A, ZNF79, CYP1B1, PPP2R3A, ZNF230, KCNJ3, ZNF512, ADAP1, DAGLA, CDADC1, ZNF69, DNMT3A, ZNF625, ESRRB, PCDH10, SPHK1, HBA1, CDC42BPG, CD209, ZNF219, RERE, CDC42BPB, KCNK16, NUAK2, MM…	1191	4179	12983	1.106	0.997894	0.26519	8.28716
INTERPRO	IPR004837:Sodium/calcium exchanger membrane region	5	0.0318613	0.0054008	SLC8A1, SLC24A4, SLC24A3, SLC24A2, SLC24A5	1479	9	16659	6.25761	0.999944	0.227143	8.79051
GOTERM_BP_FAT	GO:0021537~telencephalon development	14	0.0892118	0.00541864	ERBB4, WNT3A, GRIN1, PAX6, PEX5, ZEB2, LMX1A, NR2E1, ASCL1, DLX2, DAB1, ALDH1A3, POU3F3, NKX2-1	1240	65	13528	2.34978	1	0.130478	9.48678
GOTERM_MF_FAT	GO:0016564~transcription repressor activity	44	0.28038	0.00548418	SBNO2, FOXK1, THRB, PPARG, PRDM16, NR2E1, NR2C1, KDM1A, HOXC8, AES, NR1D1, NMRAL1, BCL11A, HOXA7, GATAD2A, POU3F3, LBXCOR1, NR2F2, NKX2-5, SIM2, IKZF4, IKZF1, SOX14, JARID2, TRIM28, RUNX1T1, SKI, WWTR1, MSC, FOXP1, MXD4, HDAC4, HOXB4, MSX1, PHB2, RNF2, BCL6B, FOXE1, MNT, TGIF1, ZFPM2, CUX1, ZNF219, ZFHX3	1191	316	12983	1.51785	0.998158	0.259064	8.45925
GOTERM_BP_FAT	GO:0032012~regulation of ARF protein signal transduction	11	0.0700949	0.00552545	ARFGAP1, AGAP11, AGFG1, CYTH1, AGFG2, ACAP2, PSD4, AGAP1, IQSEC1, AGAP3, ADAP1	1240	44	13528	2.72742	1	0.131987	9.66492
GOTERM_BP_FAT	GO:0001656~metanephros development	11	0.0700949	0.00552545	BDNF, CD44, LHX1, ITGA8, SIX1, FOXC2, RARB, PAX2, GDNF, WT1, SLIT2	1240	44	13528	2.72742	1	0.131987	9.66492
GOTERM_BP_FAT	GO:0035148~tube lumen formation	11	0.0700949	0.00552545	DVL2, DLC1, RGMA, T, VANGL2, PTK7, TGIF1, TFAP2A, ZEB2, CELSR1, IPMK	1240	44	13528	2.72742	1	0.131987	9.66492
INTERPRO	IPR001426:Receptor tyrosine kinase, class V, conserved site	6	0.0382336	0.0055274	EPHA5, EPHA7, EPHA6, EPHA10, EPHB4, EPHB1	1479	14	16659	4.8273	0.999956	0.226597	8.98757
INTERPRO	IPR001090:Ephrin receptor, ligand binding	6	0.0382336	0.0055274	EPHA5, EPHA7, EPHA6, EPHA10, EPHB4, EPHB1	1479	14	16659	4.8273	0.999956	0.226597	8.98757
GOTERM_BP_FAT	GO:0048483~autonomic nervous system development	7	0.0446059	0.00556476	SOX10, EGR2, NTF3, HES3, GBX2, TLX2, GFRA3	1240	19	13528	4.01935	1	0.13198	9.73041
GOTERM_BP_FAT	GO:0007517~muscle organ development	32	0.203913	0.00568076	FOXK1, MRAS, CTF1, FHL3, GPHN, OBSL1, RARB, NR2F2, NRG1, ALX4, COL11A1, NKX2-5, GSC, ACTA1, NKX2-6, MYH3, MET, CHODL, CSRP3, FLNB, FOXP1, MEF2D, MSX1, MEOX2, SVIL, SIX1, MYH11, CACNA1H, FOXC2, PDGFRB, ZFPM2, SGCE	1240	211	13528	1.65455	1	0.133657	9.92338
INTERPRO	IPR002181:Fibrinogen, alpha/beta/gamma chain, C-terminal globular	9	0.0573504	0.00573206	TNXB, CNTNAP5, TNR, FCN2, CNTNAP2, FGL1, ANGPTL2, ANGPT2, ANGPT4	1479	32	16659	3.16791	0.999969	0.228821	9.30529
SP_PIR_KEYWORDS	LIM domain	14	0.0892118	0.00575422	ABLIM2, PDLIM7, LPP, LMO3, MICAL2, ABLIM3, MICAL3, LDB3, FHL3, PDLIM2, LMX1A, ISL1, CSRP3, LHX1	1617	71	19235	2.34559	0.971248	0.0938814	8.19642
GOTERM_BP_FAT	GO:0010324~membrane invagination	33	0.210285	0.0058259	PDLIM7, SLC9A3, MYO7A, SORL1, PPT1, MEGF10, SCARF1, ADRB3, ELMOD3, APOE, FCN2, SH3D20, AP3B2, DLG4, FCER1G, EHD1, CLINT1, EHD2, HIP1, GHR, DBNL, MRC2, LRP1, GRIA2, RAB18, TFRC, FNBP1L, CD209, RAB34, LRP2, SCARA5, DNM1, EPN2	1240	220	13528	1.63645	1	0.135941	10.1643
GOTERM_BP_FAT	GO:0006897~endocytosis	33	0.210285	0.0058259	PDLIM7, SLC9A3, MYO7A, SORL1, PPT1, MEGF10, SCARF1, ADRB3, ELMOD3, APOE, FCN2, SH3D20, AP3B2, DLG4, FCER1G, EHD1, CLINT1, EHD2, HIP1, GHR, DBNL, MRC2, LRP1, GRIA2, RAB18, TFRC, FNBP1L, CD209, RAB34, LRP2, SCARA5, DNM1, EPN2	1240	220	13528	1.63645	1	0.135941	10.1643
GOTERM_CC_FAT	GO:0030136~clathrin-coated vesicle	22	0.14019	0.00587936	GABRA2, AP1G2, NCALD, SYT10, SYT2, GRIN1, RGS19, SYT6, PPT1, SYT7, SYNGR3, SLC17A7, LRP1, ECE1, GRIA2, RAB14, SV2B, SIAH1, CLINT1, APBA1, HIP1, EPN2	1132	132	12782	1.88192	0.953406	0.149034	8.18396
GOTERM_BP_FAT	GO:0001822~kidney development	18	0.114701	0.00597175	WWTR1, GLI2, PAX2, GDNF, SLIT2, WT1, BDNF, CD44, LHX1, ALDH1A3, ITGA8, SIX1, POU3F3, PDGFRB, FOXC2, RARB, BMP7, APC	1240	96	13528	2.04556	1	0.138204	10.4058
GOTERM_MF_FAT	GO:0042277~peptide binding	31	0.19754	0.00597233	OPRM1, QRFPR, PRLHR, OPCML, TACR2, PEX5, SLC7A5, SORCS2, SORCS3, ECE1, CXCR5, GALR1, MSLN, NPFFR2, MC3R, TNPO2, TUBB3, GHR, KDELR3, CSNK1G2, NPBWR1, NPR1, SIGMAR1, NTSR1, PPIG, PRLR, CCR5, HTR7, CD209, MC2R, GLP1R	1191	203	12983	1.66467	0.99895	0.267846	9.17873
INTERPRO	IPR004481:K+-dependent Na+/Ca+ exchanger-like	4	0.0254891	0.00607747	SLC24A4, SLC24A3, SLC24A2, SLC24A5	1479	5	16659	9.01095	0.999984	0.235719	9.83914
GOTERM_BP_FAT	GO:0050801~ion homeostasis	54	0.344102	0.00609135	GRIK1, SLC9A3, LPAR3, S1PR1, APOE, SLC24A3, SLC24A2, KCNQ1, PRKCA, SLC12A6, KCNMA1, PTGER3, EGR2, GRIN2A, SLC34A3, ADM, GNAQ, CCR5, ATP2C1, GIPR, LCK, KCNH2, GLP1R, KCNMB3, PRKCZ, CCK, PTH1R, GPR6, NR3C2, PPT1, BCL2L1, CLDN11, ATP6V1B1, CALCA, C11ORF9, PTK2B, P2RY2, SLC39A4, SLC8A1, NTF3, SLC12A5, GRIN1, NPR1, MAL, ABCB6, CSRP3, KDR, ATP6V0E2, SLC4A11, TFRC, CACNA1G, EPOR, SCARA5, CHRNG	1240	409	13528	1.4404	1	0.139869	10.6033
GOTERM_MF_FAT	GO:0004672~protein kinase activity	75	0.47792	0.00618813	NRP1, NUAK2, STK38, LTBP4, STK35, EFNA3, FES, CAMKK1, CAMKK2, WNT2, PSKH2, MAP3K6, ACVR1B, PAK7, ADCK1, WNK4, ANKK1, MATK, PRKCA, SGK1, STK25, STK24, CSNK1G2, ALK, PRKCE, WEE1, MARK1, MAST3, HUNK, MAST1, LCK, ROR1, CAMK1, ROR2, PDGFRB, KCNH2, LRRK1, MAP3K12, ACVR1, CAMK1D, PRKCZ, POLR2G, ERBB4, PTK7, BRSK2, EPHA10, MAPKAPK2, EPHB4, EPHB1, STK32C, PTK2B, LMTK2, LMTK3, STK19, BRD2, NIN, ALPK3, LY6G…	1191	606	12983	1.34912	0.999181	0.265833	9.49512
GOTERM_BP_FAT	GO:0042471~ear morphogenesis	14	0.0892118	0.00619619	HOXA2, CHD7, MAFB, ITGA8, MYO7A, WNT3A, SIX1, POU4F3, GBX2, FGF10, PAX2, COL11A1, HMX3, C17ORF28	1240	66	13528	2.31417	1	0.141196	10.7761
GOTERM_CC_FAT	GO:0009986~cell surface	46	0.293124	0.00621004	FRAS1, PPFIA2, MICA, PDGFB, RTN4RL1, PDGFA, FCER2, SLC9A3, DSCAML1, FGF10, PDLIM2, BCAM, ENPEP, TIMP2, EPHB4, KCNJ3, MMP25, GPC5, ACVR1B, RGMA, WISP2, ECE1, S1PR1, CD44, HSPA2, APOE, TNR, GPC6, FCER1G, HHIP, SCNN1G, PCSK6, GHR, KCNMA1, P4HB, NCAM1, LAMP1, CDH13, LRP1, PRLR, CCR5, NTRK2, CNTN2, SCARA5, SPTB, GFRA3	1132	348	12782	1.49256	0.960808	0.149529	8.62521
GOTERM_MF_FAT	GO:0005244~voltage-gated ion channel activity	30	0.191168	0.00621844	KCNK16, SCN3B, KCNA2, KCNA4, KCNJ10, KCNA6, KCNJ3, KCNK10, KCNK9, KCNQ3, KCNQ1, KCNG1, HCN1, KCNMA1, CACNA2D1, KCND3, GRIN2A, CLIC1, VDAC3, VDAC1, KCTD8, CACNA1G, CACNA1H, KCNF1, CACNA1E, KCTD16, KCNH2, CLCN7, CACNA1D, KCTD11	1191	195	12983	1.67707	0.999209	0.2574	9.53946
GOTERM_MF_FAT	GO:0022832~voltage-gated channel activity	30	0.191168	0.00621844	KCNK16, SCN3B, KCNA2, KCNA4, KCNJ10, KCNA6, KCNJ3, KCNK10, KCNK9, KCNQ3, KCNQ1, KCNG1, HCN1, KCNMA1, CACNA2D1, KCND3, GRIN2A, CLIC1, VDAC3, VDAC1, KCTD8, CACNA1G, CACNA1H, KCNF1, CACNA1E, KCTD16, KCNH2, CLCN7, CACNA1D, KCTD11	1191	195	12983	1.67707	0.999209	0.2574	9.53946
SP_PIR_KEYWORDS	wnt signaling pathway	20	0.127445	0.00633395	WNT5A, DVL2, DIXDC1, WNT16, WNT5B, CSNK1G2, LY6G5B, WNT3A, TLE3, WNT2B, WNT2, SENP2, CTNNBIP1, DKK3, AES, NXN, SFRP2, SFRP4, WNT9A, APC	1617	122	19235	1.95008	0.979915	0.100229	8.98649
GOTERM_BP_FAT	GO:0051349~positive regulation of lyase activity	13	0.0828395	0.00643752	OPRM1, ADCY4, ADCY8, PTH1R, ADCY6, CALCA, ADRB3, GALR1, GNAQ, HTR7, NTRK2, GIPR, GLP1R	1240	59	13528	2.40383	1	0.145363	11.1728
GOTERM_BP_FAT	GO:0006873~cellular ion homeostasis	50	0.318613	0.00654776	GRIK1, LPAR3, S1PR1, APOE, SLC24A3, SLC24A2, KCNQ1, PRKCA, SLC12A6, KCNMA1, PTGER3, EGR2, GRIN2A, SLC34A3, ADM, GNAQ, CCR5, ATP2C1, LCK, GIPR, KCNH2, GLP1R, KCNMB3, PRKCZ, CCK, PTH1R, GPR6, NR3C2, PPT1, BCL2L1, CLDN11, CALCA, C11ORF9, PTK2B, P2RY2, SLC39A4, SLC8A1, NTF3, SLC12A5, GRIN1, MAL, ABCB6, CSRP3, ATP6V0E2, SLC4A11, TFRC, CACNA1G, EPOR, SCARA5, CHRNG	1240	374	13528	1.45851	1	0.14674	11.3534
GOTERM_BP_FAT	GO:0010648~negative regulation of cell communication	36	0.229402	0.00655735	DLC1, PRKCZ, SLC6A1, ONECUT1, GRIK1, PRDM16, ADRB3, SLC24A2, CYP26B1, LBXCOR1, HHIP, SOX17, APC, PRKCA, GSC, PTPRF, RPH3AL, CIDEA, RGS19, SKI, RGS16, CISH, RGS9BP, SIGIRR, CTNNBIP1, DKK3, GRB10, LRP1, CYP26C1, TGIF1, DGKZ, MTOR, RGS9, NGFR, IGFBP3, ACVR1	1240	248	13528	1.58366	1	0.146022	11.3691
SMART	SM00399:ZnF_C4	12	0.0764672	0.00661247	NR1D1, THRB, ESRRB, PPARG, ESR1, NR3C2, RORC, RARB, NR2F2, NR2E1, NR2C1, NR5A1	950	46	9079	2.49309	0.889488	0.197692	8.60918
INTERPRO	IPR008160:Collagen triple helix repeat	16	0.101956	0.00662576	COLEC11, COL5A3, COL5A1, COL9A3, FCN2, C1QTNF1, CCBE1, C1QL1, C1QL2, COL1A1, SCARA3, COL8A1, COL11A2, COL24A1, SCARA5, COL11A1	1479	84	16659	2.14547	0.999994	0.248867	10.6805
SP_PIR_KEYWORDS	synapse	30	0.191168	0.00664114	LZTS1, GRIK1, SYT2, GLRA3, SYT6, SYT7, GPHN, DLG4, SV2B, LRFN3, SYNPO, PHACTR1, GABRA2, MAGI2, SYT10, DLGAP2, GRIN1, GRIN2A, TANC1, GRIA4, SYNGR3, SLC17A7, CBLN3, CADPS, GRIA2, CHRM2, DOK7, IGSF9, UNC13A, CHRNG	1617	213	19235	1.67542	0.983393	0.102229	9.40256
GOTERM_CC_FAT	GO:0030424~axon	25	0.159307	0.00664313	DCC, CCK, NRP1, SLC6A1, PPT1, DFNB31, CALCA, PVRL1, PTK2B, PVALB, TUBB3, APC, SLC12A6, KCNMA1, HCN1, ESR1, GRIA4, CTNNA2, NCAM1, CHRM2, NTRK2, CNTN2, CNTN4, MYH14, MAP3K12	1132	159	12782	1.7754	0.968757	0.152145	9.20012
GOTERM_BP_FAT	GO:0030799~regulation of cyclic nucleotide metabolic process	20	0.127445	0.00674576	OPRM1, PALM, ADCY4, ADCY8, ADCY6, PTH1R, NPR1, TIMP2, CALCA, GRM4, ADRB3, S1PR1, GNAQ, GALR1, APOE, HTR7, GIPR, NTRK2, ADRA2A, GLP1R	1240	113	13528	1.93092	1	0.148973	11.6769
UP_SEQ_FEATURE	active site:Proton donor	28	0.178424	0.00677468	ME3, ALDH1L1, PFKFB3, NT5DC3, ENPEP, PDE6B, ECE2, ECE1, PDE1B, PDE4A, PDE4B, CDADC1, CTDSP2, IDUA, TRHDE, AKR1E2, ADARB2, MMEL1, NEIL2, NEIL1, PDE10A, PDE4D, PDE4C, SPDYA, PTP4A3, PDE2A, PDE9A, GLB1L3	1613	194	19113	1.71022	1	0.364625	11.8065
SP_PIR_KEYWORDS	disease mutation	162	1.03231	0.00677858	RFT1, THRB, STAR, SCN3B, FGF10, PGAM2, HOXD13, GDNF, VCL, BDNF, CRYGD, KCNK9, ANK1, APOA1, APOE, WNK4, GATA4, IDUA, PITX2, C4B, MYH3, CST3, SLC34A3, C10ORF2, MSX1, LRAT, PITPNM3, SERPINF2, ATP2C1, MC2R, SIX1, GPR56, ST14, TFAP2B, MNX1, TGIF1, ROR2, TFAP2A, COL1A1, EXT2, SPTB, CYP1B1, AHCY, PTH1R, PPT1, TTC8, ATP6V1B1, WT1, PDE6B, HOXA2, ECE1, GALNS, ALDH4A1, NKX2-1, GALE, AGRP, LFNG, NKX2-5, GCDH…	1617	1591	19235	1.21123	0.984748	0.101705	9.58815
GOTERM_BP_FAT	GO:0009880~embryonic pattern specification	9	0.0573504	0.00692248	T, MEOX2, NOTO, LHX1, FGF10, RIPPLY2, DLL1, BMP7, SIM2	1240	32	13528	3.06835	1	0.151638	11.9648
INTERPRO	IPR003091:Voltage-dependent potassium channel	9	0.0573504	0.00698963	KCNMA1, KCND3, KCNQ3, KCNA2, KCNA4, KCNF1, KCNA6, KCNQ1, KCNG1	1479	33	16659	3.07192	0.999997	0.25541	11.2347
SP_PIR_KEYWORDS	voltage-gated channel	23	0.146562	0.00718438	KCNMA1, HCN1, KCNK16, KCND3, CACNA2D1, SCN3B, KCNA2, KCNA4, KCNJ10, KCNA6, CLIC1, KCNJ3, KCNK10, KCNK9, KCNQ3, CACNA1G, CACNA1H, KCNF1, CACNA1E, KCNH2, CACNA1D, KCNQ1, KCNG1	1617	150	19235	1.82397	0.988137	0.104935	10.134
INTERPRO	IPR017892:Protein kinase, C-terminal	10	0.0637227	0.00727573	PRKCA, PRKCZ, CDC42BPG, MAST1, SGK1, RPS6KA4, STK38, RPS6KA2, PRKCE, CDC42BPB	1479	40	16659	2.81592	0.999998	0.259226	11.6683
UP_SEQ_FEATURE	domain:Arf-GAP	8	0.0509781	0.00730723	ARFGAP1, AGAP11, AGFG1, AGFG2, ACAP2, AGAP1, AGAP3, ADAP1	1613	28	19113	3.38553	1	0.381765	12.6764
GOTERM_MF_FAT	GO:0008528~peptide receptor activity, G-protein coupled	20	0.127445	0.00746942	OPRM1, QRFPR, PRLHR, OPCML, TACR2, NPBWR1, NPR1, NTSR1, SIGMAR1, SORCS2, SORCS3, CXCR5, CCR5, GALR1, HTR7, MC2R, NPFFR2, MC3R, GLP1R, TUBB3	1191	114	12983	1.91244	0.999813	0.290634	11.3524
GOTERM_MF_FAT	GO:0001653~peptide receptor activity	20	0.127445	0.00746942	OPRM1, QRFPR, PRLHR, OPCML, TACR2, NPBWR1, NPR1, NTSR1, SIGMAR1, SORCS2, SORCS3, CXCR5, CCR5, GALR1, HTR7, MC2R, NPFFR2, MC3R, GLP1R, TUBB3	1191	114	12983	1.91244	0.999813	0.290634	11.3524
GOTERM_BP_FAT	GO:0021510~spinal cord development	10	0.0637227	0.00748652	HOXC10, ASCL1, EVX1, HOXB8, MDGA1, NKX6-2, GSX1, ISL1, GLI2, NKX2-2	1240	39	13528	2.79735	1	0.161985	12.8775
GOTERM_CC_FAT	GO:0005925~focal adhesion	18	0.114701	0.00787344	OPRM1, DLC1, NOX4, DIXDC1, ARHGEF7, LPP, BCAR1, NEDD9, ACTN1, KEAP1, TENC1, VCL, WNT2, SORBS3, CD44, PTK2B, FAIM3, PARVA	1132	102	12782	1.99262	0.983599	0.17042	10.815
INTERPRO	IPR001715:Calponin-like actin-binding	14	0.0892118	0.00795224	GAS2L3, DIXDC1, ARHGEF7, MICAL2, MICAL3, ACTN1, VAV2, FLNB, SPTBN1, SPEF2, LCP1, SPEF1, SPTB, PARVA	1479	70	16659	2.25274	0.999999	0.274418	12.6855
UP_SEQ_FEATURE	domain:LIM zinc-binding 1	11	0.0700949	0.00802426	ABLIM2, PDLIM7, LMO3, LPP, LHX1, ABLIM3, FHL3, LDB3, LMX1A, ISL1, CSRP3	1613	50	19113	2.60686	1	0.40507	13.8349
UP_SEQ_FEATURE	domain:LIM zinc-binding 2	11	0.0700949	0.00802426	ABLIM2, PDLIM7, LMO3, LPP, LHX1, ABLIM3, FHL3, LDB3, LMX1A, ISL1, CSRP3	1613	50	19113	2.60686	1	0.40507	13.8349
SP_PIR_KEYWORDS	G protein-coupled receptor	19	0.121073	0.00803886	OPRM1, GPR176, TACR2, NPBWR1, PTH1R, GPR68, NTSR1, ADRB3, S1PR1, CXCR5, CCR5, CHRM2, P2RY2, CXCR7, HTR7, HTR6, MC2R, ADRA2A, HTR1E	1617	116	19235	1.9484	0.993014	0.114028	11.2734
SMART	SM00180:EGF_Lam	11	0.0700949	0.00815627	MEGF8, LAMB4, TYRP1, NTN5, NTNG2, CELSR1, MEGF6, MEGF11, NTN1, MEGF10, SCARF1	950	41	9079	2.56403	0.934058	0.219	10.5177
UP_SEQ_FEATURE	domain:Ig-like C2-type 7	7	0.0446059	0.00817654	FLT4, NPHS1, PTK7, DSCAML1, MYLK, DSCAM, KDR	1613	22	19113	3.77025	1	0.405709	14.079
GOTERM_BP_FAT	GO:0001525~angiogenesis	24	0.152934	0.00820855	NRP1, PDGFA, TBX4, TBX20, FGF10, ENPEP, SLIT2, KDR, SEMA5A, CDH13, ARHGAP22, NOTCH1, S1PR1, MEOX2, PTK2B, CCBE1, GBX2, FOXC2, PLCD1, HS6ST1, TNFSF12-TNFSF13, SOX17, ANGPT2, ACVR1	1240	148	13528	1.76914	1	0.175154	14.0329
GOTERM_CC_FAT	GO:0009898~internal side of plasma membrane	42	0.267635	0.00825124	RHOJ, CYB5R3, PALM, SNAP91, MRAS, GNG13, CRCP, RUNDC3A, BCL2L1, RHOV, TENC1, MCF2L, RAB40B, VCL, GPHN, PLIN3, AP3B2, DLG4, AP3D1, NUP54, EHD1, EHD2, PTPN3, CTNNA2, CADPS, MAST1, RAB18, HEPACAM, FNBP1L, GNG10, SVIL, LCK, RAB14, SPTBN1, RAB39, MTOR, RAB38, RASD1, YKT6, SPTB, PARVA, ADD1	1132	316	12782	1.50077	0.986546	0.170825	11.3055
GOTERM_BP_FAT	GO:0010558~negative regulation of macromolecule biosynthetic process	68	0.433314	0.00828941	FOXK1, THRB, PPARG, TBX20, PAX5, ZEB2, PAX2, GLI2, NR2E1, EIF4EBP3, KDM1A, HOXC8, AES, NKX6-2, FOXF2, RARB, NR2F2, NRG1, PRKCA, GSC, SOX14, VAX2, INHA, SIGIRR, MXD4, CTNNBIP1, MSX1, HES3, TGIF1, ZFPM2, CUX1, RASD1, EIF2C4, SBNO2, GLIS1, PRDM16, WT1, NR2C1, CALCA, HOXA2, SORBS3, HOXA7, GATAD2A, NKX2-1, POU3F3, LBXCOR1, AATF, NKX2-5, SIM2, CEBPA, DNMT3A, IKZF1, JARID2, TRIM28, FOXA1, SKI, WWTR1, FO…	1240	547	13528	1.35623	1	0.175676	14.1614
GOTERM_MF_FAT	GO:0005516~calmodulin binding	23	0.146562	0.00849426	CAMTA1, SLC8A1, MYO1C, MARCKSL1, MYO7A, MYH3, GRIN1, SPHK1, RRAD, RGS16, CAMKK1, CAMKK2, PDE1B, REM1, MYH11, AKAP5, SPTBN1, CAMK1, NRGN, MYH14, MYLK, ADD1, CAMK1D	1191	140	12983	1.79087	0.999943	0.313172	12.8122
SP_PIR_KEYWORDS	ATP	32	0.203913	0.00859312	PRKCZ, ERBB4, STK38, HK2, MAPKAPK2, FES, VARS, ACVR1B, HSPA2, HSPA7, MATK, PRKCA, DHX9, PFKL, STK25, FLT4, MET, NPR1, PRKCE, WEE1, KDR, RPS6KA2, NTRK2, HARS, ROR1, MYH11, PDGFRB, ROR2, CAMK1, MYH14, MAP3K12, ACVR1	1617	236	19235	1.61295	0.995046	0.118713	12.0053
GOTERM_BP_FAT	GO:0001654~eye development	22	0.14019	0.00863592	IKZF1, MYO7A, PAX6, VAX2, VSX2, PAX2, NR2E1, COL5A1, WT1, EPHB1, CHD7, PVRL1, ALDH1A3, NTRK2, TGIF1, NEUROD1, FOXC2, RARB, BMP7, COL8A1, DSCAM, APC	1240	132	13528	1.81828	1	0.181266	14.7099
GOTERM_BP_FAT	GO:0007189~activation of adenylate cyclase activity by G-protein signaling pathway	10	0.0637227	0.00889361	OPRM1, ADRB3, ADCY4, GNAQ, GALR1, ADCY8, HTR7, ADCY6, GIPR, PTH1R	1240	40	13528	2.72742	1	0.185077	15.1157
GOTERM_BP_FAT	GO:0010579~positive regulation of adenylate cyclase activity by G-protein signaling pathway	10	0.0637227	0.00889361	OPRM1, ADRB3, ADCY4, GNAQ, GALR1, ADCY8, HTR7, ADCY6, GIPR, PTH1R	1240	40	13528	2.72742	1	0.185077	15.1157
GOTERM_BP_FAT	GO:0010578~regulation of adenylate cyclase activity involved in G-protein signaling	10	0.0637227	0.00889361	OPRM1, ADRB3, ADCY4, GNAQ, GALR1, ADCY8, HTR7, ADCY6, GIPR, PTH1R	1240	40	13528	2.72742	1	0.185077	15.1157
GOTERM_BP_FAT	GO:0055082~cellular chemical homeostasis	50	0.318613	0.00890154	GRIK1, LPAR3, S1PR1, APOE, SLC24A3, SLC24A2, KCNQ1, PRKCA, SLC12A6, KCNMA1, PTGER3, EGR2, GRIN2A, SLC34A3, ADM, GNAQ, CCR5, ATP2C1, LCK, GIPR, KCNH2, GLP1R, KCNMB3, PRKCZ, CCK, PTH1R, GPR6, NR3C2, PPT1, BCL2L1, CLDN11, CALCA, C11ORF9, PTK2B, P2RY2, SLC39A4, SLC8A1, NTF3, SLC12A5, GRIN1, MAL, ABCB6, CSRP3, ATP6V0E2, SLC4A11, TFRC, CACNA1G, EPOR, SCARA5, CHRNG	1240	380	13528	1.43548	1	0.184155	15.1282
GOTERM_CC_FAT	GO:0044421~extracellular region part	107	0.681833	0.00905414	MICA, PDGFA, GDF6, LTBP4, WNT3A, FGF10, FGF12, MMRN2, IL11, WNT2, APOA1, CD44, APOE, SPON1, MATN2, C4B, IL25, CST3, ADAMTS9, SERPINF2, MFAP2, COL1A1, COL24A1, ADAMTS5, WNT5A, FRAS1, WNT5B, MAMDC2, ADAMTSL3, ADAMTSL4, IL32, TIMP2, LAMB4, FGL1, ANGPTL2, C19ORF24, LGALS7, NTN1, TNFSF11, NPY, SFRP4, BMP7, SST, BMP8B, INS-IGF2, IGFBP7, SORL1, MMP25, GPC5, TNFRSF11B, CILP2, GPC6, NRG1, COL11A2, VWA1, A…	1132	960	12782	1.25853	0.99117	0.178864	12.3395
GOTERM_CC_FAT	GO:0070161~anchoring junction	26	0.165679	0.00915673	OPRM1, DLC1, BCAR1, CTNND2, NEDD9, KEAP1, CDH3, TENC1, VCL, WNT2, SORBS3, PVRL1, CD44, PTK2B, SSX2IP, APC, NOX4, DIXDC1, ARHGEF7, LPP, ACTN1, CTNNA2, PKP2, DSC3, FAIM3, PARVA	1132	172	12782	1.70686	0.991633	0.174146	12.4709
SMART	SM00430:HOLI	12	0.0764672	0.00923417	NR1D1, THRB, ESRRB, PPARG, ESR1, NR3C2, RORC, RARB, NR2F2, NR2E1, NR2C1, NR5A1	950	48	9079	2.38921	0.95404	0.226373	11.8283
GOTERM_BP_FAT	GO:0043067~regulation of programmed cell death	95	0.605365	0.00936403	DLC1, XRCC2, NUAK2, INS-IGF2, BCAR1, ARNT2, PAX2, NR2E1, GDNF, MCF2L, PAK7, ACVR1B, BDNF, CD44, APOE, TIAM1, CDKN2D, DNAJC5, RARB, NRG1, ALX4, GHR, PRKCA, KCNMA1, BCL2L14, CD3G, PTPRF, AIFM2, ARHGEF7, NKX2-6, ARHGEF16, ESR1, GRIN2A, ACTN1, INHA, PRKCE, PROC, NME5, GRM4, CARD14, MSX1, TNFRSF10B, PSEN2, LCK, MNT, FAIM3, FOXC2, TNFSF12-TNFSF13, NGFR, ACVR1, CAMK1D, DCC, PRKCZ, SYVN1, CCK, TNFRSF25, …	1240	812	13528	1.27638	1	0.191676	15.8518
GOTERM_BP_FAT	GO:0048878~chemical homeostasis	64	0.407825	0.00941111	GRIK1, INS-IGF2, SLC9A3, PPARG, LPAR3, APOA1, S1PR1, SLC24A3, APOE, SLC24A2, NPC1L1, KCNQ1, IDUA, SLC12A6, PRKCA, KCNMA1, EGR2, PTGER3, GRIN2A, RPH3AL, SLC34A3, CCR5, GNAQ, ADM, ATP2C1, LCK, GIPR, KCNH2, GLP1R, KCNMB3, PRKCZ, CCK, ERBB4, PTH1R, GPR6, NR3C2, PPT1, BCL2L1, CLDN11, ATP6V1B1, CALCA, C11ORF9, PTK2B, P2RY2, SLC39A4, SLC8A1, NTF3, SLC12A5, FOXA1, GRIN1, NPR1, MAL, ABCB6, CSRP3, KDR, SLC…	1240	512	13528	1.36371	1	0.19145	15.9251
GOTERM_BP_FAT	GO:0021532~neural tube patterning	7	0.0446059	0.00949867	GSC, HES3, PSEN2, PAX6, GBX2, MNX1, GLI2	1240	21	13528	3.63656	1	0.191966	16.0614
GOTERM_BP_FAT	GO:0051017~actin filament bundle formation	7	0.0446059	0.00949867	PTK2B, ACTN1, NEDD9, GAS7, LCP1, ADD1, ESPN	1240	21	13528	3.63656	1	0.191966	16.0614
GOTERM_BP_FAT	GO:0008038~neuron recognition	7	0.0446059	0.00949867	BDNF, NRP1, OPCML, CNTNAP2, CNTN4, NTM, SLIT2	1240	21	13528	3.63656	1	0.191966	16.0614
INTERPRO	IPR001164:Arf GTPase activating protein	8	0.0509781	0.00957121	ARFGAP1, AGAP11, AGFG1, AGFG2, ACAP2, AGAP1, AGAP3, ADAP1	1479	28	16659	3.2182	1	0.314771	15.0751
UP_SEQ_FEATURE	domain:PH	32	0.203913	0.0096056	PHLPP1, TRIOBP, CYTH1, RTKN, MCF2L, ARHGAP22, AGAP11, FAM109A, SH3D20, PLCD1, AGAP1, IQSEC1, AGAP3, OSBPL5, OSBP2, ARHGEF7, ARHGEF16, PSD4, VAV2, CADPS, GRB10, CDC42BPG, DOK5, DOK6, DOK7, ACAP2, SPTBN1, SYNGAP1, SGEF, DNM1, SH3BP2, CDC42BPB	1613	237	19113	1.59991	1	0.452147	16.3385
GOTERM_BP_FAT	GO:0019725~cellular homeostasis	59	0.375964	0.0096785	GRIK1, LPAR3, S1PR1, APOE, SLC24A3, SLC24A2, KCNQ1, PRKCA, SLC12A6, KCNMA1, EGR2, PTGER3, GRIN2A, SLC34A3, CCR5, ADM, GNAQ, ATP2C1, LCK, GIPR, TXNRD2, TXNRD1, KCNH2, GLP1R, ADD1, KCNMB3, PRKCZ, CCK, PTH1R, GPR6, NR3C2, PPT1, BCL2L1, CLDN11, CALCA, C11ORF9, PTK2B, P2RY2, SLC39A4, APC, P4HB, SLC8A1, NTF3, SLC12A5, GRIN1, MAL, ABCB6, CSRP3, SELT, TXNDC11, SLC4A11, ATP6V0E2, TFRC, NXN, CACNA1G, RHOT2…	1240	466	13528	1.38127	1	0.194143	16.3405
UP_SEQ_FEATURE	region of interest:Autoinhibitory domain	4	0.0254891	0.00985835	CAMK1, CAMKK1, CAMKK2, CAMK1D	1613	6	19113	7.89957	1	0.455398	16.7322
UP_SEQ_FEATURE	zinc finger region:C2H2-type 7; atypical	4	0.0254891	0.00985835	ZEB2, PRDM2, PRDM16, ZFHX3	1613	6	19113	7.89957	1	0.455398	16.7322
UP_SEQ_FEATURE	binding site:cAMP	4	0.0254891	0.00985835	PDE4A, PDE4B, PDE4D, PDE4C	1613	6	19113	7.89957	1	0.455398	16.7322
GOTERM_BP_FAT	GO:0042981~regulation of apoptosis	94	0.598993	0.00988805	DLC1, XRCC2, NUAK2, INS-IGF2, BCAR1, ARNT2, NR2E1, GDNF, MCF2L, PAK7, ACVR1B, BDNF, CD44, APOE, TIAM1, CDKN2D, DNAJC5, RARB, NRG1, ALX4, GHR, PRKCA, KCNMA1, BCL2L14, CD3G, PTPRF, AIFM2, ARHGEF7, NKX2-6, ARHGEF16, ESR1, GRIN2A, ACTN1, INHA, PRKCE, PROC, NME5, GRM4, CARD14, MSX1, TNFRSF10B, PSEN2, LCK, MNT, FAIM3, FOXC2, TNFSF12-TNFSF13, NGFR, ACVR1, CAMK1D, DCC, PRKCZ, SYVN1, CCK, TNFRSF25, ADAMTS…	1240	804	13528	1.27551	1	0.196819	16.6646
GOTERM_CC_FAT	GO:0005581~collagen	9	0.0573504	0.00993565	COL9A3, TNXB, COL1A1, COL5A3, COL24A1, COL11A2, COL8A1, COL11A1, COL5A1	1132	35	12782	2.90353	0.994441	0.181029	13.4619
GOTERM_BP_FAT	GO:0021700~developmental maturation	18	0.114701	0.0099417	KCNMA1, CEBPA, SOX10, ERBB4, GRIN1, PPARG, FOXA1, PTH1R, SOX8, CBFB, KDR, NOTCH1, GNAQ, CD44, PTK2B, PSEN2, DLG4, RUNX3	1240	101	13528	1.9443	1	0.196686	16.7474
GOTERM_BP_FAT	GO:0010941~regulation of cell death	95	0.605365	0.0102196	DLC1, XRCC2, NUAK2, INS-IGF2, BCAR1, ARNT2, PAX2, NR2E1, GDNF, MCF2L, PAK7, ACVR1B, BDNF, CD44, APOE, TIAM1, CDKN2D, DNAJC5, RARB, NRG1, ALX4, GHR, PRKCA, KCNMA1, BCL2L14, CD3G, PTPRF, AIFM2, ARHGEF7, NKX2-6, ARHGEF16, ESR1, GRIN2A, ACTN1, INHA, PRKCE, PROC, NME5, GRM4, CARD14, MSX1, TNFRSF10B, PSEN2, LCK, MNT, FAIM3, FOXC2, TNFSF12-TNFSF13, NGFR, ACVR1, CAMK1D, DCC, PRKCZ, SYVN1, CCK, TNFRSF25, …	1240	815	13528	1.27168	1	0.20051	17.175
GOTERM_BP_FAT	GO:0010975~regulation of neuron projection development	14	0.0892118	0.0102334	NRP1, LZTS1, PTPRF, EFNA1, GRIN1, LRRC4C, NTN1, SLIT2, TTL, TIAM1, APOE, NTRK2, NGFR, TLX2	1240	70	13528	2.18194	1	0.199661	17.1962
UP_SEQ_FEATURE	nucleotide phosphate-binding region:cAMP	5	0.0318613	0.0102639	HCN1, PDE4A, PDE4B, PDE4D, PDE4C	1613	11	19113	5.38607	1	0.463549	17.3602
UP_SEQ_FEATURE	domain:TSP N-terminal	7	0.0446059	0.0102878	C21ORF29, COL5A3, COL24A1, COL11A2, THBS2, COL11A1, COL5A1	1613	23	19113	3.60632	1	0.459081	17.3972
INTERPRO	IPR003129:Laminin G, thrombospondin-type, N-terminal	7	0.0446059	0.010401	C21ORF29, COL5A3, COL24A1, COL11A2, THBS2, COL11A1, COL5A1	1479	22	16659	3.5839	1	0.331154	16.2759
SMART	SM00097:WNT1	7	0.0446059	0.0105388	WNT2, WNT5A, WNT16, WNT5B, WNT3A, WNT9A, WNT2B	950	19	9079	3.52094	0.970325	0.237058	13.3908
UP_SEQ_FEATURE	metal ion-binding site:Calcium 3	8	0.0509781	0.0108365	PRKCA, LRP1, SYT10, SYT2, PLCD1, SYT6, SYT7, PADI4	1613	30	19113	3.15983	1	0.471377	18.2395
GOTERM_BP_FAT	GO:0030802~regulation of cyclic nucleotide biosynthetic process	19	0.121073	0.0108466	OPRM1, PALM, ADCY4, ADCY8, ADCY6, PTH1R, NPR1, CALCA, GRM4, ADRB3, S1PR1, GNAQ, GALR1, APOE, HTR7, GIPR, NTRK2, ADRA2A, GLP1R	1240	110	13528	1.8844	1	0.209198	18.1323
GOTERM_BP_FAT	GO:0030808~regulation of nucleotide biosynthetic process	19	0.121073	0.0108466	OPRM1, PALM, ADCY4, ADCY8, ADCY6, PTH1R, NPR1, CALCA, GRM4, ADRB3, S1PR1, GNAQ, GALR1, APOE, HTR7, GIPR, NTRK2, ADRA2A, GLP1R	1240	110	13528	1.8844	1	0.209198	18.1323
GOTERM_BP_FAT	GO:0030879~mammary gland development	13	0.0828395	0.01094	WNT2, BSX, NRG3, ERBB4, PRLR, IRF6, SLC6A3, WNT3A, MET, HK2, NRG1, GLI2, NTN1	1240	63	13528	2.2512	1	0.209676	18.274
GOTERM_BP_FAT	GO:0009968~negative regulation of signal transduction	32	0.203913	0.0109685	DLC1, PRKCZ, ONECUT1, PRDM16, ADRB3, CYP26B1, LBXCOR1, HHIP, SOX17, APC, PRKCA, GSC, PTPRF, RPH3AL, CIDEA, RGS19, SKI, RGS16, CISH, RGS9BP, SIGIRR, CTNNBIP1, DKK3, GRB10, LRP1, CYP26C1, TGIF1, DGKZ, RGS9, NGFR, IGFBP3, ACVR1	1240	221	13528	1.57968	1	0.209048	18.3172
SP_PIR_KEYWORDS	ionic channel	40	0.254891	0.0109937	KCNMB3, KCNK16, FXYD3, GRIK1, SCN3B, KCNA2, GLRA3, KCNA4, KCNJ10, KCNA6, KCNJ3, KCNK10, KCNQ3, KCNK9, TTYH2, TTYH1, SCNN1G, ANO7, KCNQ1, KCNG1, HCN1, KCNMA1, CACNA2D1, GABRA2, KCND3, GRIN1, GRIN2A, CLIC1, GRIA4, ACCN1, ACCN4, GRIA2, CACNA1G, CACNA1H, KCNF1, CACNA1E, KCTD16, KCNH2, CACNA1D, CHRNG	1617	318	19235	1.49629	0.998885	0.146241	15.1104
SMART	SM00615:EPH_lbd	6	0.0382336	0.0110436	EPHA5, EPHA7, EPHA6, EPHA10, EPHB4, EPHB1	950	14	9079	4.09579	0.97495	0.231526	13.9885
INTERPRO	IPR001781:Zinc finger, LIM-type	14	0.0892118	0.011292	ABLIM2, PDLIM7, LPP, LMO3, MICAL2, ABLIM3, MICAL3, LDB3, FHL3, PDLIM2, LMX1A, ISL1, CSRP3, LHX1	1479	73	16659	2.16016	1	0.348028	17.5476
GOTERM_BP_FAT	GO:0021983~pituitary gland development	8	0.0509781	0.0113036	KDM1A, SLC6A3, ALDH1A3, GSX1, PAX6, NKX2-1, ISL1, GLI2	1240	28	13528	3.11705	1	0.213596	18.8235
GOTERM_BP_FAT	GO:0032312~regulation of ARF GTPase activity	8	0.0509781	0.0113036	ARFGAP1, AGAP11, AGFG1, AGFG2, ACAP2, AGAP1, AGAP3, ADAP1	1240	28	13528	3.11705	1	0.213596	18.8235
GOTERM_CC_FAT	GO:0005924~cell-substrate adherens junction	18	0.114701	0.0114811	OPRM1, DLC1, NOX4, DIXDC1, ARHGEF7, LPP, BCAR1, NEDD9, ACTN1, KEAP1, TENC1, VCL, WNT2, SORBS3, CD44, PTK2B, FAIM3, PARVA	1132	106	12782	1.91743	0.997533	0.199402	15.3974
BIOCARTA	h_erbB4pathway:g-Secretase mediated ErbB4 Signaling Pathway	4	0.0254891	0.0118074	PRKCA, NRG3, ERBB4, NRG2	131	6	1437	7.31298	0.914451	0.914451	13.9044
GOTERM_BP_FAT	GO:0043470~regulation of carbohydrate catabolic process	6	0.0382336	0.0118353	SPDYA, GAPDHS, HDAC4, PPP1R3C, INS-IGF2, PGAM1	1240	16	13528	4.09113	1	0.221328	19.6206
GOTERM_BP_FAT	GO:0043471~regulation of cellular carbohydrate catabolic process	6	0.0382336	0.0118353	SPDYA, GAPDHS, HDAC4, PPP1R3C, INS-IGF2, PGAM1	1240	16	13528	4.09113	1	0.221328	19.6206
GOTERM_BP_FAT	GO:0007611~learning or memory	19	0.121073	0.0118724	PRKCA, PRKCZ, EGR2, SLC6A1, ADCY8, GRIN1, CTNND2, GRIN2A, VDAC3, VDAC1, GRM4, BDNF, PDE1B, SLC24A2, ITGA8, PSEN2, DLG4, NEUROD2, GLP1R	1240	111	13528	1.86742	1	0.220793	19.6759
GOTERM_BP_FAT	GO:0016310~phosphorylation	93	0.592621	0.0119189	NUAK2, STK38, COX10, EFNA1, GDF6, STK35, LPAR3, FES, CAMKK1, CAMKK2, WNT2, PSKH2, MAP3K6, PAK7, ACVR1B, ADCK1, WNK4, SHC1, BRD4, ANKK1, IPMK, MATK, GHR, PRKCA, DBNL, SGK1, NDUFB10, STK25, STK24, CSNK1G2, PIK3CD, ALK, PRKCE, WEE1, MARK1, MAST3, HUNK, GRM4, ATP6V1A, MAST1, LCK, CD81, ROR1, CAMK1, PDGFRB, ROR2, LRRK1, MAP3K12, ACVR1, CAMK1D, PRKCZ, ALPI, ERBB4, PTK7, HK2, BRSK2, EPHA10, MAPKAPK2, AT…	1240	800	13528	1.26825	1	0.220417	19.7452
GOTERM_CC_FAT	GO:0034703~cation channel complex	21	0.133818	0.0119999	KCNMA1, KCNMB3, KCND3, CACNA2D1, KCNA2, KCNA4, KCNA6, KCNJ3, KCTD8, KCNQ3, CACNA1G, CACNA1H, KCNF1, CACNA1E, KCTD16, SCNN1G, KCNH2, CACNA1D, KCNQ1, KCNG1, KCTD11	1132	132	12782	1.79638	0.998122	0.200848	16.0382
GOTERM_BP_FAT	GO:0030814~regulation of cAMP metabolic process	18	0.114701	0.0120228	OPRM1, PALM, ADCY4, ADCY8, ADCY6, PTH1R, TIMP2, CALCA, GRM4, ADRB3, S1PR1, GNAQ, GALR1, HTR7, GIPR, NTRK2, ADRA2A, GLP1R	1240	103	13528	1.90655	1	0.220981	19.8999
GOTERM_BP_FAT	GO:0048709~oligodendrocyte differentiation	7	0.0446059	0.0120691	ASCL1, SOX10, NOTCH1, C11ORF9, NKX6-2, NKX2-1, NKX2-2	1240	22	13528	3.47126	1	0.220606	19.9687
GOTERM_BP_FAT	GO:0048286~lung alveolus development	7	0.0446059	0.0120691	MAN2A1, PDGFA, FOXF1, PSEN2, FGF10, HS6ST1, KDR	1240	22	13528	3.47126	1	0.220606	19.9687
GOTERM_BP_FAT	GO:0019933~cAMP-mediated signaling	17	0.108329	0.0120877	OPRM1, ADCY4, PTGER3, ADCY8, ADCY6, PTH1R, GRM4, ADRB3, S1PR1, GNAQ, ADM, GALR1, CHRM2, HTR7, GIPR, MC3R, GLP1R	1240	95	13528	1.95226	1	0.219788	19.9963
GOTERM_BP_FAT	GO:0060041~retina development in camera-type eye	9	0.0573504	0.0121243	CHD7, IKZF1, PVRL1, TGIF1, VAX2, VSX2, NR2E1, DSCAM, APC	1240	35	13528	2.80535	1	0.219267	20.0506
GOTERM_BP_FAT	GO:0001657~ureteric bud development	9	0.0573504	0.0121243	BDNF, CD44, LHX1, SIX1, FOXC2, RARB, PAX2, GDNF, SLIT2	1240	35	13528	2.80535	1	0.219267	20.0506
UP_SEQ_FEATURE	compositionally biased region:Poly-Arg	25	0.159307	0.012188	GDF6, ARNT2, MMP25, CHD7, TIAM1, HOXC4, NBPF1, HOXA7, GBX2, HS6ST1, BRD4, FOXD1, KCNG1, DVL2, ASCL2, ARVCF, NOTCH1, PPIG, CACNA1H, FOXC2, NHLH2, TGIF1, CACNA1E, ADAMTS5, BAT2	1613	175	19113	1.69276	1	0.506681	20.2796
SP_PIR_KEYWORDS	DNA binding	42	0.267635	0.0122546	SOX21, THRB, PPARG, HOXD12, PAX6, NR3C2, HOXD13, PAX5, RORC, HOXD1, GLI2, WT1, HOXC8, MAZ, HOXA5, HOXC4, GATA4, HOXA7, GBX2, GBX1, NKX2-1, NR2F2, FOXD1, ZNF267, MAFF, GSC, ESR1, ISL1, LOC440926, HOXC10, HOXB3, HOXB4, MSX1, MEOX2, HOXB8, ZNF460, NHLH2, TFAP2A, PRM2, ZNF551, PBX2, ZFHX3	1617	340	19235	1.46944	0.999491	0.158311	16.7003
GOTERM_MF_FAT	GO:0004977~melanocortin receptor activity	4	0.0254891	0.0124293	HTR7, MC2R, MC3R, TUBB3	1191	6	12983	7.26728	0.999999	0.411628	18.2103
GOTERM_BP_FAT	GO:0030029~actin filament-based process	34	0.216657	0.0125407	RHOJ, DLC1, TRIOBP, PRKCZ, PDLIM7, PDGFB, NUAK2, MRAS, BCAR1, MYO7A, FHL3, NEDD9, ESPN, PTK2B, ADRA2A, OBSL1, EHD2, FGD3, TNXB, ACTA1, MYH3, ACTN1, FLNB, GAS7, EPB41L3, CDC42BPG, EPB41L1, ATP2C1, MYH11, MYH14, LCP1, PARVA, CDC42BPB, ADD1	1240	241	13528	1.53912	1	0.224791	20.6666
SP_PIR_KEYWORDS	potassium channel	14	0.0892118	0.0126665	KCNMA1, HCN1, KCNK16, KCND3, KCNQ3, KCNK9, KCNA2, KCNA4, KCNF1, KCNA6, KCNH2, KCNQ1, KCNG1, KCNK10	1617	78	19235	2.13509	0.999606	0.159883	17.2135
UP_SEQ_FEATURE	domain:TSP type-1 4	8	0.0509781	0.0130019	SEMA5A, ADAMTS9, ADAMTS19, ADAMTSL3, ADAMTSL4, BAI1, ADAMTS10, SPON1	1613	31	19113	3.0579	1	0.524242	21.485
INTERPRO	IPR014716:Fibrinogen, alpha/beta/gamma chain, C-terminal globular, subdomain 1	7	0.0446059	0.0130375	TNXB, TNR, FCN2, FGL1, ANGPTL2, ANGPT2, ANGPT4	1479	23	16659	3.42808	1	0.383824	19.9863
INTERPRO	IPR001849:Pleckstrin homology	37	0.235774	0.0130537	PHLPP1, TRIOBP, CYTH1, RTKN, MCF2L, ADAP1, ARHGAP22, AGAP11, TIAM1, FAM109A, SH3D20, PLCD1, AGAP1, IQSEC1, AGAP3, FGD3, OSBPL5, OSBP2, ARHGEF7, ARHGEF16, PSD4, VAV2, MPRIP, CADPS, GRB10, CDC42BPG, DOK5, DOK6, DOK7, ACAP2, SPTBN1, SYNGAP1, SGEF, DNM1, SPTB, CDC42BPB, SH3BP2	1479	277	16659	1.50454	1	0.378195	20.0085
GOTERM_MF_FAT	GO:0015293~symporter activity	22	0.14019	0.0130889	SLC12A6, SLC36A2, SLC6A1, SLC6A3, SLC12A5, SLC24A5, SLC10A4, SLC34A3, SLC17A7, SLC16A3, SLC2A6, SLC4A11, SLC24A4, SLC24A3, SLC23A2, SLC24A2, SLC6A5, SLC16A9, SLC25A3, SLC13A4, SLC5A7, SLC15A4	1191	137	12983	1.75051	1	0.416539	19.0839
GOTERM_BP_FAT	GO:0045761~regulation of adenylate cyclase activity	17	0.108329	0.0133109	OPRM1, PALM, ADCY4, ADCY8, ADCY6, PTH1R, CALCA, GRM4, ADRB3, S1PR1, GNAQ, GALR1, HTR7, GIPR, NTRK2, ADRA2A, GLP1R	1240	96	13528	1.93192	1	0.235733	21.7941
SP_PIR_KEYWORDS	growth factor	20	0.127445	0.0133197	NRG3, PDGFB, NTF3, INS-IGF2, PDGFA, GDF6, FGF11, FGF10, FGF12, INHA, HGF, GDNF, IL11, BDNF, CDNF, GDF15, BMP7, NRG1, NRG2, BMP8B	1617	131	19235	1.8161	0.999738	0.164125	18.0215
GOTERM_BP_FAT	GO:0048010~vascular endothelial growth factor receptor signaling pathway	5	0.0318613	0.0136682	NRP1, FLT4, FOXC2, PDGFRB, KDR	1240	11	13528	4.95894	1	0.240089	22.312
GOTERM_BP_FAT	GO:0007379~segment specification	5	0.0318613	0.0136682	DVL2, HOXA2, MEOX2, MAFB, DLL1	1240	11	13528	4.95894	1	0.240089	22.312
GOTERM_MF_FAT	GO:0048407~platelet-derived growth factor binding	5	0.0318613	0.013703	PDGFB, PDGFA, PDGFRB, COL1A1, COL5A1	1191	11	12983	4.95497	1	0.420026	19.8893
GOTERM_BP_FAT	GO:0045934~negative regulation of nucleobase, nucleoside, nucleotide and nucleic acid metabolic process	63	0.401453	0.0137409	FOXK1, THRB, PPARG, TBX20, PAX5, ZEB2, PAX2, GLI2, NR2E1, KDM1A, HOXC8, AES, NKX6-2, FOXF2, RARB, NR2F2, NRG1, GSC, SOX14, VAX2, MXD4, CTNNBIP1, MSX1, HES3, TGIF1, ZFPM2, CUX1, RASD1, PALM, SBNO2, GLIS1, PRDM16, WT1, NR2C1, CALCA, HOXA2, SORBS3, HOXA7, GATAD2A, NKX2-1, POU3F3, LBXCOR1, NKX2-5, SIM2, CEBPA, DNMT3A, IKZF1, JARID2, TRIM28, FOXA1, SKI, WWTR1, FOXP1, HOXB4, DLX2, HDAC4, PHB2, RNF2, ML…	1240	512	13528	1.3424	1	0.240034	22.417
GOTERM_CC_FAT	GO:0034702~ion channel complex	29	0.184796	0.0137445	KCNMB3, FXYD3, GLRA3, KCNA2, KCNA4, KCNA6, KCNJ3, KCNQ3, TTYH2, TTYH1, SCNN1G, ANO7, KCNQ1, KCNG1, KCNMA1, CACNA2D1, KCND3, GABRA2, CLIC1, KCTD8, CACNA1G, CACNA1H, KCNF1, CACNA1E, KCTD16, KCNH2, CACNA1D, KCTD11, CHRNG	1132	205	12782	1.59734	0.999251	0.219766	18.1595
GOTERM_BP_FAT	GO:0043588~skin development	8	0.0509781	0.0137506	FRAS1, IRF6, PDGFA, NGFR, COL1A1, COL5A3, COL5A1, APC	1240	29	13528	3.00957	1	0.239023	22.4311
GOTERM_MF_FAT	GO:0008060~ARF GTPase activator activity	8	0.0509781	0.0138013	ARFGAP1, AGAP11, AGFG1, AGFG2, ACAP2, AGAP1, AGAP3, ADAP1	1191	29	12983	3.00715	1	0.41164	20.0175
GOTERM_CC_FAT	GO:0045121~membrane raft	22	0.14019	0.0143332	OPRM1, PRKCA, DLC1, TEX101, ABCF1, KCNMA1, PRKCZ, SLC8A1, ERBB4, RTN4RL1, ADCY6, PPT1, MAL, RGS16, EPHB1, WNT2, CDH13, LAX1, PTK2B, TNR, LCK, NPHS1	1132	143	12782	1.73716	0.999451	0.221386	18.864
GOTERM_BP_FAT	GO:0007422~peripheral nervous system development	9	0.0573504	0.0143698	ASCL2, SOX10, ACCN1, EGR2, NTF3, BAI1, SOX8, GDNF, GFRA3	1240	36	13528	2.72742	1	0.247206	23.3196
UP_SEQ_FEATURE	domain:Laminin G-like	5	0.0318613	0.0143819	NRXN1, COL24A1, COL5A1, SLIT2, SLIT3	1613	12	19113	4.93723	1	0.555216	23.4893
GOTERM_BP_FAT	GO:0006814~sodium ion transport	21	0.133818	0.0145429	SLC12A6, HCN1, SGK1, SLC8A1, SCN3B, SLC9A3, SLC12A5, SLC24A5, SLC10A4, SLC34A3, SLC17A7, ACCN1, ACCN4, SLC4A11, SLC24A4, SLC24A3, SLC23A2, SLC24A2, SLC13A4, SCNN1G, SLC5A7	1240	130	13528	1.76233	1	0.24861	23.5663
GOTERM_MF_FAT	GO:0022843~voltage-gated cation channel activity	23	0.146562	0.0147008	HCN1, KCNMA1, KCND3, CACNA2D1, SCN3B, KCNA2, KCNA4, GRIN2A, KCNJ10, KCNA6, KCNJ3, KCTD8, KCNQ3, CACNA1G, CACNA1H, KCNF1, CACNA1E, KCTD16, KCNH2, CACNA1D, KCNQ1, KCTD11, KCNG1	1191	147	12983	1.70559	1	0.421324	21.1821
GOTERM_BP_FAT	GO:0031344~regulation of cell projection organization	16	0.101956	0.0147147	NRP1, LZTS1, PTPRF, EFNA1, GRIN1, LRRC4C, NTN1, SLIT2, TTL, TIAM1, APOE, NTRK2, MTOR, NGFR, TLX2, APC	1240	89	13528	1.96129	1	0.249977	23.8104
SMART	SM00186:FBG	9	0.0573504	0.0148662	TNXB, CNTNAP5, TNR, FCN2, CNTNAP2, FGL1, ANGPTL2, ANGPT2, ANGPT4	950	32	9079	2.68786	0.993075	0.28216	18.3917
GOTERM_CC_FAT	GO:0005576~extracellular region	205	1.30631	0.0150135	C6ORF27, LYPD6, LTBP3, GDF6, LTBP4, BDNF, CD44, APOE, CCBE1, HTRA3, FAM150B, MATN2, MATN4, STC2, C4B, COLEC11, ADAMTS9, SERPINF2, ST14, ADAMTS5, WFDC3, FCER2, PPT1, ESM1, LAMB4, PVRL1, FGL1, AGRP, LFNG, LOC619207, C19ORF24, PLTP, LY6G5C, NTF3, LY6G5B, LGALS7, SEPN1, HGF, BTBD17, NPY, SFRP2, CD209, SFRP4, BMP7, LHB, BMP8B, PXDN, NRP1, INS-IGF2, MMP25, KISS1, TNFRSF11B, ADCK1, CILP2, ART5, CREG2, Z…	1132	2010	12782	1.15162	0.999617	0.224113	19.6711
SP_PIR_KEYWORDS	camp	8	0.0509781	0.0151585	HCN1, PDE1B, PDE2A, PDE4A, PDE4B, PDE10A, PDE4D, PDE4C	1617	32	19235	2.97387	0.999917	0.181162	20.2566
GOTERM_MF_FAT	GO:0030546~receptor activator activity	6	0.0382336	0.0155724	NRG3, MED16, ZBTB9, NRG1, COL11A2, ANGPT4	1191	17	12983	3.84738	1	0.429694	22.2952
UP_SEQ_FEATURE	domain:AGC-kinase C-terminal	11	0.0700949	0.0155933	PRKCA, MAST3, PRKCZ, CDC42BPG, MAST1, SGK1, RPS6KA4, STK38, RPS6KA2, PRKCE, CDC42BPB	1613	55	19113	2.36987	1	0.579457	25.2087
UP_SEQ_FEATURE	domain:EGF-like 6; calcium-binding	7	0.0446059	0.015617	NOTCH3, LTBP3, FBLN2, FBLN5, LTBP4, CELSR1, LRP2	1613	25	19113	3.31782	1	0.574777	25.242
SP_PIR_KEYWORDS	nucleotide-binding	167	1.06417	0.0156946	ADCY4, STK38, ADCY8, STK35, ADCY6, RRAD, TTL, RAB1A, PSKH2, MAP3K6, ARL10, WNK4, ANKK1, TUBG2, HFM1, MATK, NMNAT2, GTPBP3, PDXK, STK25, CSNK1G2, STK24, MYH3, PIK3CD, WEE1, C10ORF2, MARK1, RAB18, ATP2C1, RAB14, HARS, ROR1, REM1, ROR2, PDGFRB, CAMK1, ARL8B, KIF26A, LRRK1, EP400, KIF26B, ERBB4, PFKFB3, FARS2, MRAS, EPHA10, ARF5, MAPKAPK2, EPHB4, EPHB1, RAB40B, RRAGC, ENTPD8, LMTK2, LMTK3, RHOBTB1, S…	1617	1686	19235	1.17826	0.99994	0.183462	20.8975
UP_SEQ_FEATURE	compositionally biased region:Poly-Gln	22	0.14019	0.0157201	PHLPP1, USP7, ARNT2, KCNA4, RORC, LMX1A, CD3EAP, ASCL1, PRDM15, NOTCH1, MEOX2, SMARCC2, NKX2-1, FAM155A, NUP54, BRD4, NR2F2, ALX4, C6ORF174, ZFHX3, BAT2, EP400	1613	151	19113	1.7264	1	0.572035	25.3867
GOTERM_BP_FAT	GO:0042445~hormone metabolic process	18	0.114701	0.0157713	CYP1B1, PRLHR, STAR, FOXA1, PCSK2, DHRS3, ECE2, APOA1, LRAT, ECE1, CYP26C1, ADM, ALDH1A3, CHST8, CYP26B1, FOXE1, PCSK6, LHB	1240	106	13528	1.85259	1	0.264199	25.2954
SMART	SM00282:LamG	11	0.0700949	0.0158428	C21ORF29, CNTNAP5, CNTNAP2, NRXN1, CELSR1, COL5A3, COL11A2, COL11A1, COL5A1, SLIT2, SLIT3	950	45	9079	2.33612	0.995018	0.28206	19.4827
SP_PIR_KEYWORDS	actin-binding	32	0.203913	0.0159044	TRIOBP, MYO7A, SSFA2, VCL, ESPN, WIPF3, SYNPO, HIP1, DIXDC1, DBNL, PHACTR1, PHACTR3, MYO1C, MYH3, ACTN1, SPIRE2, PALLD, FLNB, MPRIP, EPB41L3, EPB41L1, ARPC5L, SVIL, MIB2, MYH11, SPTBN1, MYH14, MYLK, LCP1, SPTB, PARVA, ADD1	1617	247	19235	1.54112	0.999948	0.182268	21.1469
UP_SEQ_FEATURE	repeat:Alpha-1	4	0.0254891	0.0161775	SLC8A1, SLC24A4, SLC24A3, SLC24A2	1613	7	19113	6.77106	1	0.57746	26.0248
UP_SEQ_FEATURE	domain:EGF-like 18	4	0.0254891	0.0161775	NOTCH3, LRP1, TNXB, MEGF6	1613	7	19113	6.77106	1	0.57746	26.0248
UP_SEQ_FEATURE	domain:EGF-like 19	4	0.0254891	0.0161775	NOTCH3, LRP1, TNXB, MEGF6	1613	7	19113	6.77106	1	0.57746	26.0248
UP_SEQ_FEATURE	repeat:Alpha-2	4	0.0254891	0.0161775	SLC8A1, SLC24A4, SLC24A3, SLC24A2	1613	7	19113	6.77106	1	0.57746	26.0248
GOTERM_BP_FAT	GO:0060348~bone development	20	0.127445	0.0162695	PDLIM7, INS-IGF2, PTH1R, WWTR1, ATP6V1B1, GLI2, CBFB, HOXB4, MEF2D, HOXA2, CHRDL2, TNFSF11, FOXC2, RIPPLY2, COL1A1, BMP7, IGFBP3, EXT2, BMP8B, GHR	1240	123	13528	1.77393	1	0.270105	25.9859
SP_PIR_KEYWORDS	activator	59	0.375964	0.0163059	E2F3, SOX21, FOXK1, PPARG, NR2E1, BSX, FOXF1, GATA4, FOXF2, CREB3L1, SOX17, ALX4, EGR2, HLTF, ASCL1, RBPMS, MED16, TFAP2B, TFAP2A, FOXC2, ZFPM2, ZNF480, PRDM2, NFE2L2, TFAP2C, CAMTA1, ONECUT1, GLIS1, PRDM16, T, C11ORF9, TEF, NKX2-1, NFATC1, HIP1, CEBPA, DHX9, KLF7, IKZF1, MAFB, LPP, GSX1, FOXA1, AFF3, TEAD2, LMX1A, TEAD3, NOTCH3, MEF2D, NOTCH1, EBF3, DMTF1, MLX, SP5, NEUROD1, PBX2, ZFHX3, PBX4, N…	1617	520	19235	1.34968	0.999959	0.183081	21.6224
UP_SEQ_FEATURE	DNA-binding region:Basic motif	23	0.146562	0.0165249	CEBPA, MAFF, MAFB, ARNT2, MAFK, MSC, MXD4, ASCL2, ASCL1, NPAS2, OLIG3, HES3, MLX, TEF, NEUROD2, MNT, CREB3L1, NHLH2, NEUROD1, ATOH8, NFE2L2, SIM1, SIM2	1613	161	19113	1.69276	1	0.580241	26.5062
SP_PIR_KEYWORDS	cytoplasmic vesicle	31	0.19754	0.016538	GPRC5C, AP1G2, AGFG1, SYT2, TLR1, PTPN23, SYT8, SYT6, SYT7, GPRC5A, PCSK2, TMED2, MAPKAP1, AP3B2, NPC1L1, SV2B, KCNQ1, CLINT1, HIP1, SPACA3, SYT10, UQCC, RPH3AL, SYNGR3, AGTRAP, SLC17A7, CADPS, FNBP1L, C12ORF39, YKT6, EPN2	1617	238	19235	1.54941	0.999965	0.182166	21.8959
GOTERM_BP_FAT	GO:0009798~axis specification	8	0.0509781	0.0165544	T, LHX1, RNF2, PAX6, RIPPLY2, VAX2, TTC8, APC	1240	30	13528	2.90925	1	0.2729	26.3782
GOTERM_BP_FAT	GO:0043467~regulation of generation of precursor metabolites and energy	8	0.0509781	0.0165544	SPDYA, GAPDHS, HDAC4, PPP1R3C, INS-IGF2, PGAM1, MTOR, PRDM16	1240	30	13528	2.90925	1	0.2729	26.3782
GOTERM_BP_FAT	GO:0021536~diencephalon development	9	0.0573504	0.0169031	KDM1A, NKX2-6, SLC6A3, ALDH1A3, GSX1, PAX6, NKX2-1, ISL1, GLI2	1240	37	13528	2.65371	1	0.276548	26.8556
GOTERM_BP_FAT	GO:0050769~positive regulation of neurogenesis	12	0.0764672	0.0169212	NOTCH1, XRCC2, PTPRF, STAR, NTF3, TIAM1, NKX6-2, PPARG, PAX6, NGFR, NTN1, SLIT2	1240	59	13528	2.21892	1	0.275554	26.8804
SP_PIR_KEYWORDS	tyrosine-specific protein kinase	10	0.0637227	0.0171449	FLT4, MET, NTRK2, ROR1, PDGFRB, ROR2, FES, WEE1, KDR, MATK	1617	48	19235	2.47823	0.999976	0.184969	22.6071
GOTERM_BP_FAT	GO:0043010~camera-type eye development	18	0.114701	0.0172042	IKZF1, PAX6, VAX2, VSX2, PAX2, NR2E1, WT1, EPHB1, CHD7, PVRL1, ALDH1A3, TGIF1, FOXC2, NEUROD1, BMP7, COL8A1, DSCAM, APC	1240	107	13528	1.83527	1	0.278232	27.2655
GOTERM_CC_FAT	GO:0044456~synapse part	33	0.210285	0.0173813	LZTS1, SNAP91, ERBB4, GRIK1, SYT2, GLRA3, PPT1, SYT6, SYT7, GPHN, PTK2B, DLG4, SV2B, APBA1, SYNPO, KCNMA1, GABRA2, SYT10, DLGAP2, GRIN1, GRIN2A, TANC1, GRIA4, NRXN1, SYNGR3, SLC17A7, EPHA7, GRIA2, CHRM2, ITGA8, NTRK2, SIAH1, CHRNG	1132	246	12782	1.51472	0.99989	0.247932	22.4223
GOTERM_BP_FAT	GO:0031279~regulation of cyclase activity	17	0.108329	0.0175659	OPRM1, PALM, ADCY4, ADCY8, ADCY6, PTH1R, CALCA, GRM4, ADRB3, S1PR1, GNAQ, GALR1, HTR7, GIPR, NTRK2, ADRA2A, GLP1R	1240	99	13528	1.87338	1	0.28195	27.755
GOTERM_BP_FAT	GO:0051172~negative regulation of nitrogen compound metabolic process	63	0.401453	0.0177565	FOXK1, THRB, PPARG, TBX20, PAX5, ZEB2, PAX2, GLI2, NR2E1, KDM1A, HOXC8, AES, NKX6-2, FOXF2, RARB, NR2F2, NRG1, GSC, SOX14, VAX2, MXD4, CTNNBIP1, MSX1, HES3, TGIF1, ZFPM2, CUX1, RASD1, PALM, SBNO2, GLIS1, PRDM16, WT1, NR2C1, CALCA, HOXA2, SORBS3, HOXA7, GATAD2A, NKX2-1, POU3F3, LBXCOR1, NKX2-5, SIM2, CEBPA, DNMT3A, IKZF1, JARID2, TRIM28, FOXA1, SKI, WWTR1, FOXP1, HOXB4, DLX2, HDAC4, PHB2, RNF2, ML…	1240	519	13528	1.3243	1	0.283294	28.0117
GOTERM_BP_FAT	GO:0001701~in utero embryonic development	26	0.165679	0.0180147	CEBPA, MAFF, SOX10, XRCC2, SYVN1, ESRRB, WNT3A, ARNT2, KEAP1, BCL2L1, SOX8, ASCL2, ACVR1B, KDM1A, MAN2A1, MSX1, CHD7, FOXF1, GRN, HES3, GATA4, PDGFRB, ZFPM2, APBA1, ACVR1, ADD1	1240	176	13528	1.61166	1	0.285531	28.3581
GOTERM_BP_FAT	GO:0007200~activation of phospholipase C activity by G-protein coupled receptor protein signaling pathway coupled to IP3 second messenger	11	0.0700949	0.0180989	CALCA, P2RY6, PTGER3, S1PR1, GNAQ, CHRM2, P2RY2, PTH1R, GNG13, LPAR3, MC3R	1240	52	13528	2.30782	1	0.285413	28.4706
UP_SEQ_FEATURE	DNA-binding region:Homeobox; TALE-type	6	0.0382336	0.0181176	MEIS3, IRX2, IRX1, TGIF1, PBX2, PBX4	1613	19	19113	3.7419	1	0.609231	28.6751
UP_SEQ_FEATURE	domain:EGF-like 4; calcium-binding	8	0.0509781	0.0182335	NOTCH3, SNED1, LTBP3, FBLN2, FBLN5, LTBP4, DLL1, CELSR1	1613	33	19113	2.87257	1	0.606664	28.8305
GOTERM_CC_FAT	GO:0034705~potassium channel complex	15	0.095584	0.0182416	KCNMA1, KCNMB3, KCND3, KCNA2, KCNA4, KCNA6, KCNJ3, KCTD8, KCNQ3, KCNF1, KCTD16, KCNH2, KCNQ1, KCTD11, KCNG1	1132	86	12782	1.96945	0.99993	0.251809	23.4
GOTERM_CC_FAT	GO:0008076~voltage-gated potassium channel complex	15	0.095584	0.0182416	KCNMA1, KCNMB3, KCND3, KCNA2, KCNA4, KCNA6, KCNJ3, KCTD8, KCNQ3, KCNF1, KCTD16, KCNH2, KCNQ1, KCTD11, KCNG1	1132	86	12782	1.96945	0.99993	0.251809	23.4
BIOCARTA	h_PDZsPathway:Synaptic Proteins at the Synaptic Junction	6	0.0382336	0.0183209	NCAM1, ACTA1, GRIN1, DLG4, SPTBN1, ADD1	131	18	1437	3.65649	0.978238	0.852481	20.7901
GOTERM_BP_FAT	GO:0016055~Wnt receptor signaling pathway	21	0.133818	0.0183492	WNT5A, DVL2, DIXDC1, WNT16, WNT5B, CSNK1G2, LY6G5B, WNT3A, TLE3, WNT2B, WNT2, SENP2, CTNNBIP1, DKK3, AES, NXN, SFRP2, SFRP4, ROR2, WNT9A, APC	1240	133	13528	1.72258	1	0.287507	28.8044
GOTERM_BP_FAT	GO:0045666~positive regulation of neuron differentiation	7	0.0446059	0.0186017	BDNF, FOXA1, TGIF1, NEUROD1, GLI2, NKX2-5, NKX2-2	1240	24	13528	3.18199	1	0.289603	29.1396
SP_PIR_KEYWORDS	Signal-anchor	49	0.312241	0.0188875	GBGT1, SYT8, GGT1, ENPEP, CANT1, ST3GAL3, ST6GALNAC3, CHST12, B3GALNT1, CREB3L1, CHST13, DPP6, SPACA3, MMEL1, WBSCR17, GALNTL2, GALNTL1, SIGIRR, MGAT1, MAN2A1, LAX1, ST14, CHST8, TNFSF12-TNFSF13, EXT2, GALNT9, SGCZ, GAL3ST3, HS3ST4, HS3ST2, FCER2, ST8SIA3, ITM2C, ECE2, ECE1, B4GALNT3, HS6ST1, LFNG, TRHDE, ST6GAL2, SEC11A, P4HTM, CSGALNACT1, TNFSF11, TFRC, CD209, SYT14, SCARA3, SCARA5	1617	421	19235	1.38451	0.999992	0.198493	24.6158
GOTERM_BP_FAT	GO:0048566~embryonic gut development	5	0.0318613	0.01904	FOXF1, FOXF2, GATA4, FGF10, GLI2	1240	12	13528	4.5457	1	0.2941	29.7179
GOTERM_BP_FAT	GO:0035050~embryonic heart tube development	5	0.0318613	0.01904	NKX2-6, TBX20, GATA4, FOXC2, NKX2-5	1240	12	13528	4.5457	1	0.2941	29.7179
GOTERM_CC_FAT	GO:0030055~cell-substrate junction	18	0.114701	0.019206	OPRM1, DLC1, NOX4, DIXDC1, ARHGEF7, LPP, BCAR1, NEDD9, ACTN1, KEAP1, TENC1, VCL, WNT2, SORBS3, CD44, PTK2B, FAIM3, PARVA	1132	112	12782	1.81471	0.999958	0.256656	24.4824
GOTERM_BP_FAT	GO:0010817~regulation of hormone levels	23	0.146562	0.0194739	CYP1B1, PRLHR, STAR, LTBP4, FOXA1, PCSK2, DHRS3, ECE2, APOA1, DGAT1, LRAT, ECE1, CYP26C1, ADM, ALDH1A3, CHST8, CYP26B1, FOXE1, NEUROD1, LRP2, PCSK6, LHB, GLP1R	1240	151	13528	1.66174	1	0.298466	30.2859
SP_PIR_KEYWORDS	autophosphorylation	10	0.0637227	0.0194842	PRKCA, STK25, RPS6KA2, LY6G5B, FLT4, MET, NTRK2, PDGFRB, CAMK1, FES	1617	49	19235	2.42765	0.999994	0.20076	25.2925
SP_PIR_KEYWORDS	deafness	16	0.101956	0.0196177	TRIOBP, SOX10, THRB, MYO7A, ABHD5, HGF, ATP6V1B1, ESPN, DFNB31, SIX1, POU4F3, MYH14, KCNH2, COL11A2, KCNQ1, COL11A1	1617	100	19235	1.90328	0.999995	0.198718	25.4431
GOTERM_BP_FAT	GO:0051347~positive regulation of transferase activity	33	0.210285	0.0196696	PRKCZ, ADCY4, CCK, PDGFB, INS-IGF2, EFNA1, ADCY8, ADCY6, LPAR3, ZEB2, CALCA, MAP3K6, DAB1, APOA1, PTK2B, ADRA2A, SHC1, NRG1, GHR, DBNL, MET, SPHK1, HGF, VAV2, CISH, SPDYA, GRM4, CARD14, LRP1, TNFRSF10B, PRLR, CD81, DGKZ	1240	240	13528	1.50008	1	0.299721	30.5408
GOTERM_BP_FAT	GO:0033674~positive regulation of kinase activity	32	0.203913	0.0197285	PRKCZ, ADCY4, CCK, PDGFB, INS-IGF2, EFNA1, ADCY8, ADCY6, LPAR3, ZEB2, CALCA, MAP3K6, DAB1, PTK2B, ADRA2A, SHC1, NRG1, GHR, DBNL, MET, SPHK1, HGF, VAV2, CISH, SPDYA, GRM4, CARD14, LRP1, TNFRSF10B, PRLR, CD81, DGKZ	1240	231	13528	1.5113	1	0.299218	30.6174
UP_SEQ_FEATURE	short sequence motif:Selectivity filter	11	0.0700949	0.0197722	KCND3, KCNQ3, KCNA2, KCNA4, KCNF1, KCNJ10, KCNA6, KCNH2, KCNQ1, KCNJ3, KCNG1	1613	57	19113	2.28672	1	0.631864	30.8641
UP_SEQ_FEATURE	domain:EGF-like 2; calcium-binding	11	0.0700949	0.0197722	LRP1, SCUBE2, LTBP3, FBLN5, LTBP4, FBLN7, HEG1, VCAN, CELSR1, MEGF6, THBS2	1613	57	19113	2.28672	1	0.631864	30.8641
GOTERM_MF_FAT	GO:0008376~acetylgalactosaminyltransferase activity	8	0.0509781	0.0198099	CSGALNACT1, WBSCR17, GBGT1, B3GALNT1, GALNTL2, B4GALNT3, GALNTL1, GALNT9	1191	31	12983	2.81314	1	0.500548	27.5002
GOTERM_BP_FAT	GO:0002062~chondrocyte differentiation	6	0.0382336	0.0199129	PRKCA, MEF2D, PTH1R, ACAN, COL11A2, COL11A1	1240	18	13528	3.63656	1	0.300312	30.8564
UP_SEQ_FEATURE	DNA-binding region:Fork-head	10	0.0637227	0.0199338	FOXQ1, FOXD4L1, FOXK1, FOXF1, FOXA1, FOXF2, FOXE1, FOXC2, FOXD1, FOXP1	1613	49	19113	2.41823	1	0.63008	31.0744
KEGG_PATHWAY	hsa04512:ECM-receptor interaction	15	0.095584	0.019964	TNXB, ITGA10, COL5A3, COL5A1, SDC2, ITGA9, LAMB4, CD44, ITGA8, TNR, SV2B, COL1A1, COL11A2, THBS2, COL11A1	469	84	5085	1.93611	0.967555	0.435248	21.8095
SP_PIR_KEYWORDS	metal-binding	280	1.78424	0.0199728	ADCY4, PDLIM7, DZIP3, ADCY8, GBGT1, SYT2, ADCY6, PDLIM2, RORC, SYT6, SYT7, RNF212, MAP3K6, ZNF396, LUC7L2, RARB, SCD5, DDAH1, RNF220, ZNF791, MARK1, ZNF500, ZNF234, PGM3, ADAMTS9, PITPNM2, PITPNM3, ZNF784, ATP2C1, ZNF785, ACAP2, BHMT, ZNHIT1, PRDM2, ADAMTS5, UNC13A, ZIM2, CYP1B1, ZNF79, CA5A, ZNF230, ZNF512, ADAP1, DAGLA, LHX1, GALNS, CDADC1, IDH1, IKZF5, ZNF69, DNMT3A, IKZF4, KLF7, ZNF625, IKZF1…	1617	2972	19235	1.12071	0.999996	0.198736	25.8423
GOTERM_MF_FAT	GO:0046983~protein dimerization activity	65	0.414197	0.0201269	CADM3, PDGFB, PDGFA, MYO7A, PPARG, ARNT2, GDNF, APOE, SLC24A2, CREB3L1, ALX4, COL11A2, MTUS2, GHR, CD3G, PDXK, RUNX1T1, INHA, TFAP2B, CLIP1, TFAP2A, SPEF2, TXNRD2, NFE2L2, TFAP2C, CRYBA2, EXT2, MAP3K12, ADD1, ACVR1, TYRP1, ZBTB9, ADH5, DSCAML1, BCL2L1, NR2C1, RRAGC, ADRB3, ECE1, PVRL1, ALDH1A3, TEF, GALE, NKX2-5, TLX1, SIM1, SIM2, C17ORF28, CEBPA, CARD9, IKZF1, ARID3A, CIDEA, TPD52L1, CELSR1, HGF…	1191	542	12983	1.30731	1	0.495767	27.8761
GOTERM_BP_FAT	GO:0021546~rhombomere development	4	0.0254891	0.0202405	HOXA2, EGR2, MAFB, GBX2	1240	7	13528	6.2341	1	0.303196	31.2792
GOTERM_BP_FAT	GO:0060037~pharyngeal system development	4	0.0254891	0.0202405	ECE1, NKX2-6, NKX2-5, ACVR1	1240	7	13528	6.2341	1	0.303196	31.2792
GOTERM_BP_FAT	GO:0007264~small GTPase mediated signal transduction	40	0.254891	0.0205283	RHOJ, MRAS, RGL3, RASGEF1B, RTKN, RRAD, RUNDC3A, MAPKAPK2, ARF5, RHOV, RAB1A, RAB40B, RRAGC, DAB1, APOA1, TIAM1, APOE, ADRA2A, RHOBTB1, SHC1, AGAP1, KNDC1, AGAP3, DBNL, ARHGEF7, RGS19, VAV2, CDH13, RAB18, RAB34, RAB14, REM1, RHOT2, EPOR, RAB39, RAB38, ARL8B, GRAP2, RASD1, LRRK1	1240	305	13528	1.43078	1	0.305544	31.6485
GOTERM_BP_FAT	GO:0045860~positive regulation of protein kinase activity	31	0.19754	0.0208967	PRKCZ, ADCY4, CCK, PDGFB, INS-IGF2, EFNA1, ADCY8, ADCY6, LPAR3, ZEB2, CALCA, MAP3K6, DAB1, PTK2B, ADRA2A, SHC1, NRG1, GHR, DBNL, MET, SPHK1, HGF, CISH, SPDYA, GRM4, CARD14, TNFRSF10B, LRP1, PRLR, CD81, DGKZ	1240	223	13528	1.51659	1	0.308859	32.1186
GOTERM_BP_FAT	GO:0051339~regulation of lyase activity	17	0.108329	0.0209365	OPRM1, PALM, ADCY4, ADCY8, ADCY6, PTH1R, CALCA, GRM4, ADRB3, S1PR1, GNAQ, GALR1, HTR7, GIPR, NTRK2, ADRA2A, GLP1R	1240	101	13528	1.83628	1	0.308096	32.1692
GOTERM_BP_FAT	GO:0030817~regulation of cAMP biosynthetic process	17	0.108329	0.0209365	OPRM1, PALM, ADCY4, ADCY8, ADCY6, PTH1R, CALCA, GRM4, ADRB3, S1PR1, GNAQ, GALR1, HTR7, GIPR, NTRK2, ADRA2A, GLP1R	1240	101	13528	1.83628	1	0.308096	32.1692
GOTERM_CC_FAT	GO:0014069~postsynaptic density	13	0.0828395	0.021064	LZTS1, ERBB4, DLGAP2, GRIN1, GRIN2A, TANC1, GRIA4, GRIA2, PTK2B, ITGA8, NTRK2, DLG4, SYNPO	1132	71	12782	2.06746	0.999984	0.271155	26.5277
OMIM_DISEASE	Peters anomaly	3	0.0191168	0.0212875	CYP1B1, PAX6, PITX2	320	3	3671	11.4719	0.999998	0.999998	27.3285
GOTERM_BP_FAT	GO:0031329~regulation of cellular catabolic process	12	0.0764672	0.0213928	SPDYA, GAPDHS, HDAC4, PPP1R3C, PTPN3, MLYCD, INS-IGF2, APOE, ABHD5, PGAM1, CST3, MTOR	1240	61	13528	2.14617	1	0.312427	32.7468
INTERPRO	IPR000961:AGC-kinase, C-terminal	11	0.0700949	0.0214827	PRKCA, MAST3, PRKCZ, CDC42BPG, MAST1, SGK1, RPS6KA4, STK38, RPS6KA2, PRKCE, CDC42BPB	1479	55	16659	2.25274	1	0.536933	30.8562
INTERPRO	IPR013111:EGF, extracellular	12	0.0764672	0.0216937	NOTCH3, MEGF8, TNXB, SNED1, TNR, HHIP, ADAM19, ADAM12, MEGF6, MEGF11, MEGF10, SCARF1	1479	63	16659	2.14547	1	0.533536	31.109
GOTERM_BP_FAT	GO:0007188~G-protein signaling, coupled to cAMP nucleotide second messenger	15	0.095584	0.0217452	OPRM1, ADCY4, PTGER3, ADCY8, ADCY6, PTH1R, ADRB3, GRM4, S1PR1, GNAQ, GALR1, CHRM2, HTR7, GIPR, MC3R	1240	85	13528	1.92524	1	0.315438	33.1897
GOTERM_BP_FAT	GO:0048592~eye morphogenesis	13	0.0828395	0.0218115	MYO7A, PAX6, VAX2, VSX2, COL5A1, EPHB1, PVRL1, ALDH1A3, NTRK2, RARB, COL8A1, BMP7, DSCAM	1240	69	13528	2.05545	1	0.314981	33.2727
SP_PIR_KEYWORDS	non-syndromic deafness	9	0.0573504	0.0219258	DFNB31, TRIOBP, MYO7A, SIX1, POU4F3, MYH14, HGF, COL11A2, ESPN	1617	42	19235	2.54903	0.999999	0.212742	28.0024
SMART	SM00210:TSPN	7	0.0446059	0.0221043	C21ORF29, COL5A3, COL24A1, COL11A2, THBS2, COL11A1, COL5A1	950	22	9079	3.04081	0.999401	0.353722	26.1627
INTERPRO	IPR000324:Vitamin D receptor	6	0.0382336	0.0221252	NR1D1, ESRRB, ESR1, NR3C2, NR2C1, NR5A1	1479	19	16659	3.55696	1	0.533845	31.6235
SMART	SM00105:ArfGap	8	0.0509781	0.0221766	ARFGAP1, AGAP11, AGFG1, AGFG2, ACAP2, AGAP1, AGAP3, ADAP1	950	28	9079	2.73053	0.999416	0.338761	26.2368
INTERPRO	IPR002154:Neuregulin 1-related, C-terminal	3	0.0191168	0.0222055	NRG3, NRG1, NRG2	1479	3	16659	11.2637	1	0.528507	31.7188
GOTERM_BP_FAT	GO:0031644~regulation of neurological system process	23	0.146562	0.0223432	PRKCZ, CCK, EGR2, LZTS1, ERBB4, SLC6A1, STAR, NTF3, GRIK1, GRIN1, CTNND2, GRIN2A, GRIA4, GDNF, BDNF, C11ORF9, GRIA2, APOE, SLC24A2, PSEN2, NTRK2, DLG4, CNTN4	1240	153	13528	1.64002	1	0.320075	33.935
UP_SEQ_FEATURE	domain:EGF-like 7; calcium-binding	7	0.0446059	0.0225999	NOTCH1, SCUBE2, LTBP3, FBLN2, LTBP4, DLL1, CELSR1	1613	27	19113	3.07205	1	0.671932	34.4587
GOTERM_BP_FAT	GO:0050804~regulation of synaptic transmission	21	0.133818	0.0228884	PRKCZ, EGR2, LZTS1, ERBB4, SLC6A1, STAR, NTF3, GRIK1, GRIN1, CTNND2, GRIN2A, GRIA4, GDNF, BDNF, GRIA2, APOE, SLC24A2, PSEN2, NTRK2, DLG4, CNTN4	1240	136	13528	1.68458	1	0.325244	34.6075
GOTERM_BP_FAT	GO:0033555~multicellular organismal response to stress	9	0.0573504	0.0229052	CALCA, BDNF, CCK, GRIK1, TRPA1, ADRA2A, NEUROD2, VDAC3, VDAC1	1240	39	13528	2.51762	1	0.324174	34.6281
GOTERM_BP_FAT	GO:0021761~limbic system development	8	0.0509781	0.0233279	DLX2, NKX2-6, ALDH1A3, WNT3A, GSX1, NKX2-1, ZEB2, LMX1A	1240	32	13528	2.72742	1	0.327831	35.1449
GOTERM_CC_FAT	GO:0030135~coated vesicle	23	0.146562	0.023423	GABRA2, AP1G2, NCALD, SYT10, SYT2, GRIN1, RGS19, SYT6, PPT1, SYT7, SYNGR3, SLC17A7, LRP1, ECE1, GRIA2, AP3B2, RAB14, SV2B, SIAH1, CLINT1, APBA1, HIP1, EPN2	1132	159	12782	1.63336	0.999996	0.289906	29.0501
GOTERM_BP_FAT	GO:0035283~central nervous system segmentation	3	0.0191168	0.0236134	HOXA2, EGR2, MAFB	1240	3	13528	10.9097	1	0.32986	35.4919
GOTERM_BP_FAT	GO:0042976~activation of Janus kinase activity	3	0.0191168	0.0236134	PRLR, PTK2B, GHR	1240	3	13528	10.9097	1	0.32986	35.4919
GOTERM_BP_FAT	GO:0035284~brain segmentation	3	0.0191168	0.0236134	HOXA2, EGR2, MAFB	1240	3	13528	10.9097	1	0.32986	35.4919
GOTERM_MF_FAT	GO:0015267~channel activity	51	0.324986	0.0237376	KCNK16, GRIK1, SCN3B, GLRA3, AQP4, KCNJ10, KCNK10, KCNK9, KCNQ3, SLC24A2, ANO7, KCNQ1, KCNG1, KCNMA1, KCND3, TRPA1, GRIN2A, CLIC1, KCNH2, STEAP1, KCNMB3, FXYD3, KCNA2, KCNA4, KCNA6, KCNJ3, TTYH2, TTYH1, SCNN1G, HCN1, GABRA2, CACNA2D1, GRIN1, MAL, GRIA4, VDAC3, VDAC1, KCTD8, ACCN1, ACCN4, SLC4A11, GRIA2, CACNA1G, CACNA1H, KCNF1, CACNA1E, KCTD16, CLCN7, CACNA1D, KCTD11, CHRNG	1191	412	12983	1.34939	1	0.544302	32.031
GOTERM_MF_FAT	GO:0005201~extracellular matrix structural constituent	15	0.095584	0.0239866	WNT16, TNXB, WNT3A, COL5A3, MUC6, COL5A1, WNT2, COL9A3, FBLN2, ACAN, WNT9A, COL1A1, COL24A1, COL11A2, COL11A1	1191	86	12983	1.90132	1	0.538006	32.309
GOTERM_BP_FAT	GO:0007242~intracellular signaling cascade	136	0.866628	0.023999	ADCY4, STK38, ADCY8, EFNA1, ADCY6, TLR1, RGL3, RASGEF1B, LPAR3, RRAD, TLR5, RAB1A, MAP3K6, DAB1, S1PR1, APOA1, GALR1, TIAM1, APOE, WNK4, DDAH1, HTR1E, DBNL, MAGI2, PIK3CD, MARK1, RAB18, MED16, HTR7, HTR6, MC2R, RAB14, REM1, ROR2, ARL8B, GRAP2, LRRK1, UNC13A, GLP1R, WNT5A, MRAS, PTH1R, RUNDC3A, ASB13, ARF5, MAPKAPK2, RAB40B, RRAGC, ADRB3, P2RY6, P2RY2, ADRA2A, RHOBTB1, AGRP, DVL2, TBL3, MET, SPHK1…	1240	1256	13528	1.1813	1	0.333006	35.9577
GOTERM_BP_FAT	GO:0007369~gastrulation	13	0.0828395	0.024207	GSC, WNT3A, ZBTB17, SLIT2, LHX1, RNF2, GATA4, FOXC2, TXNRD1, BMP7, TLX2, EXT2, ACVR1	1240	70	13528	2.02608	1	0.334102	36.2076
UP_SEQ_FEATURE	propeptide:C-terminal propeptide	4	0.0254891	0.0242792	COL1A1, COL11A2, COL11A1, COL5A1	1613	8	19113	5.92467	1	0.693704	36.5089
UP_SEQ_FEATURE	binding site:Glutamate	4	0.0254891	0.0242792	GRIA2, GRIK1, GRIN2A, GRIA4	1613	8	19113	5.92467	1	0.693704	36.5089
UP_SEQ_FEATURE	region of interest:Glutamate binding	4	0.0254891	0.0242792	GRIA2, GRIK1, GRIN2A, GRIA4	1613	8	19113	5.92467	1	0.693704	36.5089
UP_SEQ_FEATURE	region of interest:Nonhelical region	4	0.0254891	0.0242792	COL5A3, COL11A2, COL11A1, COL5A1	1613	8	19113	5.92467	1	0.693704	36.5089
SMART	SM00409:IG	47	0.299497	0.0244164	DCC, CADM3, OPCML, CD8B, ADAMTSL3, CADM2, SCN3B, IGFBP7, PTK7, DSCAML1, BCAM, LRIG3, PVRL1, UNC5A, CEACAM16, ACAN, OBSL1, EMB, C10ORF72, KIRREL3, DSCAM, VSTM2B, VSIG10, VSTM2A, MDGA1, FLT4, SDK2, SDK1, MCAM, KDR, C11ORF90, IGFN1, HEPACAM, PSG7, NPHS1, CNTN2, VSIG8, FAIM3, PDGFRB, CD79B, VCAN, CNTN4, IGSF9, MYLK, NTM, CHL1, KIR2DL4	950	330	9079	1.36113	0.999727	0.350751	28.4968
GOTERM_CC_FAT	GO:0031224~intrinsic to membrane	518	3.30083	0.0245221	RFT1, SGMS2, SCN3B, GBGT1, SLC9A3, C20ORF103, C1ORF70, CDH22, KCNK9, INTS5, HIGD1A, HTR1E, PTPRF, C6ORF35, GRIN2A, PIK3IP1, TMEM132E, CWH43, PITPNM2, PITPNM3, ST14, MC2R, ROR1, ROR2, ORAI2, C16ORF91, ERBB4, PTH1R, LY6G6C, BCL2L1, KCNJ3, SORCS2, SORCS3, ADRB3, DAGLA, PVRL1, TMEM125, LFNG, PTH2R, PCDH10, PPAPDC1B, VDAC3, SYNGR3, RGS9BP, VDAC1, KIAA1409, APCDD1L, PKP2, CD209, TMEM119, ZNF219, CHRNG,…	1132	5485	12782	1.06636	0.999998	0.294558	30.1975
GOTERM_BP_FAT	GO:0030036~actin cytoskeleton organization	31	0.19754	0.0246396	RHOJ, DLC1, TRIOBP, PRKCZ, PDLIM7, PDGFB, NUAK2, MRAS, BCAR1, FHL3, NEDD9, ESPN, PTK2B, ADRA2A, OBSL1, EHD2, FGD3, TNXB, ACTA1, ACTN1, FLNB, GAS7, EPB41L3, CDC42BPG, EPB41L1, ATP2C1, MYH11, LCP1, PARVA, ADD1, CDC42BPB	1240	226	13528	1.49646	1	0.337711	36.7245
GOTERM_MF_FAT	GO:0046873~metal ion transmembrane transporter activity	42	0.267635	0.0248961	KCNMB3, KCNK16, SCN3B, KCNA2, KCNA4, KCNJ10, KCNA6, KCNJ3, KCNK10, KCNQ3, KCNK9, SLC24A2, TTYH1, SLC30A2, SCNN1G, SLC39A4, KCNQ1, KCNG1, HCN1, KCNMA1, CACNA2D1, KCND3, SLC8A1, TRPA1, GRIN1, GRIN2A, KCTD8, ACCN1, ACCN4, SLC4A11, ATP2C1, CACNA1G, CACNA1H, KCNF1, CACNA1E, SLC13A4, KCTD16, KCNH2, ABCC8, CACNA1D, KCTD11, CHRNG	1191	328	12983	1.39585	1	0.54168	33.3158
GOTERM_CC_FAT	GO:0016324~apical plasma membrane	20	0.127445	0.0249499	TCIRG1, KCNMA1, LZTS1, SLC9A3, MYO7A, MUC20, MAL, ENPEP, ATP6V1B1, SLC34A3, WNT2, P2RY6, CD44, SLC23A2, P2RY2, RAB14, SCNN1G, LRP2, SLC39A4, NRG1	1132	133	12782	1.69797	0.999998	0.292311	30.6395
GOTERM_MF_FAT	GO:0022803~passive transmembrane transporter activity	51	0.324986	0.0250341	KCNK16, GRIK1, SCN3B, GLRA3, AQP4, KCNJ10, KCNK10, KCNK9, KCNQ3, SLC24A2, ANO7, KCNQ1, KCNG1, KCNMA1, KCND3, TRPA1, GRIN2A, CLIC1, KCNH2, STEAP1, KCNMB3, FXYD3, KCNA2, KCNA4, KCNA6, KCNJ3, TTYH2, TTYH1, SCNN1G, HCN1, GABRA2, CACNA2D1, GRIN1, MAL, GRIA4, VDAC3, VDAC1, KCTD8, ACCN1, ACCN4, SLC4A11, GRIA2, CACNA1G, CACNA1H, KCNF1, CACNA1E, KCTD16, CLCN7, CACNA1D, KCTD11, CHRNG	1191	413	12983	1.34612	1	0.534163	33.4674
GOTERM_BP_FAT	GO:0021545~cranial nerve development	6	0.0382336	0.0250372	HOXB3, CHD7, EGR2, HES3, POU4F3, EPHB1	1240	19	13528	3.44516	1	0.340879	37.1959
GOTERM_BP_FAT	GO:0042596~fear response	6	0.0382336	0.0250372	BDNF, CCK, ADRA2A, NEUROD2, VDAC3, VDAC1	1240	19	13528	3.44516	1	0.340879	37.1959
GOTERM_BP_FAT	GO:0048536~spleen development	6	0.0382336	0.0250372	HOXB4, ONECUT1, JARID2, FGF10, NKX2-5, TLX1	1240	19	13528	3.44516	1	0.340879	37.1959
KEGG_PATHWAY	hsa04930:Type II diabetes mellitus	10	0.0637227	0.0252689	PRKCZ, INS-IGF2, PIK3CD, HK2, CACNA1G, CACNA1E, MTOR, PRKCE, CACNA1D, ABCC8	469	47	5085	2.30685	0.987105	0.462893	26.8192
UP_SEQ_FEATURE	domain:EGF-like 11; calcium-binding	5	0.0318613	0.025397	NOTCH3, NOTCH1, SNED1, LTBP3, LTBP4	1613	14	19113	4.23191	1	0.705626	37.8399
UP_SEQ_FEATURE	active site:Proton acceptor	71	0.452431	0.0255877	LDHC, PXDN, NUAK2, STK38, STK35, FES, CAMKK1, CAMKK2, MAP3K6, ACVR1B, PAK7, ADCK1, WNK4, ANKK1, MATK, PRKCA, SGK1, STK25, PFKL, STK24, CSNK1G2, ALK, PRKCE, WEE1, MARK1, MAST3, HUNK, DHRS3, MAST1, DHRS4, LCK, ROR1, CAMK1, ROR2, TXNRD2, PDGFRB, TXNRD1, LRRK1, MAP3K12, ACVR1, CAMK1D, PRKCZ, ME3, ERBB4, BRSK2, MAPKAPK2, EPHB4, EPHB1, STK32C, SULT1C4, PTK2B, ALDH1A3, LMTK2, ALDH4A1, LMTK3, GALE, GCDH,…	1613	658	19113	1.27858	1	0.703882	38.0643
GOTERM_MF_FAT	GO:0022836~gated channel activity	40	0.254891	0.0257095	KCNMB3, KCNK16, GRIK1, SCN3B, KCNA2, GLRA3, KCNA4, KCNJ10, KCNA6, KCNJ3, KCNK10, KCNQ3, KCNK9, SCNN1G, KCNQ1, KCNG1, HCN1, KCNMA1, CACNA2D1, GABRA2, KCND3, GRIN1, GRIN2A, CLIC1, GRIA4, VDAC3, VDAC1, KCTD8, ACCN1, GRIA2, CACNA1G, CACNA1H, KCNF1, CACNA1E, KCTD16, KCNH2, CLCN7, CACNA1D, KCTD11, CHRNG	1191	310	12983	1.40657	1	0.534516	34.2043
GOTERM_BP_FAT	GO:0043085~positive regulation of catalytic activity	62	0.395081	0.0260236	DLC1, OPRM1, ADCY4, PDGFB, EFNA1, INS-IGF2, ADCY8, ADCY6, LPAR3, ZEB2, CDC16, GDNF, MAP3K6, DAB1, APOA1, S1PR1, GALR1, APOE, SH3D20, SHC1, NRG1, GHR, DBNL, PTGER3, SPDYA, GRM4, CARD14, TNFRSF10B, PSME1, GNAQ, CHRM2, HTR7, PSEN2, GIPR, CD81, LCK, GLP1R, PRKCZ, CCK, FCER2, PTH1R, ABHD5, GNG13, CALCA, ADRB3, P2RY6, PTK2B, P2RY2, ADRA2A, MC3R, HIP1, SPHK1, MET, HGF, VAV2, CISH, LRP1, PRLR, PSMD11, NT…	1240	520	13528	1.30077	1	0.35046	38.3514
GOTERM_MF_FAT	GO:0005216~ion channel activity	48	0.305869	0.026095	KCNMB3, KCNK16, FXYD3, GRIK1, SCN3B, KCNA2, GLRA3, KCNA4, KCNJ10, KCNA6, KCNJ3, KCNK10, KCNQ3, KCNK9, SLC24A2, TTYH2, TTYH1, SCNN1G, ANO7, KCNQ1, KCNG1, HCN1, KCNMA1, CACNA2D1, GABRA2, KCND3, TRPA1, GRIN1, GRIN2A, CLIC1, GRIA4, VDAC3, VDAC1, KCTD8, ACCN1, ACCN4, SLC4A11, GRIA2, CACNA1G, CACNA1H, KCNF1, CACNA1E, KCTD16, KCNH2, CACNA1D, CLCN7, KCTD11, CHRNG	1191	386	12983	1.35556	1	0.530876	34.6214
UP_SEQ_FEATURE	compositionally biased region:Poly-Gly	35	0.223029	0.0263598	CAMTA1, E2F3, EVX2, KCNA4, SH3BP5L, PRDM13, KCNQ3, TRIM67, MAZ, PVRL1, FOXF2, POU3F3, NKX2-1, FOXD1, RUNX3, CEBPA, KCNMA1, DVL2, SOX10, GSX1, TMEM200B, CECR6, MSC, SHOX2, KCTD8, DLX2, NOTCH1, SLITRK3, TNFRSF10B, CACNA1G, MNX1, NEUROD2, FAM155A, ZFHX3, BAT2	1613	286	19113	1.4501	1	0.710302	38.9651
GOTERM_BP_FAT	GO:0001704~formation of primary germ layer	9	0.0573504	0.026408	LHX1, WNT3A, FOXC2, TXNRD1, BMP7, EXT2, TLX2, SLIT2, ACVR1	1240	40	13528	2.45468	1	0.353345	38.7963
PIR_SUPERFAMILY	PIRSF002385:B/K protein/synaptotagmin	5	0.0318613	0.0264369	SYT10, SYT2, SYT13, SYT6, SYT7	633	14	7396	4.17287	1	0.970417	33.0096
KEGG_PATHWAY	hsa05217:Basal cell carcinoma	11	0.0700949	0.0264596	DVL2, WNT2, WNT5A, WNT16, WNT5B, WNT3A, WNT9A, HHIP, GLI2, APC, WNT2B	469	55	5085	2.16844	0.989524	0.434383	27.9024
GOTERM_MF_FAT	GO:0008188~neuropeptide receptor activity	9	0.0573504	0.026508	QRFPR, PRLHR, GALR1, TACR2, MC2R, NPFFR2, NTSR1, SORCS2, SORCS3	1191	40	12983	2.45271	1	0.527763	35.0656
GOTERM_BP_FAT	GO:0051969~regulation of transmission of nerve impulse	22	0.14019	0.026864	PRKCZ, EGR2, LZTS1, ERBB4, SLC6A1, STAR, NTF3, GRIK1, GRIN1, CTNND2, GRIN2A, GRIA4, GDNF, BDNF, C11ORF9, GRIA2, APOE, SLC24A2, PSEN2, NTRK2, DLG4, CNTN4	1240	147	13528	1.63274	1	0.356959	39.32
SP_PIR_KEYWORDS	collagen	15	0.095584	0.0271174	COLEC11, COL5A3, COL5A1, COL9A3, FCN2, C1QTNF1, CCBE1, C1QL1, C1QL2, COL1A1, SCARA3, COL8A1, COL11A2, COL24A1, COL11A1	1617	95	19235	1.87823	1	0.252864	33.4626
GOTERM_BP_FAT	GO:0014033~neural crest cell differentiation	8	0.0509781	0.0273415	CYP26C1, GBX2, FOXC2, ZEB2, NRG1, ISL1, GDNF, ACVR1	1240	33	13528	2.64477	1	0.360751	39.8638
GOTERM_BP_FAT	GO:0014032~neural crest cell development	8	0.0509781	0.0273415	CYP26C1, GBX2, FOXC2, ZEB2, NRG1, ISL1, GDNF, ACVR1	1240	33	13528	2.64477	1	0.360751	39.8638
GOTERM_BP_FAT	GO:0001709~cell fate determination	8	0.0509781	0.0273415	ASCL1, HOXA2, NTF3, CYP26B1, PAX6, DSCAML1, DLL1, PAX2	1240	33	13528	2.64477	1	0.360751	39.8638
SMART	SM00033:CH	14	0.0892118	0.0277639	GAS2L3, DIXDC1, ARHGEF7, MICAL2, MICAL3, ACTN1, VAV2, FLNB, SPTBN1, SPEF2, LCP1, SPEF1, SPTB, PARVA	950	70	9079	1.91137	0.999913	0.37337	31.7551
INTERPRO	IPR005804:Fatty acid desaturase, type 1	4	0.0254891	0.0277777	FADS1, FADS2, SCD5, DEGS1	1479	8	16659	5.63185	1	0.603886	38.0373
GOTERM_BP_FAT	GO:0043069~negative regulation of programmed cell death	45	0.286752	0.0278261	PRKCZ, SYVN1, XRCC2, NUAK2, INS-IGF2, ARNT2, PPT1, BCL2L1, PAX2, GDNF, NR2E1, MIF, PEA15, PAK7, BDNF, SQSTM1, APOE, CDKN2D, POU3F3, AATF, DNAJC5, PCSK6, NRG1, NKX2-5, APC, NKX2-6, EEF1A2, SPHK1, GRIN1, ESR1, CIDEA, HGF, ANXA4, PROC, CDH13, NME5, NOTCH1, MSX1, PRLR, PSEN2, FOXC2, FAIM3, NEUROD1, NGFR, ACVR1	1240	359	13528	1.36751	1	0.364565	40.4111
SP_PIR_KEYWORDS	antiport	8	0.0509781	0.0280741	SLC8A1, SLC24A4, SLC24A3, SLC24A2, SLC9A3, SLC24A5, TMCO3, CLCN7	1617	36	19235	2.64344	1	0.256824	34.4256
INTERPRO	IPR001879:GPCR, family 2, extracellular region	7	0.0446059	0.028219	PTH2R, BAI1, GIPR, PTH1R, CELSR1, VIPR2, GLP1R	1479	27	16659	2.92022	1	0.60314	38.5134
GOTERM_CC_FAT	GO:0005911~cell-cell junction	26	0.165679	0.0288841	CGNL1, PRKCZ, CADM3, CLDN3, CLDN5, KEAP1, CLDN10, CLDN11, CDH3, AMOTL1, AMOTL2, CTNNA2, VCL, EPB41L3, PVRL1, PKP2, WNK4, BAI1, DSC3, OBSL1, SSX2IP, STEAP1, SYNPO, CDC42BPB, APC, IFT140	1132	190	12782	1.54516	1	0.323479	34.5834
GOTERM_MF_FAT	GO:0022838~substrate specific channel activity	49	0.312241	0.0290205	KCNK16, GRIK1, SCN3B, GLRA3, AQP4, KCNJ10, KCNK10, KCNK9, KCNQ3, SLC24A2, ANO7, KCNQ1, KCNG1, KCNMA1, KCND3, TRPA1, GRIN2A, CLIC1, KCNH2, KCNMB3, FXYD3, KCNA2, KCNA4, KCNA6, KCNJ3, TTYH2, TTYH1, SCNN1G, HCN1, GABRA2, CACNA2D1, GRIN1, GRIA4, VDAC3, VDAC1, KCTD8, ACCN1, ACCN4, SLC4A11, GRIA2, CACNA1G, KCNF1, CACNA1H, CACNA1E, KCTD16, CLCN7, CACNA1D, KCTD11, CHRNG	1191	398	12983	1.34207	1	0.551955	37.7074
GOTERM_BP_FAT	GO:0060548~negative regulation of cell death	45	0.286752	0.0292848	PRKCZ, SYVN1, XRCC2, NUAK2, INS-IGF2, ARNT2, PPT1, BCL2L1, PAX2, GDNF, NR2E1, MIF, PEA15, PAK7, BDNF, SQSTM1, APOE, CDKN2D, POU3F3, AATF, DNAJC5, PCSK6, NRG1, NKX2-5, APC, NKX2-6, EEF1A2, SPHK1, GRIN1, ESR1, CIDEA, HGF, ANXA4, PROC, CDH13, NME5, NOTCH1, MSX1, PRLR, PSEN2, FOXC2, FAIM3, NEUROD1, NGFR, ACVR1	1240	360	13528	1.36371	1	0.378376	42.0301
SP_PIR_KEYWORDS	Endocytosis	15	0.095584	0.029383	DBNL, SORL1, MRC2, LRP1, TFRC, FNBP1L, CD209, SH3D20, AP3B2, LRP2, CLINT1, DNM1, GHR, EPN2, HIP1	1617	96	19235	1.85867	1	0.263385	35.7223
GOTERM_BP_FAT	GO:0009100~glycoprotein metabolic process	28	0.178424	0.0294047	OSTC, GAL3ST3, MAMDC2, HS3ST4, ST8SIA3, DSE, NGLY1, ST6GALNAC3, ST3GAL3, B3GALNT1, CHST12, ACAN, CHST13, HS6ST1, PCSK6, COL11A1, ST6GAL2, ALK, MGAT1, CSGALNACT1, MAN2A1, ADAMTS9, CHST8, PSEN2, UGGT2, LRP2, EXT2, GALNT9	1240	202	13528	1.51223	1	0.378274	42.1614
GOTERM_MF_FAT	GO:0003924~GTPase activity	29	0.184796	0.029487	RHOJ, TUFM, MRAS, GNG13, RRAD, ARF5, RAB1A, RRAGC, TUBB8, EHD1, TUBG2, TUBB1, EHD2, AGAP3, TUBB3, GTPBP3, EEF1A2, RNF112, GNB2, RAB18, GNAQ, GNG10, RAB34, RAB14, REM1, RAB38, ARL8B, RASD1, DNM1	1191	211	12983	1.49823	1	0.549315	38.1867
GOTERM_BP_FAT	GO:0048167~regulation of synaptic plasticity	12	0.0764672	0.0296441	BDNF, LZTS1, EGR2, STAR, APOE, SLC24A2, PSEN2, GRIN1, CTNND2, DLG4, GRIN2A, CNTN4	1240	64	13528	2.04556	1	0.379386	42.4226
GOTERM_BP_FAT	GO:0022604~regulation of cell morphogenesis	20	0.127445	0.0296566	RHOJ, DLC1, PALM, NRP1, LZTS1, PTPRF, EFNA1, GRIN1, LRRC4C, NTN1, GAS7, SLIT2, TTL, KDR, APOE, TIAM1, NGFR, MYH14, TLX2, FGD3	1240	131	13528	1.6656	1	0.378195	42.4362
GOTERM_CC_FAT	GO:0008328~ionotropic glutamate receptor complex	5	0.0318613	0.0297033	GRIK1, GRIN1, DLG4, GRIN2A, GRIA4	1132	14	12782	4.03269	1	0.324292	35.378
INTERPRO	IPR003585:Neurexin/syndecan/glycophorin C	5	0.0318613	0.0299826	CADM3, CADM2, CNTNAP2, NRXN1, SDC2	1479	14	16659	4.02275	1	0.619236	40.3821
GOTERM_BP_FAT	GO:0016337~cell-cell adhesion	36	0.229402	0.0300712	CADM3, CLDN3, CLDN5, ASTN1, CTNND2, DSCAML1, CLDN10, CLDN11, PCDHGA4, CDH3, CALCA, CDH8, CDH22, DAB1, CD44, PVRL1, ACAN, COL11A1, FNDC3A, PTPRF, GMDS, PCDH10, LGALS7, PCDH8, CELSR1, PCDH7, CTNNA2, NCAM1, CDH13, ATP2C1, PKP2, ITGA8, CD209, DSC3, ROR2, CNTN4	1240	276	13528	1.423	1	0.381055	42.8856
GOTERM_CC_FAT	GO:0030425~dendrite	23	0.146562	0.0300988	HCN1, ADCY4, CCK, LZTS1, GRIK1, DLGAP2, GRIN1, GRIA4, DFNB31, NUMA1, EPHA7, LRP1, CRMP1, APOE, CHRM2, ITGA8, NTRK2, CACNA1G, CACNA1H, LBXCOR1, MTOR, IGSF9, SYNPO	1132	163	12782	1.59328	1	0.321319	35.7584
GOTERM_BP_FAT	GO:0030206~chondroitin sulfate biosynthetic process	4	0.0254891	0.0302093	CSGALNACT1, CHST12, CHST13, DSE	1240	8	13528	5.45484	1	0.381126	43.0346
GOTERM_BP_FAT	GO:0008347~glial cell migration	4	0.0254891	0.0302093	ARHGEF7, VCAN, NR2E1, SLIT2	1240	8	13528	5.45484	1	0.381126	43.0346
GOTERM_MF_FAT	GO:0005021~vascular endothelial growth factor receptor activity	4	0.0254891	0.0302689	NRP1, FLT4, PDGFRB, KDR	1191	8	12983	5.45046	1	0.550602	38.9822
GOTERM_MF_FAT	GO:0043121~neurotrophin binding	4	0.0254891	0.0302689	NTF3, NTRK2, NGFR, PCSK6	1191	8	12983	5.45046	1	0.550602	38.9822
GOTERM_MF_FAT	GO:0042923~neuropeptide binding	9	0.0573504	0.0303796	QRFPR, PRLHR, GALR1, TACR2, MC2R, NPFFR2, NTSR1, SORCS2, SORCS3	1191	41	12983	2.39289	1	0.543869	39.0941
GOTERM_CC_FAT	GO:0005667~transcription factor complex	28	0.178424	0.0310094	E2F3, ARNT2, HOXD12, HOXB13, BSX, GTF2E1, KDM1A, TAF5L, NPAS2, FOXF1, FOXF2, LBXCOR1, NKX2-1, YAP1, ALX4, NKX2-5, PITX2, CEBPA, GSC, TAF6, MAFB, TEAD2, TEAD3, WWTR1, CD3EAP, SIX1, PBX2, ZFHX3	1132	210	12782	1.50554	1	0.322946	36.6262
BIOCARTA	h_Ccr5Pathway:Pertussis toxin-insensitive CCR5 Signaling in Macrophage	5	0.0318613	0.031279	PRKCA, CCR5, GNAQ, PTK2B, CAMK1	131	14	1437	3.91767	0.99861	0.888388	33.0052
BIOCARTA	h_vipPathway:Neuropeptides VIP and PACAP inhibit the apoptosis of activated T cells	5	0.0318613	0.031279	EGR2, GNAQ, CAMK1, VIPR2, NFATC1	131	14	1437	3.91767	0.99861	0.888388	33.0052
GOTERM_CC_FAT	GO:0045202~synapse	43	0.274008	0.0319119	LZTS1, SNAP91, ERBB4, GRIK1, SYT2, GLRA3, MYO7A, PPT1, SYT6, SYT7, GPHN, PVRL1, PTK2B, DLG4, SV2B, APBA1, SYNPO, KCNMA1, PHACTR1, GABRA2, MAGI2, PTPRF, DLGAP2, SYT10, GRIN1, GRIN2A, TANC1, GRIA4, NRXN1, SYNGR3, CADPS, CBLN3, SLC17A7, EPHA7, GRIA2, CHRM2, ITGA8, DOK7, NTRK2, SIAH1, IGSF9, UNC13A, CHRNG	1132	355	12782	1.36771	1	0.324433	37.4755
GOTERM_CC_FAT	GO:0031225~anchored to membrane	29	0.184796	0.0319428	TEX101, LYPD1, ALPI, OPCML, RTN4RL1, EFNA1, LY6G6C, EFNA3, MMP25, PDE6B, RGMA, GPC5, GPC6, MSLN, DNAJC5, INPP5A, SPRN, MDGA1, NTNG2, RGS19, UBL3, NCAM1, CDH13, CNTN2, GFRA1, CNTN4, NTM, GFRA2, GFRA3	1132	220	12782	1.48843	1	0.318642	37.5044
GOTERM_MF_FAT	GO:0042562~hormone binding	10	0.0637227	0.0320527	CDH13, ECE1, PRLHR, PRLR, MC2R, ESR1, NPR1, MC3R, TUBB3, GHR	1191	49	12983	2.22468	1	0.555542	40.7614
GOTERM_BP_FAT	GO:0044093~positive regulation of molecular function	68	0.433314	0.0323052	DLC1, OPRM1, ADCY4, PDGFB, EFNA1, INS-IGF2, ADCY8, ADCY6, LPAR3, ZEB2, CDC16, GDNF, MAP3K6, DAB1, APOA1, S1PR1, GALR1, APOE, SH3D20, SHC1, BRD4, NRG1, GHR, DBNL, PTGER3, SPDYA, GRM4, CARD14, TNFRSF10B, PSME1, GNAQ, CHRM2, HTR7, PSEN2, GIPR, LCK, CD81, GLP1R, ADD1, PRKCZ, CCK, FCER2, PTH1R, ABHD5, GNG13, CALCA, ADRB3, P2RY6, PTK2B, P2RY2, ADRA2A, MC3R, NKX2-5, HIP1, SPHK1, MET, SKI, HGF, VAV2, CIS…	1240	586	13528	1.26597	1	0.400372	45.2513
GOTERM_BP_FAT	GO:0051338~regulation of transferase activity	46	0.293124	0.0323786	ADCY4, PRKCZ, CCK, PDGFB, INS-IGF2, ADCY8, EFNA1, ADCY6, PPARG, LPAR3, ZEB2, CAMKK2, CALCA, MAP3K6, DAB1, APOA1, PTK2B, APOE, CDKN2D, ADRA2A, SHC1, NRG1, GHR, APC, GPS1, PRKCA, DBNL, PIF1, SPHK1, MET, HGF, VAV2, CISH, SPDYA, GRM4, CARD14, LRP1, TNFRSF10B, PRLR, LAX1, PRKRIP1, PSEN2, CD81, DGKZ, MTOR, CBS	1240	372	13528	1.34905	1	0.399737	45.3274
GOTERM_BP_FAT	GO:0001503~ossification	18	0.114701	0.0325557	PDLIM7, INS-IGF2, PTH1R, WWTR1, ATP6V1B1, GLI2, CBFB, MEF2D, HOXA2, CHRDL2, TNFSF11, FOXC2, RIPPLY2, COL1A1, BMP7, IGFBP3, EXT2, BMP8B	1240	115	13528	1.7076	1	0.400102	45.5107
GOTERM_BP_FAT	GO:0048738~cardiac muscle tissue development	11	0.0700949	0.0326957	NKX2-6, MYH11, FOXC2, OBSL1, ZFPM2, RARB, NRG1, CSRP3, COL11A1, NKX2-5, FOXP1	1240	57	13528	2.10538	1	0.400109	45.6551
GOTERM_BP_FAT	GO:0040017~positive regulation of locomotion	16	0.101956	0.032729	PRKCA, ERBB4, ONECUT1, PDGFB, PDGFA, INS-IGF2, BCAR1, SPHK1, FGF10, SLIT2, KDR, CDH13, S1PR1, PTK2B, PDGFRB, APC	1240	98	13528	1.78117	1	0.399103	45.6894
UP_SEQ_FEATURE	short sequence motif:Cell attachment site	14	0.0892118	0.0327378	TNXB, SORL1, NTN1, COL9A3, PSG7, ITGA8, FBLN5, BAI1, CNTN2, CHST13, COL1A1, CPD, PCSK6, THBS2	1613	88	19113	1.88512	1	0.782406	45.9463
GOTERM_CC_FAT	GO:0030173~integral to Golgi membrane	9	0.0573504	0.0327541	CSGALNACT1, ST6GALNAC3, ST3GAL3, ST6GAL2, SGMS2, CHST12, ST8SIA3, CUX1, LFNG	1132	43	12782	2.36334	1	0.319433	38.2585
UP_SEQ_FEATURE	domain:EGF-like 5; calcium-binding	8	0.0509781	0.0327955	NOTCH1, LTBP3, FBLN2, FBLN5, LTBP4, CELSR1, MEGF6, SLIT2	1613	37	19113	2.56202	1	0.779017	46.0059
UP_SEQ_FEATURE	compositionally biased region:Ala-rich	21	0.133818	0.0328219	SPRN, SNAP91, MAGI2, EVX1, FOXK1, GPR62, TRIM28, ARID3A, DMRTA2, SEPN1, CECR6, KDM1A, C10ORF95, OTUD1, ZMIZ2, FOXE1, GBX1, SLC15A4, HMX3, CABLES1, BTBD11	1613	153	19113	1.62638	1	0.775332	46.0332
GOTERM_BP_FAT	GO:0030204~chondroitin sulfate metabolic process	5	0.0318613	0.0332353	CSGALNACT1, MAMDC2, CHST12, CHST13, DSE	1240	14	13528	3.89631	1	0.402575	46.2086
SP_PIR_KEYWORDS	Sodium transport	17	0.108329	0.0332447	HCN1, SLC8A1, SCN3B, SLC9A3, SLC24A5, SLC10A4, SLC34A3, SLC17A7, ACCN1, ACCN4, SLC24A4, SLC24A3, SLC23A2, SLC24A2, SLC13A4, SCNN1G, SLC5A7	1617	116	19235	1.7433	1	0.288849	39.4096
SP_PIR_KEYWORDS	Sodium	17	0.108329	0.0332447	HCN1, SLC8A1, SCN3B, SLC9A3, SLC24A5, SLC10A4, SLC34A3, SLC17A7, ACCN1, ACCN4, SLC24A4, SLC24A3, SLC23A2, SLC24A2, SLC13A4, SCNN1G, SLC5A7	1617	116	19235	1.7433	1	0.288849	39.4096
UP_SEQ_FEATURE	region of interest:Hinge	6	0.0382336	0.0332581	LAMP1, SUOX, ESR1, NR3C2, RORC, RARB	1613	22	19113	3.23164	1	0.775912	46.4812
GOTERM_MF_FAT	GO:0008289~lipid binding	54	0.344102	0.0335034	STAR, SYT2, PPARG, LPAR3, TENC1, NR2E1, APOA1, S1PR1, TIAM1, APOE, SHC1, CLINT1, PRKCA, SH3PXD2A, ESR1, KIF16B, PRKCE, PECI, PITPNM2, PITPNM3, LRAT, DGAT1, FNBP1L, PLA2G7, PTAFR, UNC13A, EPN2, PRKCZ, SNAP91, GPAA1, ADH5, NR3C2, CYP26B1, SNX21, APBA1, PLTP, HIP1, OSBPL5, WDFY1, FABP9, ESRRB, KL, MAL, VAV2, ANXA4, CADPS, RASSF5, CDC42BPG, CYP26C1, FABP3, CHN2, DGKZ, NR5A1, CDC42BPB	1191	450	12983	1.30811	1	0.564032	42.1724
GOTERM_BP_FAT	GO:0043066~negative regulation of apoptosis	44	0.28038	0.0337683	PRKCZ, SYVN1, XRCC2, NUAK2, INS-IGF2, ARNT2, PPT1, BCL2L1, GDNF, NR2E1, MIF, PEA15, PAK7, BDNF, SQSTM1, APOE, CDKN2D, POU3F3, AATF, DNAJC5, PCSK6, NRG1, NKX2-5, APC, NKX2-6, EEF1A2, SPHK1, GRIN1, ESR1, CIDEA, HGF, ANXA4, PROC, CDH13, NME5, NOTCH1, MSX1, PRLR, PSEN2, FOXC2, FAIM3, NEUROD1, NGFR, ACVR1	1240	354	13528	1.35601	1	0.406248	46.7501
SP_PIR_KEYWORDS	paired box	4	0.0254891	0.0338276	PAX9, PAX6, PAX5, PAX2	1617	9	19235	5.28688	1	0.289193	39.9487
SP_PIR_KEYWORDS	hirschsprung disease	4	0.0254891	0.0338276	SOX10, ECE1, ZEB2, GDNF	1617	9	19235	5.28688	1	0.289193	39.9487
GOTERM_CC_FAT	GO:0008021~synaptic vesicle	13	0.0828395	0.0340951	GABRA2, SYT10, SYT2, GRIN1, SYT6, PPT1, SYT7, SYNGR3, SLC17A7, GRIA2, SIAH1, SV2B, APBA1	1132	76	12782	1.93144	1	0.324395	39.4865
UP_SEQ_FEATURE	domain:Paired	4	0.0254891	0.0341717	PAX9, PAX6, PAX5, PAX2	1613	9	19113	5.26638	1	0.781256	47.4084
UP_SEQ_FEATURE	domain:ENTH	4	0.0254891	0.0341717	SNAP91, CLINT1, EPN2, HIP1	1613	9	19113	5.26638	1	0.781256	47.4084
GOTERM_MF_FAT	GO:0005267~potassium channel activity	20	0.127445	0.0342235	KCNMA1, KCNMB3, HCN1, KCNK16, KCND3, KCNA2, KCNA4, KCNJ10, KCNA6, KCNJ3, KCNK10, KCTD8, KCNK9, KCNQ3, KCNF1, KCTD16, KCNH2, KCNQ1, KCTD11, KCNG1	1191	133	12983	1.63924	1	0.564243	42.861
GOTERM_BP_FAT	GO:0001942~hair follicle development	9	0.0573504	0.0344946	ACVR1B, FOXQ1, NOTCH1, PDGFA, PSEN2, FOXE1, NGFR, RUNX3, APC	1240	42	13528	2.33779	1	0.411652	47.4796
GOTERM_BP_FAT	GO:0022405~hair cycle process	9	0.0573504	0.0344946	ACVR1B, FOXQ1, NOTCH1, PDGFA, PSEN2, FOXE1, NGFR, RUNX3, APC	1240	42	13528	2.33779	1	0.411652	47.4796
GOTERM_BP_FAT	GO:0022404~molting cycle process	9	0.0573504	0.0344946	ACVR1B, FOXQ1, NOTCH1, PDGFA, PSEN2, FOXE1, NGFR, RUNX3, APC	1240	42	13528	2.33779	1	0.411652	47.4796
GOTERM_BP_FAT	GO:0007368~determination of left/right symmetry	9	0.0573504	0.0344946	NOTCH1, FOXF1, WNT3A, TGIF1, FGF10, RIPPLY2, DLL1, PITX2, ACVR1	1240	42	13528	2.33779	1	0.411652	47.4796
GOTERM_BP_FAT	GO:0001649~osteoblast differentiation	9	0.0573504	0.0344946	MEF2D, HOXA2, INS-IGF2, PTH1R, COL1A1, WWTR1, GLI2, IGFBP3, CBFB	1240	42	13528	2.33779	1	0.411652	47.4796
GOTERM_BP_FAT	GO:0033189~response to vitamin A	9	0.0573504	0.0344946	MICB, TFRC, CD44, PDGFA, IGFBP7, FADS1, CDKN2D, PPARG, LRP2	1240	42	13528	2.33779	1	0.411652	47.4796
GOTERM_BP_FAT	GO:0042127~regulation of cell proliferation	88	0.56076	0.0347886	DLC1, OPRM1, E2F3, NRP1, PDGFB, MARCKSL1, PDGFA, INS-IGF2, IGFBP7, PPARG, ARNT2, PAX6, FGF10, HOXD13, GLI2, NR2E1, TENC1, IL11, WNT2, WISP2, BDNF, S1PR1, APOE, CDKN2D, GATA4, SHC1, RARB, NRG1, MATK, PRKCA, PTPRF, NKX2-6, INHA, RBBP9, MXD4, SPDYA, HOXC10, MSX1, ADM, GRN, CD81, MNT, TGIF1, PDGFRB, TNFSF12-TNFSF13, NGFR, PRKCZ, ERBB4, PRTN3, CTF1, PTH1R, BCL2L1, TIMP2, SESN1, T, LHX1, PTK2B, BAI1, A…	1240	787	13528	1.21989	1	0.413024	47.7721
GOTERM_MF_FAT	GO:0032403~protein complex binding	27	0.172051	0.0350726	INS-IGF2, SLC6A3, LTBP4, FCER2, TIMP2, PCSK2, ACVR1B, PTK2B, FCER1G, SHC1, MAGI2, CD3G, TNXB, PTPRF, ACTN1, COL5A1, RPTOR, GRB10, DOK5, DOK6, FBLN5, DOK7, BHMT, SPTBN1, RGS9, ADAMTS5, ACVR1	1191	196	12983	1.50166	1	0.565809	43.663
UP_SEQ_FEATURE	lipid moiety-binding region:GPI-anchor amidated serine	10	0.0637227	0.0354627	LYPD1, RTN4RL1, EFNA1, MDGA1, GPC6, MSLN, LY6G6C, GFRA1, CNTN4, GFRA2	1613	54	19113	2.19432	1	0.789945	48.6925
KEGG_PATHWAY	hsa04916:Melanogenesis	16	0.101956	0.0358377	PRKCA, DVL2, WNT5A, ADCY4, WNT16, TYRP1, WNT5B, ADCY8, WNT3A, ADCY6, WNT2B, WNT2, GNAQ, CREB3L1, WNT9A, TUBB3	469	99	5085	1.75228	0.997979	0.498104	35.933
UP_SEQ_FEATURE	region of interest:Ligand-binding	7	0.0446059	0.0365669	TFRC, THRB, PPARG, RORC, RARB, NR2E1, NR5A1	1613	30	19113	2.76485	1	0.796441	49.7673
SP_PIR_KEYWORDS	dwarfism	8	0.0509781	0.0367079	COL9A3, INS-IGF2, MCPH1, GALNS, PTH1R, COL1A1, FLNB, GHR	1617	38	19235	2.50431	1	0.30586	42.5477
GOTERM_BP_FAT	GO:0010906~regulation of glucose metabolic process	8	0.0509781	0.0367179	SPDYA, GAPDHS, HDAC4, PPP1R3C, INS-IGF2, PGAM1, ARPP19, MTOR	1240	35	13528	2.49364	1	0.429079	49.6545
OMIM_DISEASE	New sequence variants associated with bone mineral density	4	0.0254891	0.0367727	C6ORF97, TNFSF11, ESR1, SPTBN1	320	9	3671	5.09861	1	0.999991	42.6401
OMIM_DISEASE	Multiple Genetic Loci for Bone Mineral Density and Fractures	4	0.0254891	0.0367727	C6ORF97, TNFSF11, ESR1, SPTBN1	320	9	3671	5.09861	1	0.999991	42.6401
GOTERM_BP_FAT	GO:0008284~positive regulation of cell proliferation	50	0.318613	0.0371913	E2F3, NRP1, PDGFB, MARCKSL1, PDGFA, INS-IGF2, ARNT2, PAX6, FGF10, GLI2, NR2E1, IL11, S1PR1, SHC1, NRG1, MATK, PRKCA, NKX2-6, SPDYA, HOXC10, ADM, GRN, CD81, TGIF1, PDGFRB, TNFSF12-TNFSF13, NGFR, PRKCZ, ERBB4, PRTN3, CTF1, PTH1R, BCL2L1, T, LHX1, PTK2B, ADRA2A, NKX2-5, TLX1, TCIRG1, FLT4, SPHK1, VSX2, NTN1, FOXP1, KDR, HDAC4, CDH13, NOTCH1, MTOR	1240	414	13528	1.31759	1	0.431914	50.1064
GOTERM_BP_FAT	GO:0001569~patterning of blood vessels	6	0.0382336	0.037634	SEMA5A, NRP1, TBX20, GBX2, FOXC2, ACVR1	1240	21	13528	3.11705	1	0.434446	50.5256
GOTERM_CC_FAT	GO:0005811~lipid particle	5	0.0318613	0.0377419	PLIN5, PLIN3, ABHD5, CIDEA, SIGMAR1	1132	15	12782	3.76384	1	0.346657	42.7118
SMART	SM00132:LIM	14	0.0892118	0.0377867	ABLIM2, PDLIM7, LPP, LMO3, MICAL2, ABLIM3, MICAL3, LDB3, FHL3, PDLIM2, LMX1A, ISL1, CSRP3, LHX1	950	73	9079	1.83282	0.999997	0.456088	40.7071
GOTERM_MF_FAT	GO:0031402~sodium ion binding	18	0.114701	0.0378256	HCN1, SLC8A1, PDXK, SCN3B, SLC9A3, SLC24A5, SLC10A4, SLC34A3, SLC17A7, ACCN1, ACCN4, SLC24A4, SLC24A3, SLC23A2, SLC24A2, SLC13A4, SCNN1G, SLC5A7	1191	117	12983	1.67707	1	0.586465	46.1916
UP_SEQ_FEATURE	domain:LDL-receptor class A 11	3	0.0191168	0.0380156	LRP1, SORL1, LRP2	1613	4	19113	8.88701	1	0.805573	51.1452
UP_SEQ_FEATURE	compositionally biased region:Gln/Pro-rich (transactivation domain)	3	0.0191168	0.0380156	TFAP2B, TFAP2A, TFAP2C	1613	4	19113	8.88701	1	0.805573	51.1452
GOTERM_BP_FAT	GO:0035051~cardiac cell differentiation	7	0.0446059	0.0380955	ECE2, NKX2-6, OBSL1, RARB, NRG1, NKX2-5, FOXP1	1240	28	13528	2.72742	1	0.43711	50.959
GOTERM_MF_FAT	GO:0005158~insulin receptor binding	7	0.0446059	0.0382126	GRB10, PTPRF, INS-IGF2, DOK5, DOK6, DOK7, SHC1	1191	28	12983	2.72523	1	0.583026	46.5383
GOTERM_MF_FAT	GO:0005249~voltage-gated potassium channel activity	16	0.101956	0.0385002	KCNMA1, HCN1, KCND3, KCNA2, KCNA4, KCNJ10, KCNA6, KCNJ3, KCTD8, KCNQ3, KCNF1, KCTD16, KCNH2, KCNQ1, KCTD11, KCNG1	1191	100	12983	1.74415	1	0.578736	46.7947
GOTERM_BP_FAT	GO:0006796~phosphate metabolic process	106	0.67546	0.0386053	STK38, EFNA1, GDF6, STK35, PTPN23, LPAR3, WNT2, PSKH2, MAP3K6, WNK4, ANKK1, MATK, DBNL, STK25, PTPRF, STK24, CSNK1G2, PTPRN2, PIK3CD, WEE1, MARK1, ROR1, CAMK1, PDGFRB, ROR2, LRRK1, PPP2R3A, ERBB4, PTK7, EPHA10, MAPKAPK2, ATP6V1B1, EPHB4, EPHB1, LMTK2, ADRA2A, LMTK3, STK19, NIN, PTPN3, PTPN5, MET, HGF, KDR, EPHA5, EPHA7, CDC42BPG, ATP6V0E2, EPHA6, NTRK2, SPTBN1, MTOR, BMP7, MYLK, SRMS, CDC42BPB, N…	1240	973	13528	1.18852	1	0.440157	51.4336
GOTERM_BP_FAT	GO:0006793~phosphorus metabolic process	106	0.67546	0.0386053	STK38, EFNA1, GDF6, STK35, PTPN23, LPAR3, WNT2, PSKH2, MAP3K6, WNK4, ANKK1, MATK, DBNL, STK25, PTPRF, STK24, CSNK1G2, PTPRN2, PIK3CD, WEE1, MARK1, ROR1, CAMK1, PDGFRB, ROR2, LRRK1, PPP2R3A, ERBB4, PTK7, EPHA10, MAPKAPK2, ATP6V1B1, EPHB4, EPHB1, LMTK2, ADRA2A, LMTK3, STK19, NIN, PTPN3, PTPN5, MET, HGF, KDR, EPHA5, EPHA7, CDC42BPG, ATP6V0E2, EPHA6, NTRK2, SPTBN1, MTOR, BMP7, MYLK, SRMS, CDC42BPB, N…	1240	973	13528	1.18852	1	0.440157	51.4336
GOTERM_CC_FAT	GO:0012511~monolayer-surrounded lipid storage body	4	0.0254891	0.0386843	PLIN5, PLIN3, ABHD5, SIGMAR1	1132	9	12782	5.01845	1	0.347798	43.5188
INTERPRO	IPR001523:Paired box protein, N-terminal	4	0.0254891	0.0389662	PAX9, PAX6, PAX5, PAX2	1479	9	16659	5.00609	1	0.710317	49.0997
INTERPRO	IPR001824:Receptor tyrosine kinase, class III, conserved site	4	0.0254891	0.0389662	NIN, FLT4, PDGFRB, KDR	1479	9	16659	5.00609	1	0.710317	49.0997
INTERPRO	IPR013809:Epsin-like, N-terminal	4	0.0254891	0.0389662	SNAP91, CLINT1, EPN2, HIP1	1479	9	16659	5.00609	1	0.710317	49.0997
GOTERM_BP_FAT	GO:0009855~determination of bilateral symmetry	9	0.0573504	0.0391052	NOTCH1, FOXF1, WNT3A, TGIF1, FGF10, RIPPLY2, DLL1, PITX2, ACVR1	1240	43	13528	2.28342	1	0.443079	51.8948
GOTERM_BP_FAT	GO:0009799~determination of symmetry	9	0.0573504	0.0391052	NOTCH1, FOXF1, WNT3A, TGIF1, FGF10, RIPPLY2, DLL1, PITX2, ACVR1	1240	43	13528	2.28342	1	0.443079	51.8948
GOTERM_BP_FAT	GO:0042303~molting cycle	9	0.0573504	0.0391052	ACVR1B, FOXQ1, NOTCH1, PDGFA, PSEN2, FOXE1, NGFR, RUNX3, APC	1240	43	13528	2.28342	1	0.443079	51.8948
GOTERM_BP_FAT	GO:0042633~hair cycle	9	0.0573504	0.0391052	ACVR1B, FOXQ1, NOTCH1, PDGFA, PSEN2, FOXE1, NGFR, RUNX3, APC	1240	43	13528	2.28342	1	0.443079	51.8948
GOTERM_BP_FAT	GO:0060193~positive regulation of lipase activity	13	0.0828395	0.0391397	CALCA, PRKCZ, P2RY6, PTGER3, S1PR1, GNAQ, CHRM2, P2RY2, ABHD5, PTH1R, GNG13, LPAR3, MC3R	1240	75	13528	1.89101	1	0.442029	51.9265
SP_PIR_KEYWORDS	heparan sulfate	5	0.0318613	0.0398693	GPC5, NRP1, SPOCK2, GPC6, SDC2	1617	16	19235	3.71734	1	0.323597	45.2794
GOTERM_BP_FAT	GO:0034754~cellular hormone metabolic process	11	0.0700949	0.0403623	DHRS3, LRAT, ECE1, APOA1, CYP1B1, CYP26C1, STAR, ADM, ALDH1A3, CYP26B1, LHB	1240	59	13528	2.03401	1	0.450962	53.0363
UP_SEQ_FEATURE	domain:EGF-like 9; calcium-binding	5	0.0318613	0.0403628	NOTCH1, SCUBE2, LTBP3, FBLN2, LTBP4	1613	16	19113	3.70292	1	0.821256	53.302
GOTERM_CC_FAT	GO:0060076~excitatory synapse	3	0.0191168	0.0415927	SLC17A7, PTPRF, NTRK2	1132	4	12782	8.46864	1	0.362903	45.9433
INTERPRO	IPR003438:Glial cell line-derived neurotrophic factor receptor	3	0.0191168	0.0418079	GFRA1, GFRA2, GFRA3	1479	4	16659	8.44777	1	0.729833	51.5973
INTERPRO	IPR003528:Long hematopoietin receptor, single chain, conserved site	3	0.0191168	0.0418079	PRLR, EPOR, GHR	1479	4	16659	8.44777	1	0.729833	51.5973
GOTERM_BP_FAT	GO:0043062~extracellular structure organization	23	0.146562	0.0418269	TNXB, ERBB4, SPOCK2, ADAMTSL4, CST3, NRXN1, COL5A3, COL5A1, CSGALNACT1, GPHN, TNFRSF11B, ITGA8, TNR, FBLN5, FOXF1, FOXF2, ACAN, MYH11, FOXC2, COL1A1, VWA1, COL11A2, COL11A1	1240	163	13528	1.5394	1	0.461667	54.334
SP_PIR_KEYWORDS	postsynaptic cell membrane	16	0.101956	0.0418556	GABRA2, LZTS1, GRIK1, DLGAP2, GLRA3, GRIN1, TANC1, GRIN2A, GRIA4, GPHN, GRIA2, CHRM2, DLG4, LRFN3, CHRNG, SYNPO	1617	110	19235	1.73025	1	0.33272	46.9332
GOTERM_BP_FAT	GO:0048565~gut development	8	0.0509781	0.0421123	SOX10, NOTCH1, NKX2-6, FOXF1, FOXF2, GATA4, FGF10, GLI2	1240	36	13528	2.42437	1	0.462626	54.5828
GOTERM_BP_FAT	GO:0001707~mesoderm formation	8	0.0509781	0.0421123	WNT3A, FOXC2, TXNRD1, BMP7, EXT2, TLX2, SLIT2, ACVR1	1240	36	13528	2.42437	1	0.462626	54.5828
GOTERM_BP_FAT	GO:0031290~retinal ganglion cell axon guidance	5	0.0318613	0.042125	EPHA7, POU4F3, ISL1, EPHB1, SLIT2	1240	15	13528	3.63656	1	0.461376	54.5939
GOTERM_BP_FAT	GO:0050773~regulation of dendrite development	5	0.0318613	0.042125	LZTS1, PTPRF, GRIN1, NTRK2, TLX2	1240	15	13528	3.63656	1	0.461376	54.5939
GOTERM_BP_FAT	GO:0021517~ventral spinal cord development	5	0.0318613	0.042125	HOXC10, EVX1, NKX6-2, ISL1, GLI2	1240	15	13528	3.63656	1	0.461376	54.5939
GOTERM_BP_FAT	GO:0021872~generation of neurons in the forebrain	5	0.0318613	0.042125	DLX2, GNAQ, WNT3A, PAX6, NKX2-1	1240	15	13528	3.63656	1	0.461376	54.5939
GOTERM_BP_FAT	GO:0021955~central nervous system neuron axonogenesis	5	0.0318613	0.042125	PRKCA, DCC, GLI2, NR2E1, EPHB1	1240	15	13528	3.63656	1	0.461376	54.5939
UP_SEQ_FEATURE	domain:C1q	7	0.0446059	0.0422225	CBLN3, CBLN2, C1QTNF1, C1QL1, C1QL2, COL8A1, MMRN2	1613	31	19113	2.67566	1	0.831912	54.9465
GOTERM_BP_FAT	GO:0001738~morphogenesis of a polarized epithelium	4	0.0254891	0.0422858	FOXF1, VANGL2, PTK7, CELSR1	1240	9	13528	4.84875	1	0.461326	54.7335
GOTERM_BP_FAT	GO:0045176~apical protein localization	4	0.0254891	0.0422858	HCN1, VANGL2, RAB14, MAL	1240	9	13528	4.84875	1	0.461326	54.7335
GOTERM_BP_FAT	GO:0051145~smooth muscle cell differentiation	4	0.0254891	0.0422858	NTF3, FOXF1, FGF10, ACVR1	1240	9	13528	4.84875	1	0.461326	54.7335
GOTERM_BP_FAT	GO:0002040~sprouting angiogenesis	4	0.0254891	0.0422858	CDH13, NOTCH1, CCBE1, SLIT2	1240	9	13528	4.84875	1	0.461326	54.7335
GOTERM_BP_FAT	GO:0048385~regulation of retinoic acid receptor signaling pathway	4	0.0254891	0.0422858	CYP26C1, CYP26B1, ESR1, TGIF1	1240	9	13528	4.84875	1	0.461326	54.7335
INTERPRO	IPR008983:Tumour necrosis factor-like	9	0.0573504	0.0423288	CBLN3, TNFSF11, CBLN2, C1QTNF1, C1QL1, C1QL2, TNFSF12-TNFSF13, COL8A1, MMRN2	1479	45	16659	2.25274	1	0.728363	52.0425
GOTERM_MF_FAT	GO:0004985~opioid receptor activity	4	0.0254891	0.0423672	OPRM1, OPCML, NPBWR1, SIGMAR1	1191	9	12983	4.84485	1	0.607511	50.1316
GOTERM_MF_FAT	GO:0004115~3',5'-cyclic-AMP phosphodiesterase activity	4	0.0254891	0.0423672	PDE4A, PDE4B, PDE4D, PDE4C	1191	9	12983	4.84485	1	0.607511	50.1316
GOTERM_BP_FAT	GO:0015698~inorganic anion transport	15	0.095584	0.0431748	SLC12A6, GABRA2, FXYD3, PTGER3, GLRA3, SLC12A5, CLIC1, SLC34A3, SLC17A7, WNT2, P2RY6, SLC4A11, WNK4, SLC13A4, CLCN7	1240	93	13528	1.75963	1	0.467091	55.4982
SP_PIR_KEYWORDS	atp-binding	130	0.828395	0.043573	ADCY4, STK38, ADCY8, STK35, ADCY6, TTL, PSKH2, MAP3K6, WNK4, ANKK1, HFM1, MATK, NMNAT2, PDXK, STK25, STK24, CSNK1G2, MYH3, PIK3CD, WEE1, C10ORF2, MARK1, ATP2C1, HARS, ROR1, PDGFRB, CAMK1, ROR2, KIF26A, LRRK1, EP400, KIF26B, ERBB4, PFKFB3, FARS2, EPHA10, MAPKAPK2, EPHB4, EPHB1, ENTPD8, LMTK2, LMTK3, SNRNP35, STK19, DHX9, NIN, MYO1C, PIF1, SPHK1, MET, ABCB6, KDR, EPHA5, EPHA7, CDC42BPG, EPHA6, NTRK…	1617	1326	19235	1.16622	1	0.339747	48.3255
GOTERM_BP_FAT	GO:0048511~rhythmic process	19	0.121073	0.0437951	KCNMA1, PHLPP1, EGR2, SLC9A3, HS3ST2, GRIN2A, BCL2L1, INHA, KDR, NPAS2, NR1D1, HTR7, TEF, NKX2-1, NHLH2, LFNG, MTNR1A, ENOX1, NR5A1	1240	128	13528	1.61941	1	0.470646	56.0244
UP_SEQ_FEATURE	compositionally biased region:Cys-rich	21	0.133818	0.0438724	ADAMTS19, ERBB4, LTBP3, LTBP4, PCDH10, ADAMTS15, SYT7, SPIRE2, EPHB4, EPHB1, EPHA5, PLSCR1, EPHA7, ADAMTS9, TNR, ADAMTS10, SGCE, TCTN2, ADAM19, ADAM12, ADAMTS5	1613	158	19113	1.57491	1	0.840322	56.3595
GOTERM_BP_FAT	GO:0050730~regulation of peptidyl-tyrosine phosphorylation	12	0.0764672	0.0438806	PRKCA, PRKCZ, CCK, PDGFB, PDGFA, INS-IGF2, CD81, PDGFRB, MTOR, PRKCE, IL11, GHR	1240	68	13528	1.92524	1	0.469974	56.0965
GOTERM_MF_FAT	GO:0019992~diacylglycerol binding	12	0.0764672	0.0440693	PRKCA, PRKCZ, RASSF5, CDC42BPG, DGAT1, CHN2, DGKZ, VAV2, PRKCE, TENC1, UNC13A, CDC42BPB	1191	68	12983	1.92369	1	0.615437	51.5373
INTERPRO	IPR001092:Basic helix-loop-helix dimerisation region bHLH	17	0.108329	0.0441227	ARNT2, MSC, MXD4, ASCL2, ASCL1, NPAS2, OLIG3, EBF3, HES3, MLX, MNT, NEUROD2, NHLH2, NEUROD1, ATOH8, SIM1, SIM2	1479	114	16659	1.67967	1	0.737498	53.5462
GOTERM_MF_FAT	GO:0005261~cation channel activity	35	0.223029	0.0442258	KCNMB3, KCNK16, SCN3B, KCNA2, KCNA4, KCNJ10, KCNA6, KCNJ3, KCNK10, KCNQ3, KCNK9, SLC24A2, SCNN1G, KCNQ1, KCNG1, HCN1, KCNMA1, CACNA2D1, KCND3, TRPA1, GRIN1, GRIN2A, KCTD8, ACCN1, ACCN4, SLC4A11, CACNA1G, CACNA1H, KCNF1, CACNA1E, KCTD16, KCNH2, CACNA1D, KCTD11, CHRNG	1191	275	12983	1.38739	1	0.610029	51.6647
GOTERM_BP_FAT	GO:0005981~regulation of glycogen catabolic process	3	0.0191168	0.0443706	SPDYA, PPP1R3C, INS-IGF2	1240	4	13528	8.18226	1	0.472462	56.5075
GOTERM_BP_FAT	GO:0010544~negative regulation of platelet activation	3	0.0191168	0.0443706	PDGFB, PDGFA, APOE	1240	4	13528	8.18226	1	0.472462	56.5075
GOTERM_BP_FAT	GO:0050651~dermatan sulfate proteoglycan biosynthetic process	3	0.0191168	0.0443706	CSGALNACT1, CHST12, DSE	1240	4	13528	8.18226	1	0.472462	56.5075
GOTERM_MF_FAT	GO:0030297~transmembrane receptor protein tyrosine kinase activator activity	3	0.0191168	0.0444335	NRG3, NRG1, ANGPT4	1191	4	12983	8.17569	1	0.605174	51.8332
GOTERM_BP_FAT	GO:0030199~collagen fibril organization	7	0.0446059	0.0444463	ACAN, FOXC2, COL1A1, COL5A3, COL11A2, COL11A1, COL5A1	1240	29	13528	2.63337	1	0.471714	56.5706
GOTERM_BP_FAT	GO:0050921~positive regulation of chemotaxis	7	0.0446059	0.0444463	PRKCA, CDH13, S1PR1, PDGFB, FGF10, SLIT2, KDR	1240	29	13528	2.63337	1	0.471714	56.5706
GOTERM_CC_FAT	GO:0043204~perikaryon	7	0.0446059	0.0446204	CCK, ITGA8, SLC12A5, ESR1, CACNA1H, CACNA1E, SYNPO	1132	30	12782	2.63469	1	0.377943	48.3641
GOTERM_BP_FAT	GO:0007612~learning	11	0.0700949	0.0446227	GRM4, PDE1B, SLC6A1, SLC24A2, GRIN1, CTNND2, DLG4, NEUROD2, GRIN2A, VDAC3, VDAC1	1240	60	13528	2.00011	1	0.471751	56.7175
GOTERM_BP_FAT	GO:0043542~endothelial cell migration	6	0.0382336	0.0451531	CALCA, CDH13, APOA1, PTK2B, TNFSF12-TNFSF13, SLIT2	1240	22	13528	2.97537	1	0.474506	57.1561
UP_SEQ_FEATURE	compositionally biased region:Gly-rich	29	0.184796	0.0455716	MEGF8, LTBP3, ZBTB9, FAM59B, DMRTA2, SCARF1, EIF4EBP3, HNRNPL, TRIM67, GBX1, FIGNL2, NUP54, TLX2, HCN1, SSBP3, ARID3A, VAX2, ALK, CSRP3, MSC, UBE2Q1, CECR6, HOXB3, PITPNM2, ZMIZ2, FAM171A2, C6ORF174, USP24, KIF26B	1613	238	19113	1.44383	1	0.848481	57.7709
UP_SEQ_FEATURE	domain:EGF-like 17	4	0.0254891	0.0458195	LRP1, TNXB, LRP2, MEGF6	1613	10	19113	4.73974	1	0.84704	57.9731
UP_SEQ_FEATURE	site:Calcium ion selectivity and permeability	4	0.0254891	0.0458195	CACNA1G, CACNA1H, CACNA1E, CACNA1D	1613	10	19113	4.73974	1	0.84704	57.9731
GOTERM_CC_FAT	GO:0030426~growth cone	10	0.0637227	0.0458833	DFNB31, PTPRF, ARHGEF7, PTK2B, NTRK2, MYH14, NRSN1, SIGMAR1, MAP3K12, APC	1132	54	12782	2.09102	1	0.380537	49.3437
INTERPRO	IPR000483:Cysteine-rich flanking region, C-terminal	14	0.0892118	0.0462188	FLRT2, PXDN, RTN4RL1, TLR1, LRIG3, LRRC4C, TLR5, TPBG, SLIT2, SLIT3, SLITRK3, NTRK2, SLITRK5, LRFN3	1479	88	16659	1.79195	1	0.748407	55.2469
GOTERM_BP_FAT	GO:0040007~growth	25	0.159307	0.0462621	SOX10, ST6GAL2, PDGFB, ACTA1, ESRRB, GDF6, VPS54, FGF10, BCL2L1, GLI2, VAT1, RRAGC, NOTCH3, NOTCH1, ATP6V0E2, NUPR1, HOXA5, PSEN2, POU4F3, FOXC2, MTOR, BMP7, APBA1, BMP8B, ADD1	1240	183	13528	1.49039	1	0.481608	58.0598
GOTERM_BP_FAT	GO:0010769~regulation of cell morphogenesis involved in differentiation	13	0.0828395	0.0466162	NRP1, LZTS1, PTPRF, EFNA1, GRIN1, LRRC4C, NTN1, TTL, SLIT2, TIAM1, APOE, NGFR, TLX2	1240	77	13528	1.84189	1	0.482941	58.3446
UP_SEQ_FEATURE	domain:Fibronectin type-III 8	6	0.0382336	0.0467124	TNXB, PTPRF, TNR, SDK2, SDK1, FNDC3A	1613	24	19113	2.96234	1	0.849698	58.6941
UP_SEQ_FEATURE	domain:Fibronectin type-III 7	6	0.0382336	0.0467124	TNXB, PTPRF, TNR, SDK2, SDK1, FNDC3A	1613	24	19113	2.96234	1	0.849698	58.6941
UP_SEQ_FEATURE	compositionally biased region:Poly-Cys	6	0.0382336	0.0467124	SLC12A6, FLJ35220, VSIG8, RGS19, DNAJC5, CECR6	1613	24	19113	2.96234	1	0.849698	58.6941
GOTERM_CC_FAT	GO:0031228~intrinsic to Golgi membrane	9	0.0573504	0.0467205	CSGALNACT1, ST6GALNAC3, ST3GAL3, ST6GAL2, SGMS2, CHST12, ST8SIA3, CUX1, LFNG	1132	46	12782	2.20921	1	0.38027	49.9835
UP_SEQ_FEATURE	nucleotide phosphate-binding region:ATP	97	0.61811	0.0470899	STK38, NUAK2, MYO7A, STK35, KCNJ10, FES, CAMKK1, CAMKK2, PSKH2, MAP3K6, ACVR1B, PAK7, ADCK1, WNK4, FIGNL2, ANKK1, HFM1, MATK, PRKCA, NMNAT2, SGK1, PDXK, PFKL, STK25, CSNK1G2, STK24, MYH3, KIF16B, ALK, PRKCE, HLTF, WEE1, C10ORF2, MARK1, MAST3, ATP6V1A, HUNK, MAST1, CKM, LCK, ROR1, ROR2, PDGFRB, CAMK1, KIF26A, LRRK1, MAP3K12, EP400, ACVR1, CAMK1D, KIF26B, PRKCZ, DNAH9, ERBB4, PFKFB3, WRNIP1, BRSK2,…	1613	962	19113	1.19479	1	0.849094	58.9953
PIR_SUPERFAMILY	PIRSF002437:ionotropic glutamate receptor, AMPA/kainate types	4	0.0254891	0.0472964	GRIA2, GRIK1, GRIN1, GRIA4	633	10	7396	4.67362	1	0.995035	51.5422
INTERPRO	IPR000832:GPCR, family 2, secretin-like	9	0.0573504	0.0474158	PTH2R, GPR133, BAI1, GIPR, GPR56, PTH1R, CELSR1, VIPR2, GLP1R	1479	46	16659	2.20377	1	0.751938	56.1916
INTERPRO	IPR010294:ADAM-TS Spacer 1	6	0.0382336	0.0477196	ADAMTS9, ADAMTS19, ADAMTSL4, ADAMTS15, ADAMTS10, ADAMTS5	1479	23	16659	2.93835	1	0.748749	56.4284
GOTERM_BP_FAT	GO:0010518~positive regulation of phospholipase activity	12	0.0764672	0.0480661	CALCA, PRKCZ, P2RY6, PTGER3, S1PR1, GNAQ, CHRM2, P2RY2, PTH1R, GNG13, LPAR3, MC3R	1240	69	13528	1.89734	1	0.492363	59.4916
GOTERM_BP_FAT	GO:0010720~positive regulation of cell development	12	0.0764672	0.0480661	NOTCH1, XRCC2, PTPRF, STAR, NTF3, TIAM1, NKX6-2, PPARG, PAX6, NGFR, NTN1, SLIT2	1240	69	13528	1.89734	1	0.492363	59.4916
GOTERM_BP_FAT	GO:0000165~MAPKKK cascade	25	0.159307	0.048778	PRKCA, GPS1, WNT5A, DBNL, INS-IGF2, EFNA1, MET, LPAR3, MAPKAPK2, HGF, CAMKK2, MAP3K6, DUSP4, GRM4, LAX1, PTK2B, DOK5, NPHS1, CD81, ADRA2A, ROR2, PPM1L, SHC1, MAP3K12, GHR	1240	184	13528	1.48229	1	0.496227	60.0437
GOTERM_BP_FAT	GO:0019216~regulation of lipid metabolic process	17	0.108329	0.0488019	KCNMA1, PDGFB, THRB, STAR, INS-IGF2, PDGFA, IGFBP7, ABHD5, PPARG, CIDEA, VAV2, APOA1, MLYCD, APOE, CD81, MTOR, NR5A1	1240	112	13528	1.65593	1	0.495069	60.0621
UP_SEQ_FEATURE	domain:TSP type-1 6	5	0.0318613	0.0493663	SEMA5A, ADAMTS9, ADAMTSL3, ADAMTSL4, SPON1	1613	17	19113	3.4851	1	0.859791	60.7685
UP_SEQ_FEATURE	repeat:1-4	5	0.0318613	0.0493663	ACAN, CANX, BAT2, MYLK, ZIM2	1613	17	19113	3.4851	1	0.859791	60.7685
UP_SEQ_FEATURE	domain:Fibronectin type-III 9	5	0.0318613	0.0493663	TNXB, TNR, SDK2, SDK1, FNDC3A	1613	17	19113	3.4851	1	0.859791	60.7685
UP_SEQ_FEATURE	lipid moiety-binding region:GPI-anchor amidated asparagine	5	0.0318613	0.0493663	TEX101, OPCML, CNTN2, NTM, GFRA3	1613	17	19113	3.4851	1	0.859791	60.7685
GOTERM_BP_FAT	GO:0010001~glial cell differentiation	10	0.0637227	0.0497588	ASCL1, SOX10, NOTCH1, EGR2, TSPAN2, C11ORF9, NTF3, NKX6-2, NKX2-1, NKX2-2	1240	53	13528	2.05843	1	0.500631	60.7928

## Sheet: Dataset 2B
Supplementary dataset 2.Different DNA methylation loci functional enrichment analysis
Dataset 2B. GO enrichment analysis for different DNA methylation sites of genes in GCs between Control and PCOS-obesity(Pvalue<0.05)
Category	Term	Count	%	PValue	Genes	List Total	Pop Hits	Pop Total	Fold Enrichment	Bonferroni	Benjamini	FDR
UP_SEQ_FEATURE	splice variant	536	4.80674	4.29e-12	FLYWCH1, MEF2C, XRCC4, RORB, CCDC146, ITSN1, CITED2, PGR, TMEM144, FLI1, INTS7, INTS6, TLK2, CCNA1, FAM150B, SYK, C20ORF117, FAM108C1, USHBP1, VPS41, ZUFSP, PTPRU, UBE2J2, COLEC11, C10ORF4, MECOM, WDR90, CTNNA3, RPTOR, PLAUR, MARK2, DCAF4, C1ORF86, ADAMTS9, PITPNM2, PITPNM3, EGFLAM, SAPS2, CD164L2, KIAA1671, FAM18B2, VGLL4, MGAT5B, MIPOL1, DNAH14, MTX1, TMEM128, SFRS18, SULT4A1, RILPL1, NCAPG2, T…	1094	7458	19113	1.25561	1.25e-08	1.25e-08	7.7e-09
SP_PIR_KEYWORDS	alternative splicing	535	4.79778	5.47e-12	FLYWCH1, MEF2C, XRCC4, RORB, CCDC146, ITSN1, SART1, CITED2, PGR, TMEM144, FLI1, INTS7, INTS6, TLK2, CCNA1, FAM150B, SYK, C20ORF117, FAM108C1, USHBP1, VPS41, ZUFSP, PTPRU, UBE2J2, COLEC11, C10ORF4, MECOM, WDR90, CTNNA3, RPTOR, PLAUR, MARK2, DCAF4, C1ORF86, ADAMTS9, PITPNM2, PITPNM3, EGFLAM, SAPS2, CD164L2, KIAA1671, FAM18B2, VGLL4, MGAT5B, MIPOL1, DNAH14, MTX1, TMEM128, SFRS18, SULT4A1, RILPL1, NC…	1095	7488	19235	1.25506	3.05e-09	3.05e-09	7.99e-09
SP_PIR_KEYWORDS	phosphoprotein	512	4.59152	3.1e-10	FLYWCH1, MEF2C, FLYWCH2, XRCC4, ITSN1, SART1, PGR, MAP3K5, HIST1H2BN, FLI1, INTS7, INTS6, ZNF248, TLK2, ZNF391, SYK, C20ORF117, NDNL2, C6ORF35, BSN, SIPA1L3, PTPRU, C10ORF4, MECOM, WDR90, CTNNA3, RPTOR, MARK2, JUP, NME5, PITPNM2, PITPNM3, ASCC3, SAPS2, MED18, ZNHIT1, ROR2, FAM18B2, VGLL4, KIAA1671, CHCHD3, SFRS18, RILPL1, TMEM50A, HEXIM2, ZNF224, NCAPG2, C19ORF29, ALDH4A1, CDC42EP3, IQSEC1, FH, C…	1095	7263	19235	1.23832	1.73e-07	8.63e-08	4.53e-07
GOTERM_BP_FAT	GO:0030182~neuron differentiation	50	0.44839	4.17e-06	ATL1, MYO7A, PAX6, PIP5K1C, PEX5, RORB, KCNIP2, GDNF, RTN1, ZFP91, BDNF, SLC1A3, UNC5A, NKX6-2, DSCAM, EGR2, BAIAP2, PRKCI, PIGT, TBR1, SLITRK3, HES5, KALRN, CCK, RTN4RL1, ADORA2A, CLU, BRSK2, ABI2, DSCAML1, EPHB3, OTP, BAI1, NEFL, BHLHE22, GSX1, NTNG1, DOCK7, ISL1, GAS7, NTN1, NTRK3, FEZF1, NOTCH3, EPHA4, NOTCH1, NTRK1, MAPK8IP3, APBB2, GFRA3	770	438	13528	2.00557	0.0122845	0.0122845	0.00749437
SP_PIR_KEYWORDS	coiled coil	161	1.44382	7.11e-06	ITGB3BP, MRPS35, XRCC4, DZIP3, PRC1, PLXNA2, CCDC146, ITSN1, FLCN, SART1, C6ORF204, TRIM44, DYNC2H1, COL12A1, TLK2, ANKZF1, RPRD1A, RNF220, BEND6, BAIAP2, RINT1, APOLD1, SIPA1L3, USHBP1, BSN, ZUFSP, COLEC11, CTNNA3, GCC1, CCDC6, EVC2, SGSM3, ASCC3, ZNF783, USO1, VAMP4, ZNHIT1, LAMC2, VAMP3, ERC2, BIN1, KIF26A, RNF135, CCDC7, DNAH11, TRAF1, CCDC17, PALM, STX8, MIPOL1, DNAH14, AFAP1L2, ANLN, TMCC1,…	1095	2019	19235	1.40077	0.0039502	0.00131847	0.0103876
GOTERM_BP_FAT	GO:0032989~cellular component morphogenesis	46	0.412519	7.37e-06	CCK, RTN4RL1, ADORA2A, ATL1, COX10, MYO7A, CLU, BRSK2, PAX6, DSCAML1, PIP5K1C, EPHB3, BDNF, SLC1A3, ANK1, UNC5A, BAI1, DYNC2H1, NEFL, DSCAM, COL18A1, EGR2, SSBP1, BAIAP2, VANGL2, NTNG1, PRKCI, DOCK7, ISL1, GAS7, TBR1, NTN1, MARK2, FEZF1, SFRP5, TNNT2, EPHA4, P2RX7, NOTCH1, SLITRK3, MAPK8IP3, APBB2, PMP22, GFRA3, KALRN, CDC42BPB	770	397	13528	2.03568	0.0216318	0.010875	0.0132591
GOTERM_BP_FAT	GO:0032990~cell part morphogenesis	34	0.304905	8.86e-06	CCK, RTN4RL1, ADORA2A, COX10, ATL1, CLU, PAX6, DSCAML1, PIP5K1C, EPHB3, BDNF, UNC5A, BAI1, DYNC2H1, NEFL, DSCAM, EGR2, SSBP1, BAIAP2, VANGL2, NTNG1, DOCK7, ISL1, NTN1, GAS7, TBR1, FEZF1, EPHA4, NOTCH1, SLITRK3, MAPK8IP3, APBB2, GFRA3, KALRN	770	256	13528	2.33336	0.0259461	0.00872459	0.0159384
GOTERM_BP_FAT	GO:0048812~neuron projection morphogenesis	30	0.269034	1.07e-05	CCK, RTN4RL1, ADORA2A, ATL1, CLU, PAX6, PIP5K1C, DSCAML1, EPHB3, BDNF, UNC5A, BAI1, NEFL, DSCAM, EGR2, BAIAP2, NTNG1, DOCK7, ISL1, NTN1, GAS7, TBR1, FEZF1, EPHA4, NOTCH1, SLITRK3, MAPK8IP3, APBB2, KALRN, GFRA3	770	213	13528	2.47448	0.0311829	0.00788858	0.0192065
GOTERM_MF_FAT	GO:0030528~transcription regulator activity	128	1.14788	1.08e-05	MEF2C, THRB, CNOT3, RORB, HOXD1, RBM9, ZIC1, CBFB, CBX5, CITED2, RGL2, PGR, GABPB1, FLI1, GATA6, HOXC4, NKX6-2, ATF6B, CREB3L2, RARA, CUTA, ARID1B, MECOM, PPARGC1A, TBR1, FOXN3, HES5, GTF2IRD1, MED18, PRDM2, TFAP2C, NFE2L2, SMARCA2, HMX3, HMGB2, HOXB13, ZNRD1, TADA1, ELK3, MEIS1, OTP, HEXIM2, TEF, SLC30A9, DBX1, NR1H3, NKX2-3, ZNF398, TAF4, NFE2, RFX4, BHLHE22, KLF9, CREBBP, GSX1, ESRRG, ARID3A, …	759	1512	12983	1.44808	0.00958718	0.00958718	0.0167969
GOTERM_BP_FAT	GO:0000902~cell morphogenesis	42	0.376648	1.27e-05	CCK, RTN4RL1, ADORA2A, ATL1, MYO7A, CLU, BRSK2, PAX6, DSCAML1, PIP5K1C, EPHB3, BDNF, SLC1A3, ANK1, UNC5A, BAI1, DYNC2H1, NEFL, DSCAM, COL18A1, EGR2, BAIAP2, VANGL2, NTNG1, PRKCI, DOCK7, ISL1, NTN1, GAS7, TBR1, MARK2, FEZF1, SFRP5, EPHA4, P2RX7, NOTCH1, SLITRK3, MAPK8IP3, APBB2, GFRA3, KALRN, CDC42BPB	770	356	13528	2.07273	0.0370772	0.00752793	0.0229059
GOTERM_BP_FAT	GO:0048667~cell morphogenesis involved in neuron differentiation	29	0.260066	2.04e-05	CCK, RTN4RL1, ATL1, MYO7A, PAX6, PIP5K1C, DSCAML1, EPHB3, BDNF, SLC1A3, UNC5A, BAI1, NEFL, DSCAM, EGR2, BAIAP2, NTNG1, DOCK7, ISL1, NTN1, TBR1, FEZF1, EPHA4, NOTCH1, SLITRK3, MAPK8IP3, APBB2, GFRA3, KALRN	770	209	13528	2.43778	0.0588234	0.0100532	0.036752
GOTERM_MF_FAT	GO:0003700~transcription factor activity	89	0.798135	2.12e-05	ZNF19, MEF2C, FOSL2, THRB, TBX20, HR, PAX6, RORB, HOXD1, ZIC1, CBFA2T3, CBFA2T2, ZKSCAN2, CBFB, ZNF207, CITED2, PGR, GABPB1, BARX1, FLI1, GATA6, HOXC4, NKX6-2, ATF6B, CREB3L2, RARA, NR2F2, SNAPC5, ZNF93, EGR2, GSC, GMEB1, ESR1, MECOM, ECSIT, TBR1, MSC, FOXN3, MYCN, ZNF138, MYT1L, GTF2IRD1, PRDM2, CUX2, TFAP2C, NFE2L2, HMX3, HMGB2, NR3C2, HOXB13, NFYB, ELK3, NFYA, MEIS1, OTP, MSX2, TFAM, NPAS2, TE…	759	975	12983	1.56142	0.0187487	0.00941869	0.032998
GOTERM_BP_FAT	GO:0048858~cell projection morphogenesis	32	0.28697	2.38e-05	CCK, RTN4RL1, ADORA2A, ATL1, CLU, PAX6, PIP5K1C, DSCAML1, EPHB3, BDNF, UNC5A, BAI1, DYNC2H1, NEFL, DSCAM, EGR2, BAIAP2, VANGL2, NTNG1, DOCK7, ISL1, NTN1, GAS7, TBR1, FEZF1, EPHA4, NOTCH1, SLITRK3, MAPK8IP3, APBB2, GFRA3, KALRN	770	245	13528	2.2947	0.0681795	0.0100372	0.0428072
GOTERM_BP_FAT	GO:0031175~neuron projection development	32	0.28697	5.61e-05	CCK, RTN4RL1, ADORA2A, ATL1, CLU, PAX6, ABI2, PIP5K1C, DSCAML1, EPHB3, GDNF, BDNF, UNC5A, BAI1, NEFL, DSCAM, EGR2, BAIAP2, NTNG1, DOCK7, ISL1, NTN1, GAS7, TBR1, FEZF1, EPHA4, NOTCH1, SLITRK3, MAPK8IP3, APBB2, GFRA3, KALRN	770	256	13528	2.1961	0.153338	0.0205917	0.100875
GOTERM_BP_FAT	GO:0007409~axonogenesis	26	0.233163	9.75e-05	CCK, RTN4RL1, ATL1, PAX6, PIP5K1C, DSCAML1, EPHB3, BDNF, UNC5A, BAI1, NEFL, EGR2, BAIAP2, NTNG1, DOCK7, ISL1, NTN1, TBR1, FEZF1, EPHA4, NOTCH1, SLITRK3, MAPK8IP3, APBB2, KALRN, GFRA3	770	193	13528	2.36679	0.251203	0.031632	0.175251
GOTERM_BP_FAT	GO:0048666~neuron development	38	0.340777	0.000105	CCK, RTN4RL1, ADORA2A, ATL1, MYO7A, CLU, PAX6, DSCAML1, PIP5K1C, ABI2, RORB, KCNIP2, EPHB3, GDNF, ZFP91, BDNF, SLC1A3, UNC5A, BAI1, NEFL, DSCAM, EGR2, BAIAP2, NTNG1, PRKCI, DOCK7, ISL1, NTN1, GAS7, TBR1, FEZF1, EPHA4, NOTCH1, SLITRK3, MAPK8IP3, APBB2, GFRA3, KALRN	770	339	13528	1.96937	0.268278	0.0307527	0.189212
GOTERM_MF_FAT	GO:0004879~ligand-dependent nuclear receptor activity	13	0.116581	0.000107	CUTA, THRB, NR3C2, ESR1, ESRRG, RORB, RGL2, PGR, RARA, NR2F2, COL11A2, NR5A2, NR1H3	759	58	12983	3.83397	0.0908187	0.0312386	0.165887
GOTERM_BP_FAT	GO:0006355~regulation of transcription, DNA-dependent	137	1.22859	0.000121	MEF2C, THRB, FST, RORB, HOXD1, GDNF, CBFB, CBX5, CITED2, PGR, GABPB1, FLI1, GATA6, HOXC4, NKX6-2, ZNF248, ATF6B, CREB3L2, RARA, ZNF577, NDNL2, ZNF8, ARID1B, MECOM, PPARGC1A, TBR1, FOXN3, HES5, ZNF783, GTF2IRD1, MED18, PRDM2, TFAP2C, NFE2L2, SMARCA2, HMX3, HMGB2, ADORA2A, ZNF77, HOXB13, AFAP1L2, ELK3, MEIS1, OTP, PLAGL1, HEXIM2, ZNF224, ZNF222, ZNF596, TEF, DBX1, NR1H3, NKX2-3, ZNF398, ZNF527, TAF…	770	1773	13528	1.35755	0.30067	0.0319892	0.21661
GOTERM_BP_FAT	GO:0000904~cell morphogenesis involved in differentiation	30	0.269034	0.000134	CCK, RTN4RL1, ATL1, MYO7A, PAX6, PIP5K1C, DSCAML1, EPHB3, BDNF, SLC1A3, UNC5A, BAI1, NEFL, DSCAM, COL18A1, EGR2, BAIAP2, NTNG1, DOCK7, ISL1, NTN1, TBR1, FEZF1, EPHA4, NOTCH1, SLITRK3, MAPK8IP3, APBB2, GFRA3, KALRN	770	244	13528	2.1601	0.328131	0.0325978	0.240843
GOTERM_BP_FAT	GO:0051252~regulation of RNA metabolic process	139	1.24652	0.00015	MEF2C, THRB, FST, RORB, HOXD1, GDNF, CBFB, CBX5, CITED2, PGR, GABPB1, FLI1, GATA6, HOXC4, NKX6-2, ZNF248, ATF6B, CREB3L2, RARA, ZNF577, NDNL2, ZNF8, ARID1B, MECOM, PPARGC1A, TBR1, FOXN3, HES5, ZNF783, GTF2IRD1, MED18, PRDM2, TFAP2C, NFE2L2, SMARCA2, HMX3, HMGB2, ADORA2A, ZNF77, HOXB13, AFAP1L2, ELK3, MEIS1, OTP, PLAGL1, HEXIM2, ZNF224, ZNF222, ZNF596, TEF, DBX1, NR1H3, NKX2-3, ZNF398, ZNF527, TAF…	770	1813	13528	1.34698	0.359149	0.0336484	0.26943
GOTERM_BP_FAT	GO:0030178~negative regulation of Wnt receptor signaling pathway	9	0.0807102	0.000201	DKK2, CTNNBIP1, BARX1, GSC, LRP1, TSC2, LRP6, TLE1, AXIN1	770	30	13528	5.27065	0.448872	0.0416634	0.360595
GOTERM_BP_FAT	GO:0030030~cell projection organization	39	0.349744	0.000267	CCK, RTN4RL1, ADORA2A, ATL1, MYO7A, CLU, PAX6, DSCAML1, PIP5K1C, ABI2, EPHB3, GDNF, BDNF, UNC5A, TTC30B, BAI1, DYNC2H1, NEFL, THBS4, DSCAM, EGR2, BAIAP2, VANGL2, NTNG1, DOCK7, ISL1, NTN1, GAS7, TBR1, FEZF1, EPHA4, P2RX7, NOTCH1, SLITRK3, TSC2, MAPK8IP3, APBB2, GFRA3, KALRN	770	368	13528	1.86191	0.547255	0.0514572	0.479323
SP_PIR_KEYWORDS	nucleus	291	2.60963	0.000374	ITGB3BP, MEF2C, FLYWCH1, XRCC4, RORB, SART1, CITED2, PGR, ZFP91, DDX17, FLI1, HIST1H2BN, RBM8A, NKX6-2, INTS7, INTS6, ZNF248, CREB3L2, LSM5, FAM53A, RARA, TLK2, CCNA1, ZNF391, ZC3HC1, NDNL2, SF3B14, ZNF502, MECOM, C10ORF4, SFRS1, PPARGC1A, TBR1, PRDM8, HES5, ZNF783, MED18, PRDM2, VGLL4, BIN1, ZNF77, HOXB13, TADA1, ZNRD1, NAA38, OTP, PLAGL1, SFRS18, HEXIM2, NCAPG2, ZNF224, ZNF222, NUP54, WDHD1, IQ…	1095	4283	19235	1.1935	0.188212	0.0507937	0.545773
GOTERM_BP_FAT	GO:0045449~regulation of transcription	186	1.66801	0.000384	MEF2C, ITGB3BP, THRB, GDF6, FST, CNOT3, RORB, HOXD1, CBX8, RBM9, GDNF, CBFB, CBX5, CITED2, PGR, ZFP91, GABPB1, FLI1, GATA6, NKX6-2, HOXC4, ZNF248, ATF6B, CREB3L2, RARA, ZNF391, ZNF577, NDNL2, ZNF502, ZNF8, ARID1B, PTPRU, MECOM, PPARGC1A, TBR1, FOXN3, PRDM8, HES5, ASCC3, ZNF783, GTF2IRD1, MED18, PRDM2, TFAP2C, VGLL4, NFE2L2, SMARCA2, HMX3, HMGB2, ADORA2A, ZNF77, HOXB13, AFAP1L2, ZNRD1, TADA1, ELK3…	770	2601	13528	1.25636	0.680093	0.0687549	0.688672
GOTERM_CC_FAT	GO:0042995~cell projection	62	0.556004	0.000458	RTN4, ATL1, BCAR1, MYO7A, TTLL6, ITSN1, ZFP91, SLC1A3, CEP250, PVALB, TTC30B, DYNC2H1, NEGR1, CHRNA3, BAIAP2, LDB3, ESR1, ACTN1, GRM1, CTNNA3, UCN3, CHRM2, ERC2, KALRN, DNAH11, CCK, C11ORF60, ADORA2A, DNAH14, KNCN, PTH1R, VIM, ABI2, OXTR, KLC3, KLC2, DNAH8, LBXCOR1, NEFL, HCN1, NGEF, DLGAP2, SLC12A5, FSCN1, DOCK7, DPYSL3, GRIA4, GAS7, CAMK2N1, DOCK4, PPP1R9A, P2RX7, LRP1, RAB34, TSC2, SLC13A1, CA…	727	697	12782	1.56395	0.203502	0.203502	0.656539
SP_PIR_KEYWORDS	DNA binding	36	0.322841	0.000514	MEF2C, ZNF19, HMGB2, HIST4H4, FOSL2, THRB, HIST1H2AE, NR3C2, PAX6, NFYB, HOXD1, NFYA, PGR, MSX2, ZNF30, TFAM, FLI1, ZNF224, HOXC4, HIST1H4E, NR2F2, RBMS1, ZNF93, GSC, NFE2, SSBP1, HIST1H2BE, HIST1H2BG, TRIM27, ESR1, ZNF24, TEAD1, ZNF8, ISL1, IRF8, HIST1H2AI, HIST1H3B, PBX2	1095	340	19235	1.85995	0.249157	0.0557004	0.749275
GOTERM_CC_FAT	GO:0043005~neuron projection	36	0.322841	0.000524	CCK, ADORA2A, ATL1, VIM, ABI2, KLC3, KLC2, ZFP91, SLC1A3, PVALB, LBXCOR1, NEFL, NEGR1, CHRNA3, HCN1, NGEF, DLGAP2, SLC12A5, ESR1, DOCK7, DPYSL3, GRIA4, GRM1, CAMK2N1, PPP1R9A, UCN3, P2RX7, LRP1, CHRM2, TSC2, CACNA1H, MAPK8IP3, ALOX5, ERC2, APBB2, KALRN	727	342	12782	1.85072	0.229391	0.122156	0.751527
SP_PIR_KEYWORDS	dna-binding	140	1.25549	0.000527	MEF2C, FLYWCH1, THRB, RORB, HOXD1, ZIC1, PGR, ZFP91, FLI1, HIST1H2BN, GATA6, NKX6-2, HOXC4, ZNF248, ATF6B, CREB3L2, RARA, ZNF391, RBMS1, ZNF577, ZNF502, ZNF8, ARID1B, MECOM, TBR1, FOXN3, PRDM8, HES5, ZNF783, GTF2IRD1, PRDM2, TFAP2C, NFE2L2, SMARCA2, HMX3, HMGB2, ZNF77, HOXB13, ELK3, MEIS1, OTP, PLAGL1, ZNF224, RAD51L1, ZNF222, ZNF596, HIST1H4E, TEF, WDHD1, NKX2-3, NR1H3, ZNF398, ZNF527, NFE2, KLF…	1095	1868	19235	1.31653	0.25436	0.0477415	0.767386
GOTERM_BP_FAT	GO:0032583~regulation of gene-specific transcription	19	0.170388	0.000574	MEF2C, HMGB2, TNFSF4, DGKQ, RORB, PPARGC1A, GDNF, CITED2, HDAC4, NOTCH1, CDKN1B, HES5, GATA6, NKX6-2, NR5A2, NR2F2, SMARCA2, NCOR2, NR1H3	770	134	13528	2.4911	0.818077	0.0953847	1.02798
GOTERM_MF_FAT	GO:0019900~kinase binding	23	0.20626	0.000748	PRKCZ, ZC3HC1, DGKQ, PFKL, BCAR1, PRKAG2, VIM, ABI2, NBEA, UBQLN1, APPL1, FTH1, CAMK2N1, JUP, RASGRP3, CEP250, CCND3, MAPK8IP2, AKAP5, MAPK8IP3, MARCKS, TRIP6, ADD3	759	179	12983	2.1979	0.487167	0.153759	1.15774
UP_SEQ_FEATURE	calcium-binding region:1	18	0.16142	0.000837	SRI, HPCAL1, PPP3R1, MYL10, ITSN1, CAPN2, KCNIP2, P4HTM, NECAB2, RASGRP3, CALML3, PVALB, FSTL5, MCFD2, EFCAB1, RHOT2, USP32, RCN2	1094	126	19113	2.49582	0.911954	0.703275	1.49048
UP_SEQ_FEATURE	calcium-binding region:2	17	0.152453	0.00084	SRI, HPCAL1, PPP3R1, ITSN1, CAPN2, KCNIP2, P4HTM, NECAB2, RASGRP3, CALML3, PVALB, FSTL5, MCFD2, EFCAB1, RHOT2, USP32, RCN2	1094	115	19113	2.58263	0.912867	0.556669	1.49682
UP_SEQ_FEATURE	DNA-binding region:Nuclear receptor	10	0.0896781	0.000867	PGR, THRB, ESRRG, ESR1, NR3C2, RORB, RARA, NR5A2, NR2F2, NR1H3	1094	45	19113	3.88239	0.919456	0.467269	1.54468
UP_SEQ_FEATURE	zinc finger region:NR C4-type	10	0.0896781	0.000867	PGR, THRB, ESRRG, ESR1, NR3C2, RORB, RARA, NR5A2, NR2F2, NR1H3	1094	45	19113	3.88239	0.919456	0.467269	1.54468
INTERPRO	IPR011993:Pleckstrin homology-type	33	0.295938	0.000871	MYO7A, PREX2, AFAP1L2, ANLN, ITSN1, MCF2L, PLCL2, FRMD3, ARHGAP20, GEFT, SPRED2, APBA2, NET1, RASA2, NGEF, EPB41, OSBPL6, PTPN14, APPL1, FLJ10357, MYO10, TNS1, KIF1B, DOK4, PLEKHH2, FRMD4A, MAPK8IP2, OSBPL10, ARAP3, APBB2, GRB7, PLCXD2, KALRN	974	303	16659	1.86278	0.717464	0.717464	1.43119
SP_PIR_KEYWORDS	Transcription	151	1.35414	0.00100132	MEF2C, ITGB3BP, THRB, CNOT3, RORB, HOXD1, CBX8, CBFB, CITED2, PGR, ZFP91, GABPB1, FLI1, GATA6, HOXC4, ZNF248, ATF6B, CREB3L2, RARA, ZNF391, ZNF577, ZNF8, ZNF502, ARID1B, MECOM, PPARGC1A, TBR1, FOXN3, PRDM8, HES5, ASCC3, ZNF783, GTF2IRD1, MED18, PRDM2, TFAP2C, VGLL4, NFE2L2, SMARCA2, HMX3, ZNF77, HOXB13, ZNRD1, TADA1, ELK3, MEIS1, OTP, PLAGL1, HEXIM2, ZNF224, ZNF222, ZNF596, TEF, SLC30A9, NKX2-3, …	1095	2071	19235	1.28078	0.427656	0.0766218	1.45388
UP_SEQ_FEATURE	compositionally biased region:Poly-Gln	20	0.179356	0.00101392	OBSCN, CREBBP, BSN, CCDC146, ZMYND8, PRDM8, CD3EAP, ATXN2, NOTCH1, GTF2A1, CPAMD8, FAM155A, NUP54, NR2F2, C6ORF174, SMARCA2, NCOR2, FHOD1, WIZ, KALRN	1094	151	19113	2.31401	0.947393	0.445108	1.80352
GOTERM_MF_FAT	GO:0003677~DNA binding	170	1.52453	0.00101748	MEF2C, FLYWCH1, XRCC4, THRB, RORB, HOXD1, ZIC1, CBFB, CITED2, PGR, GABPB1, ZFP91, FLI1, HIST1H2BN, GATA6, NKX6-2, HOXC4, ZNF248, ATF6B, CREB3L2, RARA, ZNF391, RBMS1, ZNF577, ZNF502, ZNF8, ARID1B, MECOM, PPARGC1A, TBR1, FOXN3, PRDM8, HES5, ZNF783, GTF2IRD1, PRDM2, TFAP2C, NFE2L2, SMARCA2, HMX3, HMGB2, ZNF77, HOXB13, ZNRD1, ELK3, CXXC5, MEIS1, OTP, PLAGL1, ZNF224, RAD51L1, ZNF222, ZNF596, HIST1H4E,…	759	2331	12983	1.2475	0.597102	0.166244	1.5727
SP_PIR_KEYWORDS	transcription regulation	148	1.32724	0.00103127	MEF2C, ITGB3BP, THRB, CNOT3, RORB, HOXD1, CBX8, CITED2, PGR, ZFP91, GABPB1, FLI1, GATA6, HOXC4, ZNF248, ATF6B, CREB3L2, RARA, ZNF391, ZNF577, ZNF8, ZNF502, ARID1B, MECOM, PPARGC1A, TBR1, FOXN3, PRDM8, HES5, ASCC3, ZNF783, GTF2IRD1, MED18, PRDM2, TFAP2C, VGLL4, NFE2L2, SMARCA2, HMX3, ZNF77, HOXB13, TADA1, ELK3, OTP, PLAGL1, HEXIM2, ZNF224, ZNF222, ZNF596, TEF, SLC30A9, NKX2-3, NR1H3, ZNF398, ZNF52…	1095	2026	19235	1.28322	0.437133	0.0693193	1.49706
GOTERM_CC_FAT	GO:0019898~extrinsic to membrane	46	0.412519	0.00112463	JPH3, RAP1GAP, NAPG, NR3C2, PEX5, NBEA, ATP6V1B2, STXBP5L, FRMD3, APOB48R, SH3GLB1, DYNC2H1, EHD1, CDC42EP3, GNG7, ASPSCR1, EPB41, DLGAP2, CYP21A2, BAIAP2, SCUBE1, RINT1, MFGE8, APPL1, MARK2, GCC1, DOCK4, PLAUR, JUP, PITPNM2, PITPNM3, CHMP1B, GAPVD1, GNG10, FRMD4A, TSC2, RGS6, USO1, GFRA1, PLA2G6, RGS9, RIPK4, ALOX5, ARAP3, PLCXD2, GFRA3	727	494	12782	1.63718	0.428366	0.170074	1.60602
UP_SEQ_FEATURE	zinc finger region:C2H2-type 1; atypical	9	0.0807102	0.0011723	PRDM8, ZBTB22, ZNF398, POGZ, ZNF480, ZIC1, PRDM16, ZBTB1, REPIN1	1094	38	19113	4.13781	0.966799	0.433076	2.08245
INTERPRO	IPR001628:Zinc finger, nuclear hormone receptor-type	10	0.0896781	0.00118589	PGR, THRB, ESRRG, ESR1, NR3C2, RORB, RARA, NR5A2, NR2F2, NR1H3	974	46	16659	3.71819	0.821246	0.577207	1.94449
GOTERM_BP_FAT	GO:0043193~positive regulation of gene-specific transcription	14	0.125549	0.00120775	MEF2C, HMGB2, RORB, GDNF, PPARGC1A, CITED2, HDAC4, NOTCH1, HES5, GATA6, NR5A2, NR2F2, SMARCA2, NR1H3	770	87	13528	2.82717	0.972246	0.180558	2.14988
GOTERM_BP_FAT	GO:0010604~positive regulation of macromolecule metabolic process	71	0.636714	0.00126771	MEF2C, THRB, GDF6, PRKAG2, TBX20, PAX6, RORB, GDNF, CBFB, CITED2, ZFP91, GATA6, MLST8, NR2F2, MKL1, SYK, ANAPC1, EGR2, ANAPC5, ESR1, ARID1B, MECOM, PPARGC1A, TBR1, EYA3, ACVR2A, HES5, CCND3, SGSM3, CD81, NFE2L2, SMARCA2, SMARCAD1, HMGB2, CCK, TNFRSF8, AFAP1L2, NFYB, NFYA, PRDM16, PLAGL1, NPAS2, ERCC3, AXIN1, NKX2-3, NR1H3, BCKDHA, NFE2, RFX4, GSX1, CREBBP, ESRRG, TEAD1, DOCK7, KLF15, TEAD3, ISL1,…	770	857	13528	1.45553	0.976772	0.179648	2.25545
SP_PIR_KEYWORDS	developmental protein	66	0.591875	0.00128309	MEF2C, STIL, PAX6, RORB, HOXD1, ZIC1, ZFP91, METRN, UNC5A, NKX6-2, HOXC4, CCBE1, DYNC2H1, UNC5D, GSC, POGZ, VANGL2, APOLD1, MECOM, MARK2, EYA3, MYT1L, NME5, SH2D2A, HES5, GTF2IRD1, ROR2, IFT81, RIPPLY2, BIN1, HMX3, DHH, NANOS2, HOXB13, MEIS1, MLF1, OTP, MSX2, LEFTY2, AXIN1, NGEF, OBSCN, JARID2, GSX1, NTNG1, FZD3, DOCK7, DACH1, ISL1, GAS7, FZD7, NTRK3, DKK2, FEZF1, NOTCH3, SFRP5, PPP1R9A, NOTCH1, …	1095	779	19235	1.48828	0.510876	0.0763849	1.85943
GOTERM_BP_FAT	GO:0006357~regulation of transcription from RNA polymerase II promoter	62	0.556004	0.00135003	MEF2C, FOSL2, THRB, FST, PAX6, GDNF, CBFB, CITED2, GABPB1, GATA6, NKX6-2, LRRFIP1, NR2F2, GSC, EGR2, ZNF8, TLE1, ECSIT, MECOM, TBR1, PPARGC1A, RBBP8, MYCN, CTNNBIP1, HES5, MED18, TFAP2C, SMARCA2, SUPT3H, HMGB2, NFYA, PRDM16, PLAGL1, NPAS2, TCEA3, HEXIM2, TEF, ERCC3, NKX2-3, NR1H3, TAF4, DGKQ, NFE2, KLF9, RFX4, JARID2, GSX1, CREBBP, TRIM27, TEAD1, TEAD3, ISL1, PKNOX2, HDAC4, NOTCH1, MAPK14, SMARCC…	770	727	13528	1.4983	0.98181	0.181551	2.40024
UP_SEQ_FEATURE	compositionally biased region:Ser-rich	41	0.36768	0.00138672	MEF2C, BCAR1, NHSL1, ZBBX, ZIC1, MEGF10, RSRC2, FBXL19, SFRS18, ARHGAP20, TCEA3, PPP1R12A, BAZ2B, UNKL, BRD2, BHLHE22, C6ORF35, ATXN7L1, ARID1B, TPBG, MUC6, GRM1, DOCK4, PRDM8, MYT1L, CLEC16A, PITPNM3, C9ORF150, TNS1, PRICKLE1, C10ORF140, PLEKHH2, PCNXL3, GTF2IRD1, CCDC114, FRMD4A, MAPK8IP2, BTBD10, CLIP4, CWC22, RNF111	1094	425	19113	1.68541	0.982198	0.437572	2.45889
INTERPRO	IPR001723:Steroid hormone receptor	10	0.0896781	0.00139201	PGR, THRB, ESRRG, ESR1, NR3C2, RORB, RARA, NR5A2, NR2F2, NR1H3	974	47	16659	3.63908	0.867506	0.490201	2.27882
UP_SEQ_FEATURE	domain:TSP N-terminal	7	0.0627746	0.00150099	COL18A1, COL19A1, NELL2, COL12A1, COL11A2, COL5A1, THBS4	1094	23	19113	5.31718	0.98723	0.420204	2.65892
UP_SEQ_FEATURE	domain:EGF-like 4	11	0.0986459	0.00152338	NOTCH1, LRP1, TNXB, SCUBE1, LRP1B, NELL2, LRP6, DLK1, LRP2, MEGF10, THBS4	1094	58	19113	3.31342	0.988035	0.388445	2.69809
UP_SEQ_FEATURE	domain:EGF-like 10	6	0.0538068	0.00155757	NOTCH1, LRP1, TNXB, LRP1B, LRP2, MEGF10	1094	16	19113	6.55153	0.989167	0.363973	2.75784
SP_PIR_KEYWORDS	neurogenesis	19	0.170388	0.00161578	MEF2C, NGEF, NTNG1, DOCK7, ARID1B, ZIC1, GAS7, OTP, NTRK3, FEZF1, MYT1L, ZFP91, PPP1R9A, METRN, HES5, SMARCC1, NTRK1, SMARCA2, HMX3	1095	146	19235	2.28601	0.593721	0.0861342	2.33627
INTERPRO	IPR000536:Nuclear hormone receptor, ligand-binding, core	10	0.0896781	0.001626	PGR, THRB, ESRRG, ESR1, NR3C2, RORB, RARA, NR5A2, NR2F2, NR1H3	974	48	16659	3.56327	0.905697	0.445845	2.65705
INTERPRO	IPR008946:Nuclear hormone receptor, ligand-binding	10	0.0896781	0.001626	PGR, THRB, ESRRG, ESR1, NR3C2, RORB, RARA, NR5A2, NR2F2, NR1H3	974	48	16659	3.56327	0.905697	0.445845	2.65705
GOTERM_BP_FAT	GO:0050769~positive regulation of neurogenesis	11	0.0986459	0.00165277	NTRK3, XRCC4, ZFP91, ZNF488, METRN, NOTCH1, NKX6-2, PAX6, NEFL, NTN1, OTP	770	59	13528	3.27554	0.992599	0.208343	2.93096
GOTERM_MF_FAT	GO:0008092~cytoskeletal protein binding	47	0.421487	0.00167211	MAEA, ADORA2A, SSFA2, MYO7A, ABI2, ANLN, KLC3, FRMD3, KLHL5, SBDS, ANK1, GRID2IP, NOS3, LMOD1, WIPF1, MKL1, STK38L, CDC42EP3, OBSCN, PHACTR1, TWF1, EPB41, BAIAP2, FSCN1, RPH3AL, ACTN1, VPS41, CAPN2, GAS7, TNNI1, NEBL, PKNOX2, JUP, TNNT2, PPP1R9A, MYO10, TNS1, KIF1B, CCR5, LIMCH1, FRMD4A, MAPK8IP2, MAPK8IP3, MARCKS, WDR1, ADD3, FHOD1	759	504	12983	1.59515	0.775627	0.220478	2.57229
GOTERM_BP_FAT	GO:0045893~positive regulation of transcription, DNA-dependent	44	0.394583	0.00181512	MEF2C, HMGB2, THRB, TBX20, PAX6, AFAP1L2, RORB, NFYB, NFYA, PRDM16, GDNF, CBFB, CITED2, PLAGL1, NPAS2, GATA6, NR2F2, ERCC3, NR1H3, NKX2-3, BCKDHA, EGR2, RFX4, GSX1, CREBBP, ESRRG, TEAD1, TEAD3, ARID1B, KLF15, ISL1, MECOM, TBR1, PPARGC1A, HDAC4, NOTCH1, HES5, MAPK14, SMARCC1, NFE2L2, NR5A2, PBX2, SMARCA2, BMP6	770	477	13528	1.6206	0.995431	0.217244	3.21446
GOTERM_MF_FAT	GO:0003707~steroid hormone receptor activity	10	0.0896781	0.00187558	PGR, THRB, ESRRG, ESR1, NR3C2, RORB, RARA, NR5A2, NR2F2, NR1H3	759	49	12983	3.4909	0.812966	0.212974	2.88102
INTERPRO	IPR000159:Ras-association	9	0.0807102	0.00190066	MYO10, ARHGAP20, DGKQ, RGL3, RIN1, ARAP3, GRB7, RGL2, RIN3	974	40	16659	3.84833	0.936739	0.424259	3.09928
GOTERM_BP_FAT	GO:0045941~positive regulation of transcription	50	0.44839	0.00201109	MEF2C, THRB, GDF6, TBX20, PAX6, RORB, GDNF, CBFB, CITED2, GATA6, MKL1, NR2F2, EGR2, ARID1B, MECOM, PPARGC1A, TBR1, HES5, NFE2L2, SMARCA2, SMARCAD1, HMGB2, NFYB, AFAP1L2, NFYA, PRDM16, PLAGL1, NPAS2, ERCC3, NKX2-3, NR1H3, BCKDHA, NFE2, RFX4, GSX1, CREBBP, ESRRG, TEAD1, KLF15, TEAD3, ISL1, HDAC4, NOTCH1, YAF2, EBF3, SMARCC1, MAPK14, NR5A2, PBX2, BMP6	770	564	13528	1.55752	0.997448	0.228643	3.55561
GOTERM_BP_FAT	GO:0045935~positive regulation of nucleobase, nucleoside, nucleotide and nucleic acid metabolic process	54	0.484262	0.00215534	MEF2C, THRB, GDF6, TBX20, PAX6, RORB, GDNF, CBFB, CITED2, GATA6, GUCY1A3, MKL1, NR2F2, EGR2, ARID1B, MECOM, TBR1, PPARGC1A, EYA3, HES5, NFE2L2, SMARCA2, SMARCAD1, HMGB2, ADORA2A, AFAP1L2, NFYB, NFYA, PRDM16, PLAGL1, NPAS2, ERCC3, NKX2-3, NR1H3, BCKDHA, NFE2, RFX4, GSX1, CREBBP, ESRRG, TEAD1, KLF15, TEAD3, ISL1, RNF8, HDAC4, NOTCH1, YAF2, EBF3, MAPK14, SMARCC1, NR5A2, PBX2, BMP6	770	624	13528	1.52038	0.998338	0.23406	3.806
GOTERM_BP_FAT	GO:0051254~positive regulation of RNA metabolic process	44	0.394583	0.00218291	MEF2C, HMGB2, THRB, TBX20, PAX6, AFAP1L2, RORB, NFYB, NFYA, PRDM16, GDNF, CBFB, CITED2, PLAGL1, NPAS2, GATA6, NR2F2, ERCC3, NR1H3, NKX2-3, BCKDHA, EGR2, RFX4, GSX1, CREBBP, ESRRG, TEAD1, TEAD3, ARID1B, KLF15, ISL1, MECOM, TBR1, PPARGC1A, HDAC4, NOTCH1, HES5, MAPK14, SMARCC1, NFE2L2, NR5A2, PBX2, SMARCA2, BMP6	770	481	13528	1.60713	0.998469	0.22838	3.85378
GOTERM_BP_FAT	GO:0010628~positive regulation of gene expression	51	0.457358	0.00222104	MEF2C, THRB, GDF6, TBX20, PAX6, RORB, GDNF, CBFB, CITED2, GATA6, MKL1, NR2F2, EGR2, ESR1, ARID1B, MECOM, TBR1, PPARGC1A, HES5, NFE2L2, SMARCA2, SMARCAD1, HMGB2, NFYB, AFAP1L2, NFYA, PRDM16, PLAGL1, NPAS2, ERCC3, NKX2-3, NR1H3, BCKDHA, NFE2, RFX4, GSX1, CREBBP, ESRRG, TEAD1, KLF15, TEAD3, ISL1, HDAC4, NOTCH1, YAF2, EBF3, MAPK14, SMARCC1, NR5A2, PBX2, BMP6	770	581	13528	1.54219	0.998633	0.224038	3.91984
INTERPRO	IPR013088:Zinc finger, NHR/GATA-type	10	0.0896781	0.00252213	PGR, THRB, GATA6, ESRRG, ESR1, NR3C2, RORB, NR5A2, NR2F2, NR1H3	974	51	16659	3.35367	0.974376	0.457032	4.09293
UP_SEQ_FEATURE	domain:Ras-associating	8	0.0717424	0.00270706	ARHGAP20, DGKQ, RGL3, RIN1, ARAP3, GRB7, RGL2, RIN3	1094	34	19113	4.11076	0.999618	0.510997	4.74691
SMART	SM00399:ZnF_C4	10	0.0896781	0.00277574	PGR, THRB, ESRRG, ESR1, NR3C2, RORB, RARA, NR5A2, NR2F2, NR1H3	602	46	9079	3.27856	0.553396	0.553396	3.62774
GOTERM_MF_FAT	GO:0046872~metal ion binding	278	2.49305	0.00280872	FLYWCH1, ATP1B1, DZIP3, ADCY8, NELL2, RORB, SYT6, ITSN1, PGR, ZFP91, MAP3K5, PLOD2, FSTL5, CCBE1, ZNF248, RARA, ZNF391, RNF220, ZC3HC1, MYLK3, BSN, ZNF502, VPS41, COLEC11, ZUFSP, MECOM, MARK2, PRDM8, ADAMTS9, PITPNM2, PITPNM3, ZNHIT1, PRDM2, ADD3, MGAT5B, ZNF77, ITGA11, ITGA10, ACP5, ZNRD1, SFXN2, SFXN5, PLAGL1, ZNF224, ZNF222, NR1H3, COL18A1, ZNF398, ZNF527, TRPC1, HPCAL1, KLF9, TRPC6, CYP46A1, …	759	4140	12983	1.14862	0.918871	0.269455	4.28529
BIOCARTA	h_carm-erPathway:CARM1 and Regulation of the Estrogen Receptor	7	0.0627746	0.00306063	MEF2C, GTF2A1, CREBBP, ESR1, ERCC3, PPARGC1A, NCOR2	89	25	1437	4.5209	0.415169	0.415169	3.68821
GOTERM_CC_FAT	GO:0043025~cell soma	20	0.179356	0.00318322	RTN4, CCK, ADORA2A, KNCN, SLC12A5, ESR1, GRIA4, CAMK2N1, ZFP91, P2RX7, SLC1A3, LRP1, CHRM2, TSC2, MAPK8IP2, CACNA1H, LBXCOR1, NEGR1, CHRNA3, KALRN	727	168	12782	2.09308	0.794967	0.327092	4.48377
GOTERM_BP_FAT	GO:0006350~transcription	148	1.32724	0.00327021	MEF2C, ITGB3BP, THRB, CNOT3, RORB, HOXD1, CBX8, CBFB, CITED2, PGR, ZFP91, GABPB1, FLI1, GATA6, HOXC4, ZNF248, ATF6B, CREB3L2, RARA, ZNF391, ZNF577, ZNF8, ZNF502, ARID1B, PPARGC1A, TBR1, FOXN3, PRDM8, HES5, ASCC3, ZNF783, GTF2IRD1, MED18, PRDM2, TFAP2C, VGLL4, NFE2L2, SMARCA2, HMX3, ZNF77, HOXB13, ZNRD1, TADA1, ELK3, MEIS1, OTP, PLAGL1, HEXIM2, ZNF224, ZNF222, ZNF596, TEF, SLC30A9, NKX2-3, NR1H3, …	770	2101	13528	1.23759	0.99994	0.302203	5.72059
UP_SEQ_FEATURE	repeat:LDL-receptor class B 11	4	0.0358712	0.00327332	LRP1, LRP1B, LRP6, LRP2	1094	6	19113	11.6472	0.999926	0.547591	5.71257
UP_SEQ_FEATURE	repeat:LDL-receptor class B 15	4	0.0358712	0.00327332	LRP1, LRP1B, LRP6, LRP2	1094	6	19113	11.6472	0.999926	0.547591	5.71257
UP_SEQ_FEATURE	repeat:LDL-receptor class B 20	4	0.0358712	0.00327332	LRP1, LRP1B, LRP6, LRP2	1094	6	19113	11.6472	0.999926	0.547591	5.71257
UP_SEQ_FEATURE	repeat:LDL-receptor class B 19	4	0.0358712	0.00327332	LRP1, LRP1B, LRP6, LRP2	1094	6	19113	11.6472	0.999926	0.547591	5.71257
UP_SEQ_FEATURE	repeat:LDL-receptor class B 13	4	0.0358712	0.00327332	LRP1, LRP1B, LRP6, LRP2	1094	6	19113	11.6472	0.999926	0.547591	5.71257
UP_SEQ_FEATURE	region of interest:Steroid-binding	4	0.0358712	0.00327332	PGR, CYP21A2, ESR1, NR3C2	1094	6	19113	11.6472	0.999926	0.547591	5.71257
UP_SEQ_FEATURE	repeat:LDL-receptor class B 12	4	0.0358712	0.00327332	LRP1, LRP1B, LRP6, LRP2	1094	6	19113	11.6472	0.999926	0.547591	5.71257
UP_SEQ_FEATURE	repeat:LDL-receptor class B 18	4	0.0358712	0.00327332	LRP1, LRP1B, LRP6, LRP2	1094	6	19113	11.6472	0.999926	0.547591	5.71257
UP_SEQ_FEATURE	repeat:LDL-receptor class B 16	4	0.0358712	0.00327332	LRP1, LRP1B, LRP6, LRP2	1094	6	19113	11.6472	0.999926	0.547591	5.71257
UP_SEQ_FEATURE	repeat:LDL-receptor class B 10	4	0.0358712	0.00327332	LRP1, LRP1B, LRP6, LRP2	1094	6	19113	11.6472	0.999926	0.547591	5.71257
UP_SEQ_FEATURE	repeat:LDL-receptor class B 17	4	0.0358712	0.00327332	LRP1, LRP1B, LRP6, LRP2	1094	6	19113	11.6472	0.999926	0.547591	5.71257
UP_SEQ_FEATURE	repeat:LDL-receptor class B 14	4	0.0358712	0.00327332	LRP1, LRP1B, LRP6, LRP2	1094	6	19113	11.6472	0.999926	0.547591	5.71257
GOTERM_MF_FAT	GO:0003713~transcription coactivator activity	24	0.215227	0.00343399	CUTA, ZBTB22, SUPT3H, TAF4, NFE2, CREB3, GMEB1, CREBBP, TADA1, ARID1B, PRDM16, PPARGC1A, CBFB, RGL2, CITED2, GTF2A1, YAF2, SMARCC1, RARA, NFATC4, COL11A2, MKL1, SMARCA2, NR1H3	759	214	12983	1.91836	0.953664	0.289165	5.21559
INTERPRO	IPR001666:Phosphatidylinositol transfer protein	4	0.0358712	0.00347657	PITPNM2, PITPNM3, PITPNA, PITPNC1	974	6	16659	11.4025	0.993612	0.514171	5.60034
SP_PIR_KEYWORDS	guanine-nucleotide releasing factor	16	0.143485	0.00361429	NGEF, PREX1, PREX2, RGL3, DOCK7, MCF2L, RGL2, DOCK4, FLJ10357, GAPVD1, RASGRP3, GEFT, KNDC1, IQSEC1, KALRN, NET1	1095	121	19235	2.3228	0.86692	0.16752	5.1556
GOTERM_MF_FAT	GO:0043167~ion binding	283	2.53789	0.00364933	FLYWCH1, ATP1B1, DZIP3, ADCY8, NELL2, RORB, SYT6, ITSN1, PGR, ZFP91, MAP3K5, PLOD2, FSTL5, CCBE1, ZNF248, RARA, ZNF391, RNF220, ZC3HC1, MYLK3, BSN, ZNF502, VPS41, COLEC11, ZUFSP, MECOM, MARK2, PRDM8, ADAMTS9, PITPNM2, PITPNM3, ZNHIT1, PRDM2, ADD3, MGAT5B, ZNF77, ITGA11, ITGA10, ACP5, ZNRD1, SFXN2, SFXN5, PLAGL1, ZNF224, ZNF222, NR1H3, COL18A1, ZNF398, ZNF527, TRPC1, HPCAL1, KLF9, TRPC6, CYP46A1, …	759	4241	12983	1.14144	0.961796	0.278542	5.53401
SMART	SM00430:HOLI	10	0.0896781	0.00375511	PGR, THRB, ESRRG, ESR1, NR3C2, RORB, RARA, NR5A2, NR2F2, NR1H3	602	48	9079	3.14196	0.664131	0.420458	4.8784
INTERPRO	IPR001881:EGF-like calcium-binding	14	0.125549	0.00378461	SCUBE1, LRP1B, NELL2, C1S, DLK1, PROC, NOTCH3, NOTCH1, LRP1, CCBE1, OIT3, LRP2, THBS4, TLL1	974	96	16659	2.49429	0.995921	0.497287	6.08207
GOTERM_BP_FAT	GO:0030111~regulation of Wnt receptor signaling pathway	9	0.0807102	0.00400632	DKK2, CTNNBIP1, BARX1, GSC, LRP1, TSC2, LRP6, TLE1, AXIN1	770	46	13528	3.43738	0.999993	0.346385	6.96496
SMART	SM00314:RA	9	0.0807102	0.0040903	MYO10, ARHGAP20, DGKQ, RGL3, RIN1, ARAP3, GRB7, RGL2, RIN3	602	40	9079	3.39331	0.695358	0.327132	5.30297
GOTERM_BP_FAT	GO:0051173~positive regulation of nitrogen compound metabolic process	54	0.484262	0.00417019	MEF2C, THRB, GDF6, TBX20, PAX6, RORB, GDNF, CBFB, CITED2, GATA6, GUCY1A3, MKL1, NR2F2, EGR2, ARID1B, MECOM, TBR1, PPARGC1A, EYA3, HES5, NFE2L2, SMARCA2, SMARCAD1, HMGB2, ADORA2A, AFAP1L2, NFYB, NFYA, PRDM16, PLAGL1, NPAS2, ERCC3, NKX2-3, NR1H3, BCKDHA, NFE2, RFX4, GSX1, CREBBP, ESRRG, TEAD1, KLF15, TEAD3, ISL1, RNF8, HDAC4, NOTCH1, YAF2, EBF3, MAPK14, SMARCC1, NR5A2, PBX2, BMP6	770	644	13528	1.47316	0.999996	0.347799	7.23985
UP_SEQ_FEATURE	short sequence motif:Cell attachment site	13	0.116581	0.00424499	COL18A1, TNXB, MFGE8, NTN1, LAMA4, COL19A1, COL9A3, TGFBI, BAI1, COL12A1, CPD, PTGFRN, THBS4	1094	88	19113	2.58091	0.999996	0.613243	7.34811
GOTERM_MF_FAT	GO:0003712~transcription cofactor activity	35	0.313873	0.00434582	SUPT3H, THRB, HR, TADA1, ELK3, PRDM16, RBM9, CBFA2T2, CBFB, RGL2, CITED2, GTF2A1, LBXCOR1, RARA, NFATC4, COL11A2, NR2F2, MKL1, NR1H3, CUTA, ZBTB22, TAF4, CTBP2, NFE2, CREB3, GMEB1, CREBBP, TLE1, ARID1B, PPARGC1A, MSC, YAF2, SMARCC1, SMARCA2, NCOR2	759	363	12983	1.64928	0.97954	0.297823	6.55707
GOTERM_MF_FAT	GO:0030695~GTPase regulator activity	38	0.340777	0.00437245	RAP1GAP, PREX1, GPSM3, PREX2, RGL3, ITSN1, MCF2L, RGL2, STARD13, ARHGAP20, RASGRP3, GEFT, KNDC1, IQSEC1, NET1, RASA2, NGEF, OBSCN, RPH3AL, RAP1GDS1, SIPA1L3, DOCK7, DOCK4, FLJ10357, WDR67, MAP4K5, SGSM1, GAPVD1, RABEP1, SGSM3, TSC2, RGS6, RIN1, RGS9, ARAP3, KALRN, RIN3, CDC42BPB	759	404	12983	1.60892	0.980023	0.278265	6.59599
GOTERM_BP_FAT	GO:0010552~positive regulation of specific transcription from RNA polymerase II promoter	10	0.0896781	0.00456022	MEF2C, HDAC4, HMGB2, NOTCH1, HES5, GATA6, GDNF, SMARCA2, CITED2, NR1H3	770	57	13528	3.08225	0.999999	0.363573	7.89105
SP_PIR_KEYWORDS	alternative promoter usage	9	0.0807102	0.00463151	COL18A1, SGK1, BDNF, ANK1, WNK1, IL4I1, MECOM, PRDM16, MARK2	1095	47	19235	3.36374	0.92466	0.193844	6.56132
GOTERM_BP_FAT	GO:0051056~regulation of small GTPase mediated signal transduction	26	0.233163	0.00480742	RAP1GAP, PREX1, PREX2, RGL3, ITSN1, MCF2L, RGL2, RASGRP3, GEFT, MLST8, KNDC1, IQSEC1, RASA2, NET1, OBSCN, NGEF, SIPA1L3, DOCK7, FLJ10357, WDR67, GAPVD1, SGSM1, SGSM3, TSC2, ARAP3, KALRN	770	252	13528	1.81266	0.999999	0.369392	8.30154
GOTERM_MF_FAT	GO:0005088~Ras guanyl-nucleotide exchange factor activity	13	0.116581	0.00495268	OBSCN, NGEF, PREX1, PREX2, RGL3, ITSN1, MCF2L, RGL2, FLJ10357, RASGRP3, GEFT, KALRN, NET1	759	88	12983	2.52693	0.98813	0.288981	7.44004
UP_SEQ_FEATURE	domain:EGF-like 11	5	0.044839	0.00501558	LRP1, TNXB, LRP1B, LRP2, MEGF10	1094	13	19113	6.71952	1	0.647475	8.62608
GOTERM_MF_FAT	GO:0043169~cation binding	278	2.49305	0.00505719	FLYWCH1, ATP1B1, DZIP3, ADCY8, NELL2, RORB, SYT6, ITSN1, PGR, ZFP91, MAP3K5, PLOD2, FSTL5, CCBE1, ZNF248, RARA, ZNF391, RNF220, ZC3HC1, MYLK3, BSN, ZNF502, VPS41, COLEC11, ZUFSP, MECOM, MARK2, PRDM8, ADAMTS9, PITPNM2, PITPNM3, ZNHIT1, PRDM2, ADD3, MGAT5B, ZNF77, ITGA11, ITGA10, ACP5, ZNRD1, SFXN2, SFXN5, PLAGL1, ZNF224, ZNF222, NR1H3, COL18A1, ZNF398, ZNF527, TRPC1, HPCAL1, KLF9, TRPC6, CYP46A1, …	759	4179	12983	1.1379	0.989193	0.276312	7.5913
SP_PIR_KEYWORDS	brain	7	0.0627746	0.00513058	MEF2C, NTRK3, MAG, GPR85, SLC1A3, PTN, NEFL	1095	29	19235	4.24012	0.943022	0.197795	7.24388
GOTERM_CC_FAT	GO:0030425~dendrite	19	0.170388	0.00518493	HCN1, CCK, ADORA2A, DLGAP2, ABI2, GRIA4, GRM1, CAMK2N1, PPP1R9A, SLC1A3, LRP1, CHRM2, TSC2, MAPK8IP3, CACNA1H, LBXCOR1, ALOX5, NEGR1, CHRNA3	727	163	12782	2.04942	0.924499	0.403528	7.20672
GOTERM_BP_FAT	GO:0010720~positive regulation of cell development	11	0.0986459	0.00537207	NTRK3, XRCC4, ZFP91, ZNF488, METRN, NOTCH1, NKX6-2, PAX6, NEFL, NTN1, OTP	770	69	13528	2.80083	1	0.393024	9.23269
UP_SEQ_FEATURE	repeat:LDL-receptor class B 9	4	0.0358712	0.00548544	LRP1, LRP1B, LRP6, LRP2	1094	7	19113	9.98329	1	0.655112	9.39711
UP_SEQ_FEATURE	repeat:LDL-receptor class B 7	4	0.0358712	0.00548544	LRP1, LRP1B, LRP6, LRP2	1094	7	19113	9.98329	1	0.655112	9.39711
UP_SEQ_FEATURE	repeat:LDL-receptor class B 8	4	0.0358712	0.00548544	LRP1, LRP1B, LRP6, LRP2	1094	7	19113	9.98329	1	0.655112	9.39711
UP_SEQ_FEATURE	compositionally biased region:Asp/Glu-rich (acidic)	15	0.134517	0.00551723	HMGB2, METAP2, KLF9, MECOM, GRM1, MEIS1, MYCN, CITED2, PKNOX2, MAPK8IP2, USO1, PRDM2, BAZ2B, WDHD1, ERCC3	1094	114	19113	2.29878	1	0.633517	9.44906
GOTERM_MF_FAT	GO:0019899~enzyme binding	46	0.412519	0.00565091	CAV3, PRKCZ, PREX1, BCAR1, VIM, PRKAG2, HR, RGL3, ABI2, NBEA, UBQLN1, FTH1, CRADD, CBX5, ANK1, CEP250, RASGRP3, NEFL, CUTA, RBBP4, ZC3HC1, DGKQ, PFKL, ZP3, RPH3AL, PRKCH, DOCK7, APPL1, CAMK2N1, DOCK4, PLAUR, JUP, HDAC4, LRP1, CCND3, SGSM3, MAPK8IP2, AKAP5, ATP6V0A1, MAPK8IP3, MARCKS, TRIP6, BIN1, ADD3, CDC42BPB, RIN3	759	523	12983	1.50449	0.993658	0.286356	8.44625
GOTERM_BP_FAT	GO:0030001~metal ion transport	41	0.36768	0.00586092	SRI, KCNK17, STEAP4, JPH3, ATP1B1, SLC5A5, SLC20A1, SLC38A8, TRPV3, TRIM13, SFXN2, KCNIP2, FTH1, SFXN5, SLC24A4, SLC23A2, SLC30A2, CAMK2B, SCNN1G, SLC4A4, SLC30A9, KCNG1, SLC30A7, HCN1, TRPC1, CACNA2D1, SGK1, TRPC6, KCNB1, SLC12A5, TRPC7, SLC9A11, ITPR1, P2RX7, CDKN1B, KCNT1, SLC13A1, CACNA1H, KCNH7, STEAP2, SCN4A	770	465	13528	1.54908	1	0.410407	10.0316
UP_SEQ_FEATURE	mutagenesis site	144	1.29136	0.00593467	MEF2C, ITGB3BP, XRCC4, MPZL1, DZIP3, PRC1, LMAN2L, ITSN1, MEGF10, PGR, GABPB1, MAP3K5, BDNF, RAD21, ANK1, PVALB, RBM8A, RALB, TLK2, MLST8, SLC4A4, ZC3HC1, PTPRN2, BAIAP2, PTPRU, SFRS1, MECOM, GLTP, MARK2, MAP4K5, CCR5, GTF2IRD1, AKAP5, USO1, ZNHIT1, PRDM2, TFAP2C, NFE2L2, KALRN, SRI, ITGA11, AFAP1L2, ANLN, HEXIM2, IVD, STK19, AMD1, STK38L, GCDH, CFLAR, VAC14, NFE2, EPB41, TRPC6, RHBDF1, FSCN1, ES…	1094	2045	19113	1.23021	1	0.638123	10.1286
GOTERM_BP_FAT	GO:0016044~membrane organization	35	0.313873	0.00615522	CAV3, STX8, NAPG, ADORA2A, AP1G1, MYO7A, PEX5, KCNIP2, ITSN1, GDNF, MEGF10, FTH1, SH3GLB1, DNAJC6, EHD1, LRSAM1, LRP1B, PRKCI, MFGE8, COL5A1, P2RX7, LRP1, GAPVD1, PLSCR4, RABEP1, TSC2, RAB34, LRP6, USO1, RIN1, VAMP3, LRP2, STEAP2, BIN1, RIN3	770	381	13528	1.61393	1	0.416442	10.5094
SP_PIR_KEYWORDS	Proto-oncogene	24	0.215227	0.00619753	ASPSCR1, STIL, THRB, TRIM27, PRKCI, TFG, MECOM, GAS7, MEIS1, CBFB, MCF2L, DOCK4, MYCN, DDX6, CCDC6, CDKN1B, FLI1, NTRK1, CREB3L2, RARA, RAD54B, ETV6, MKL1, NET1	1095	230	19235	1.833	0.968657	0.219125	8.68753
GOTERM_MF_FAT	GO:0060589~nucleoside-triphosphatase regulator activity	38	0.340777	0.00622831	RAP1GAP, PREX1, GPSM3, PREX2, RGL3, ITSN1, MCF2L, RGL2, STARD13, ARHGAP20, RASGRP3, GEFT, KNDC1, IQSEC1, NET1, RASA2, NGEF, OBSCN, RPH3AL, RAP1GDS1, SIPA1L3, DOCK7, DOCK4, FLJ10357, WDR67, MAP4K5, SGSM1, GAPVD1, RABEP1, SGSM3, TSC2, RGS6, RIN1, RGS9, ARAP3, KALRN, RIN3, CDC42BPB	759	413	12983	1.57386	0.996225	0.294399	9.27062
GOTERM_BP_FAT	GO:0050767~regulation of neurogenesis	19	0.170388	0.00633179	RTN4, XRCC4, MAG, ZNF488, PAX6, ISL1, NTN1, OTP, NTRK3, NOTCH3, ZFP91, NOTCH1, BDNF, METRN, HES5, NKX6-2, NEFL, CHRNA3, KALRN	770	166	13528	2.01089	1	0.416248	10.7949
INTERPRO	IPR001849:Pleckstrin homology	28	0.251099	0.00635987	PREX1, PREX2, ANLN, AFAP1L2, ITSN1, MCF2L, PLCL2, ARHGAP20, GEFT, FAM129B, IQSEC1, RASA2, NET1, NGEF, OBSCN, OSBPL6, APPL1, FLJ10357, MYO10, KIF1B, DOK4, PLEKHH2, OSBPL10, ARAP3, GRB7, PLCXD2, CDC42BPB, KALRN	974	277	16659	1.72889	0.999905	0.642502	10.02
GOTERM_CC_FAT	GO:0044420~extracellular matrix part	15	0.134517	0.00646205	COL18A1, TNXB, NTN1, COL5A1, SMC3, LAMA2, LAMA4, COL19A1, COL9A3, EGFLAM, SLC1A3, COL12A1, LAMC2, VWA1, COL11A2	727	117	12782	2.25408	0.960127	0.415507	8.90609
GOTERM_BP_FAT	GO:0060284~regulation of cell development	22	0.197292	0.00646932	RTN4, CAV3, XRCC4, MAG, ZNF488, PAX6, ISL1, NTN1, OTP, NTRK3, NOTCH3, HDAC4, ZFP91, NOTCH1, BDNF, METRN, ITGB1BP3, HES5, NKX6-2, NEFL, CHRNA3, KALRN	770	205	13528	1.88544	1	0.414174	11.0167
GOTERM_MF_FAT	GO:0008134~transcription factor binding	45	0.403551	0.00661563	SUPT3H, THRB, HR, TADA1, ELK3, PRDM16, RBM9, CBFA2T2, CBFB, RGL2, CITED2, DIP2C, GTF2A1, GATA6, LBXCOR1, RARA, NFATC4, DDAH2, COL11A2, NR2F2, ERCC3, MKL1, TRIP12, NR1H3, CUTA, ZBTB22, TAF4, NFE2, CTBP2, CREB3, CREBBP, GMEB1, TLE1, ARID1B, PPARGC1A, MSC, HDAC4, PRICKLE1, YAF2, SMARCC1, UBA2, APBB2, TRIP6, SMARCA2, NCOR2	759	513	12983	1.50047	0.997335	0.294374	9.81969
UP_SEQ_FEATURE	domain:EGF-like 14	5	0.044839	0.00670753	LRP1, TNXB, LRP1B, LRP2, MEGF10	1094	14	19113	6.23955	1	0.66224	11.3739
GOTERM_BP_FAT	GO:0010551~regulation of specific transcription from RNA polymerase II promoter	13	0.116581	0.00684489	MEF2C, HDAC4, HMGB2, NOTCH1, DGKQ, HES5, GATA6, NKX6-2, GDNF, SMARCA2, NCOR2, CITED2, NR1H3	770	94	13528	2.42973	1	0.423389	11.6197
GOTERM_BP_FAT	GO:0007167~enzyme linked receptor protein signaling pathway	32	0.28697	0.00693907	MPZL1, ADORA2A, BCAR1, GDF6, FST, TFG, EPHB3, ADCYAP1, MSX2, LEFTY2, PTN, CHRNA3, GNG7, SYK, BAIAP2, ARID5B, ZNF8, PTPRU, ECSIT, APPL1, NTRK3, CD3EAP, ACVR2A, EPHA4, DOK4, NTRK1, TSC2, MAPK8IP2, GDF10, ROR2, GRB7, BMP6	770	342	13528	1.64387	1	0.419288	11.7703
GOTERM_CC_FAT	GO:0044463~cell projection part	24	0.215227	0.00729814	DNAH11, CCK, ADORA2A, DNAH14, KNCN, PTH1R, SLC12A5, ESR1, KLC3, TTLL6, KLC2, GRIA4, GRM1, DNAH8, ZFP91, PPP1R9A, P2RX7, UCN3, SLC1A3, CEP250, CHRM2, DYNC2H1, MAPK8IP3, LRP2	727	234	12782	1.80327	0.97376	0.40552	10.0029
UP_SEQ_FEATURE	domain:Fibronectin type-III 6	7	0.0627746	0.00740901	TNXB, SDK2, SDK1, DSCAML1, COL12A1, FNDC3B, DSCAM	1094	31	19113	3.94501	1	0.678974	12.4901
GOTERM_MF_FAT	GO:0005085~guanyl-nucleotide exchange factor activity	18	0.16142	0.00746719	OBSCN, NGEF, PREX1, PREX2, RGL3, DOCK7, ITSN1, MCF2L, RGL2, DOCK4, FLJ10357, GAPVD1, RASGRP3, GEFT, KNDC1, IQSEC1, KALRN, NET1	759	152	12983	2.02564	0.998761	0.310539	11.016
GOTERM_BP_FAT	GO:0043524~negative regulation of neuron apoptosis	9	0.0807102	0.00762114	XRCC4, ZFP91, BDNF, ADORA2A, NTRK1, DNAJC5, ITSN1, NEFL, GDNF	770	51	13528	3.10038	1	0.441118	12.8538
INTERPRO	IPR003129:Laminin G, thrombospondin-type, N-terminal	6	0.0538068	0.00770045	COL19A1, NELL2, COL12A1, COL11A2, COL5A1, THBS4	974	22	16659	4.66464	0.999987	0.674261	12.008
GOTERM_CC_FAT	GO:0030054~cell junction	44	0.394583	0.00781968	HCRT, PRKCZ, PANX2, CLDN6, BCAR1, GABBR1, OXTR, ABI2, SYT6, ITSN1, CLDN12, TENC1, RIMS4, BAI1, GRID2IP, ZYX, SV2C, CHRNA3, IFT140, PHACTR1, CTBP2, GABRA4, DLGAP2, GABRA5, FBLIM1, BSN, ACTN1, GRIA4, PTPRU, CTNNA3, CAMK2N1, JUP, PPP1R9A, P2RX7, EGFLAM, TNS1, CHRM2, SGSM3, VAMP3, ERC2, TRIP6, PMP22, ADD3, CDC42BPB	727	518	12782	1.49344	0.979792	0.385967	10.6808
GOTERM_BP_FAT	GO:0016481~negative regulation of transcription	40	0.358712	0.00784835	MEF2C, HMGB2, THRB, TBX20, FST, HR, ELK3, PRDM16, RBM9, CBFA2T2, CBX5, CITED2, SUMO1, HEXIM2, NKX6-2, LBXCOR1, LRRFIP1, NR2F2, GSC, CTBP2, TNFSF4, JARID2, ARID5B, ARID5A, TRIM27, ZNF24, ZNF8, TLE1, PTPRU, FOXN3, CTNNBIP1, HDAC4, CDKN1B, HES5, YAF2, UBA3, IRF8, CUX2, SMARCA2, NCOR2	770	459	13528	1.53105	1	0.442477	13.2119
UP_SEQ_FEATURE	domain:EGF-like 5	8	0.0717424	0.00799484	NOTCH3, LRP1, TNXB, SCUBE1, LRP1B, DLK1, LRP2, MEGF10	1094	41	19113	3.40893	1	0.688113	13.4121
SP_PIR_KEYWORDS	differentiation	40	0.358712	0.00834818	MEF2C, NANOS2, PAX6, PRDM16, ZIC1, CBFA2T3, MLF1, OTP, ZFP91, METRN, NFATC4, SRD5A2, NGEF, OBSCN, CTBP2, APOLD1, NTNG1, DOCK7, PTPRU, MECOM, GAS7, MARK2, FEZF1, SFRP5, NOTCH3, NTRK3, MYT1L, SH2D2A, NME5, PPP1R9A, NOTCH1, COL19A1, HES5, NTRK1, IFT81, THOC5, BIN1, HMX3, BMP6, TLL1	1095	460	19235	1.5275	0.990623	0.267504	11.5341
INTERPRO	IPR018247:EF-HAND 1	23	0.20626	0.00836441	SRI, HPCAL1, EFCAB5, PPP3R1, ACTN1, MYL10, ITSN1, KCNIP2, CAPN2, NECAB3, P4HTM, NECAB2, MYT1L, RASGRP3, CALML3, PVALB, FSTL5, MCFD2, EFCAB1, RHOT2, EHD1, USP32, RCN2	974	217	16659	1.81283	0.999995	0.669775	12.9773
KEGG_PATHWAY	hsa04510:Focal adhesion	22	0.197292	0.00850745	CAV3, TNXB, MYLK3, BCAR1, ITGA11, PIP5K1C, ACTN1, ITGA10, ITGA3, MYL10, CAPN2, BIRC2, COL5A1, LAMA2, LAMA4, CCND3, ITGA7, PPP1R12A, LAMC2, ZYX, COL11A2, THBS4	306	201	5085	1.81885	0.745133	0.745133	9.80227
UP_SEQ_FEATURE	domain:EGF-like 9	6	0.0538068	0.00859969	NOTCH3, LRP1, TNXB, LRP1B, LRP2, MEGF10	1094	23	19113	4.55759	1	0.696977	14.3544
PIR_SUPERFAMILY	PIRSF001963:LDL receptor-related protein	3	0.0269034	0.00869065	LRP1, LRP1B, LRP2	407	3	7396	18.172	0.982881	0.982881	11.7018
PIR_SUPERFAMILY	PIRSF038670:brain-specific angiogenesis inhibitors	3	0.0269034	0.00869065	BAI1, BAI2, BAI3	407	3	7396	18.172	0.982881	0.982881	11.7018
UP_SEQ_FEATURE	domain:ARID	5	0.044839	0.00873814	JARID2, ARID5B, ARID5A, ARID3A, ARID1B	1094	15	19113	5.82358	1	0.685919	14.5688
GOTERM_BP_FAT	GO:0051094~positive regulation of developmental process	27	0.242131	0.00878539	XRCC4, ZNF488, THRB, FST, CLU, PAX6, OXTR, SART1, OTP, ZFP91, BDNF, METRN, GATA6, NKX6-2, AP3D1, NOS3, RARA, NEFL, FNDC3B, SYK, NTN1, NTRK3, ACVR2A, P2RX7, NOTCH1, MAPK14, BMP6	770	278	13528	1.70633	1	0.47184	14.6742
INTERPRO	IPR018248:EF hand	16	0.143485	0.00887379	SRI, HPCAL1, PPP3R1, ACTN1, MYL10, ITSN1, KCNIP2, NECAB3, NECAB2, RASGRP3, CALML3, PVALB, FSTL5, EFCAB1, USP32, RCN2	974	130	16659	2.10507	0.999998	0.659649	13.7141
SP_PIR_KEYWORDS	chromosomal rearrangement	27	0.242131	0.00927294	STIL, MIPOL1, GDF6, TFG, CBFA2T3, PRDM16, THADA, CBFB, MLF1, DIRC2, ARHGAP20, FLI1, RAD51L1, CREB3L2, RARA, MKL1, ETV6, ASPSCR1, CREBBP, TRIM27, MACROD1, MECOM, GAS7, TET1, DDX6, CCDC6, NTRK1	1095	279	19235	1.69996	0.994423	0.276981	12.7325
GOTERM_MF_FAT	GO:0016563~transcription activator activity	37	0.331809	0.00935929	SUPT3H, TBX20, TADA1, NFYA, PRDM16, CBFB, RGL2, CITED2, GTF2A1, GATA6, RARA, NFATC4, COL11A2, MKL1, NR1H3, NKX2-3, CUTA, ZNF398, ZBTB22, TAF4, NFE2, CREB3, GMEB1, CREBBP, ESRRG, TEAD1, TEAD3, ARID1B, PPARGC1A, HDAC4, MYT1L, NOTCH1, YAF2, SMARCC1, NFE2L2, NR5A2, SMARCA2	759	410	12983	1.54366	0.999775	0.357223	13.6211
INTERPRO	IPR001606:AT-rich interaction region	5	0.044839	0.00940063	JARID2, ARID5B, ARID5A, ARID3A, ARID1B	974	15	16659	5.70123	0.999999	0.651535	14.47
UP_SEQ_FEATURE	repeat:LDL-receptor class B 31	3	0.0269034	0.00942926	LRP1, LRP1B, LRP2	1094	3	19113	17.4707	1	0.697533	15.6311
UP_SEQ_FEATURE	domain:LDL-receptor class A 20	3	0.0269034	0.00942926	LRP1, LRP1B, LRP2	1094	3	19113	17.4707	1	0.697533	15.6311
UP_SEQ_FEATURE	domain:LDL-receptor class A 19	3	0.0269034	0.00942926	LRP1, LRP1B, LRP2	1094	3	19113	17.4707	1	0.697533	15.6311
UP_SEQ_FEATURE	domain:LDL-receptor class A 16	3	0.0269034	0.00942926	LRP1, LRP1B, LRP2	1094	3	19113	17.4707	1	0.697533	15.6311
UP_SEQ_FEATURE	repeat:LDL-receptor class B 33	3	0.0269034	0.00942926	LRP1, LRP1B, LRP2	1094	3	19113	17.4707	1	0.697533	15.6311
UP_SEQ_FEATURE	domain:LDL-receptor class A 29	3	0.0269034	0.00942926	LRP1, LRP1B, LRP2	1094	3	19113	17.4707	1	0.697533	15.6311
UP_SEQ_FEATURE	domain:LDL-receptor class A 17	3	0.0269034	0.00942926	LRP1, LRP1B, LRP2	1094	3	19113	17.4707	1	0.697533	15.6311
UP_SEQ_FEATURE	domain:LDL-receptor class A 26	3	0.0269034	0.00942926	LRP1, LRP1B, LRP2	1094	3	19113	17.4707	1	0.697533	15.6311
UP_SEQ_FEATURE	repeat:LDL-receptor class B 29	3	0.0269034	0.00942926	LRP1, LRP1B, LRP2	1094	3	19113	17.4707	1	0.697533	15.6311
UP_SEQ_FEATURE	repeat:LDL-receptor class B 25	3	0.0269034	0.00942926	LRP1, LRP1B, LRP2	1094	3	19113	17.4707	1	0.697533	15.6311
UP_SEQ_FEATURE	repeat:LDL-receptor class B 28	3	0.0269034	0.00942926	LRP1, LRP1B, LRP2	1094	3	19113	17.4707	1	0.697533	15.6311
UP_SEQ_FEATURE	domain:LDL-receptor class A 30	3	0.0269034	0.00942926	LRP1, LRP1B, LRP2	1094	3	19113	17.4707	1	0.697533	15.6311
UP_SEQ_FEATURE	domain:LDL-receptor class A 31	3	0.0269034	0.00942926	LRP1, LRP1B, LRP2	1094	3	19113	17.4707	1	0.697533	15.6311
UP_SEQ_FEATURE	repeat:LDL-receptor class B 24	3	0.0269034	0.00942926	LRP1, LRP1B, LRP2	1094	3	19113	17.4707	1	0.697533	15.6311
UP_SEQ_FEATURE	repeat:LDL-receptor class B 23	3	0.0269034	0.00942926	LRP1, LRP1B, LRP2	1094	3	19113	17.4707	1	0.697533	15.6311
UP_SEQ_FEATURE	repeat:LDL-receptor class B 26	3	0.0269034	0.00942926	LRP1, LRP1B, LRP2	1094	3	19113	17.4707	1	0.697533	15.6311
UP_SEQ_FEATURE	domain:LDL-receptor class A 21	3	0.0269034	0.00942926	LRP1, LRP1B, LRP2	1094	3	19113	17.4707	1	0.697533	15.6311
UP_SEQ_FEATURE	repeat:LDL-receptor class B 30	3	0.0269034	0.00942926	LRP1, LRP1B, LRP2	1094	3	19113	17.4707	1	0.697533	15.6311
UP_SEQ_FEATURE	domain:LDL-receptor class A 12	3	0.0269034	0.00942926	LRP1, LRP1B, LRP2	1094	3	19113	17.4707	1	0.697533	15.6311
UP_SEQ_FEATURE	domain:LDL-receptor class A 18	3	0.0269034	0.00942926	LRP1, LRP1B, LRP2	1094	3	19113	17.4707	1	0.697533	15.6311
UP_SEQ_FEATURE	domain:LDL-receptor class A 27	3	0.0269034	0.00942926	LRP1, LRP1B, LRP2	1094	3	19113	17.4707	1	0.697533	15.6311
UP_SEQ_FEATURE	domain:LDL-receptor class A 13	3	0.0269034	0.00942926	LRP1, LRP1B, LRP2	1094	3	19113	17.4707	1	0.697533	15.6311
UP_SEQ_FEATURE	repeat:LDL-receptor class B 22	3	0.0269034	0.00942926	LRP1, LRP1B, LRP2	1094	3	19113	17.4707	1	0.697533	15.6311
UP_SEQ_FEATURE	domain:LDL-receptor class A 22	3	0.0269034	0.00942926	LRP1, LRP1B, LRP2	1094	3	19113	17.4707	1	0.697533	15.6311
UP_SEQ_FEATURE	domain:LDL-receptor class A 15	3	0.0269034	0.00942926	LRP1, LRP1B, LRP2	1094	3	19113	17.4707	1	0.697533	15.6311
UP_SEQ_FEATURE	repeat:LDL-receptor class B 21	3	0.0269034	0.00942926	LRP1, LRP1B, LRP2	1094	3	19113	17.4707	1	0.697533	15.6311
UP_SEQ_FEATURE	repeat:LDL-receptor class B 32	3	0.0269034	0.00942926	LRP1, LRP1B, LRP2	1094	3	19113	17.4707	1	0.697533	15.6311
UP_SEQ_FEATURE	domain:LDL-receptor class A 24	3	0.0269034	0.00942926	LRP1, LRP1B, LRP2	1094	3	19113	17.4707	1	0.697533	15.6311
UP_SEQ_FEATURE	domain:LDL-receptor class A 28	3	0.0269034	0.00942926	LRP1, LRP1B, LRP2	1094	3	19113	17.4707	1	0.697533	15.6311
UP_SEQ_FEATURE	domain:LDL-receptor class A 14	3	0.0269034	0.00942926	LRP1, LRP1B, LRP2	1094	3	19113	17.4707	1	0.697533	15.6311
UP_SEQ_FEATURE	repeat:LDL-receptor class B 27	3	0.0269034	0.00942926	LRP1, LRP1B, LRP2	1094	3	19113	17.4707	1	0.697533	15.6311
UP_SEQ_FEATURE	repeat:LDL-receptor class B 34	3	0.0269034	0.00942926	LRP1, LRP1B, LRP2	1094	3	19113	17.4707	1	0.697533	15.6311
UP_SEQ_FEATURE	domain:LDL-receptor class A 25	3	0.0269034	0.00942926	LRP1, LRP1B, LRP2	1094	3	19113	17.4707	1	0.697533	15.6311
UP_SEQ_FEATURE	domain:LDL-receptor class A 23	3	0.0269034	0.00942926	LRP1, LRP1B, LRP2	1094	3	19113	17.4707	1	0.697533	15.6311
GOTERM_MF_FAT	GO:0046966~thyroid hormone receptor binding	7	0.0627746	0.00954579	ZBTB22, CUTA, HR, TRIP6, COL11A2, TRIP12, RGL2	759	32	12983	3.74181	0.999809	0.348363	13.874
INTERPRO	IPR008077:GPCR, family 2, brain-specific angiogenesis inhibitor	3	0.0269034	0.00982684	BAI1, BAI2, BAI3	974	3	16659	17.1037	0.999999	0.640672	15.077
INTERPRO	IPR018097:EGF-like calcium-binding, conserved site	13	0.116581	0.00995872	SCUBE1, NELL2, LRP1B, C1S, PROC, NOTCH3, NOTCH1, LRP1, CCBE1, OIT3, LRP2, THBS4, TLL1	974	96	16659	2.31613	1	0.620222	15.264
SP_PIR_KEYWORDS	zinc-finger	121	1.0851	0.0100495	FLYWCH1, THRB, DZIP3, RORB, ZIC1, PGR, ZFP91, GATA6, TRIM44, ZNF248, RARA, ANKZF1, ZNF391, ZNF577, RNF220, ZC3HC1, ZNF8, ZNF502, BSN, VPS41, ZUFSP, MECOM, PRDM8, ZNHIT1, PRDM2, RNF135, ZNF77, ZNRD1, CXXC5, ZMYND8, PLAGL1, ZNF224, ZNF222, ZNF596, UNKL, NR1H3, ZNF527, ZNF398, KLF9, CREBBP, ESRRG, KLF15, ZSCAN1, TET1, RNF8, FEZF1, RNF150, EBF3, ZNF219, CDC42BPB, ZNF19, ZNF488, HR, ZBBX, CBFA2T3, TEN…	1095	1718	19235	1.2372	0.996397	0.281747	13.7271
UP_SEQ_FEATURE	domain:EGF-like 3	11	0.0986459	0.0101121	NOTCH3, NOTCH1, EGFLAM, LRP1, TNXB, LRP1B, NELL2, LRP6, DLK1, LRP2, MEGF10	1094	75	19113	2.56238	1	0.707522	16.6684
SP_PIR_KEYWORDS	cell adhesion	37	0.331809	0.0101323	BCAR1, ITGA11, DSCAML1, ITGA10, PCDHB13, PCDHB10, MEGF10, CDH7, TGFBI, BAI1, COL12A1, ZYX, NEGR1, THBS4, DSCAM, COL18A1, MAG, TNXB, AIMP1, SDK2, PCDH10, PCDHB1, SDK1, FBLIM1, MFGE8, ITGA3, PTPRU, EMILIN2, CTNNA3, JUP, LAMA2, AMIGO2, LAMA4, COL19A1, ITGA7, LAMC2, TRIP6	1095	422	19235	1.54017	0.996561	0.270312	13.8326
GOTERM_BP_FAT	GO:0035023~regulation of Rho protein signal transduction	13	0.116581	0.0102488	OBSCN, NGEF, PREX1, PREX2, DOCK7, ITSN1, MCF2L, FLJ10357, GEFT, MLST8, ARAP3, KALRN, NET1	770	99	13528	2.30702	1	0.516882	16.9115
SMART	SM00179:EGF_CA	14	0.125549	0.0103366	SCUBE1, LRP1B, NELL2, C1S, DLK1, PROC, NOTCH3, NOTCH1, LRP1, CCBE1, OIT3, LRP2, THBS4, TLL1	602	96	9079	2.19937	0.950867	0.529193	12.9014
INTERPRO	IPR001331:Guanine-nucleotide dissociation stimulator, CDC24, conserved site	10	0.0896781	0.0105282	NGEF, FLJ10357, OBSCN, PREX1, PREX2, GEFT, ITSN1, MCF2L, NET1, KALRN	974	63	16659	2.71487	1	0.617045	16.0669
KEGG_PATHWAY	hsa04512:ECM-receptor interaction	12	0.107614	0.0110026	LAMA2, LAMA4, TNXB, ITGA7, ITGA11, ITGA10, LAMC2, ITGA3, COL11A2, SV2C, COL5A1, THBS4	306	84	5085	2.37395	0.829696	0.587321	12.5052
UP_SEQ_FEATURE	domain:EGF-like 13	5	0.044839	0.0111317	LRP1, TNXB, LRP1B, LRP2, MEGF10	1094	16	19113	5.45961	1	0.727429	18.1949
GOTERM_BP_FAT	GO:0045597~positive regulation of cell differentiation	23	0.20626	0.0111787	XRCC4, ZNF488, THRB, CLU, PAX6, NTN1, SART1, OTP, NTRK3, ZFP91, ACVR2A, NOTCH1, BDNF, METRN, GATA6, MAPK14, NKX6-2, AP3D1, RARA, NEFL, FNDC3B, BMP6, SYK	770	229	13528	1.76456	1	0.539488	18.3043
GOTERM_BP_FAT	GO:0001934~positive regulation of protein amino acid phosphorylation	12	0.107614	0.0118833	ACVR2A, ZFP91, P2RX7, CCK, CCND3, GDF6, PRKAG2, CD81, DOCK7, MLST8, AXIN1, SYK	770	89	13528	2.36883	1	0.553287	19.3448
UP_SEQ_FEATURE	domain:Fibronectin type-III 12	4	0.0358712	0.0120773	TNXB, SDK2, SDK1, COL12A1	1094	9	19113	7.76478	1	0.742487	19.5871
UP_SEQ_FEATURE	repeat:LDL-receptor class B 6	4	0.0358712	0.0120773	LRP1, LRP1B, LRP6, LRP2	1094	9	19113	7.76478	1	0.742487	19.5871
INTERPRO	IPR009072:Histone-fold	9	0.0807102	0.0125367	SUPT3H, TAF4, HIST4H4, HIST1H2BN, HIST1H2BE, HIST1H2BG, HIST1H2AE, HIST1H2AI, HIST1H3B, HIST1H4E, NFYB	974	54	16659	2.85062	1	0.659319	18.8424
GOTERM_MF_FAT	GO:0008047~enzyme activator activity	31	0.278002	0.0127543	RAP1GAP, PREX1, PRKAG2, PREX2, GPSM3, AFAP1L2, ITSN1, STARD13, MAP3K5, ARHGAP20, RASGRP3, CASP9, RASA2, RAP1GDS1, SIPA1L3, CYB5B, DOCK4, WDR67, GAPVD1, SGSM1, RABEP1, SGSM3, UBA2, TSC2, MAPK8IP2, RGS6, RIN1, RGS9, ARAP3, ADC, RIN3	759	335	12983	1.58289	0.999989	0.42065	18.1174
GOTERM_MF_FAT	GO:0043565~sequence-specific DNA binding	50	0.44839	0.0128132	MEF2C, FOSL2, THRB, PAX6, RORB, HOXD1, PGR, BARX1, FLI1, GATA6, NKX6-2, HOXC4, ATF6B, CREB3L2, RARA, NR2F2, TERT, GSC, ESR1, FOXN3, GTF2IRD1, NFE2L2, CUX2, HMX3, NR3C2, HOXB13, NFYB, ELK3, PRDM16, MEIS1, OTP, MSX2, TEF, ETV6, DBX1, NKX2-3, NR1H3, NFE2, CREB3, GSX1, ESRRG, TSN, ISL1, PKNOX2, HDAC4, NOTCH1, LASS2, IRF8, NR5A2, PBX2	759	607	12983	1.40901	0.99999	0.407534	18.1935
SMART	SM00210:TSPN	6	0.0538068	0.0128241	COL19A1, NELL2, COL12A1, COL11A2, COL5A1, THBS4	602	22	9079	4.11311	0.976318	0.526975	15.7671
GOTERM_BP_FAT	GO:0043523~regulation of neuron apoptosis	12	0.107614	0.0128662	XRCC4, GRM4, ZFP91, BDNF, CASP9, ADORA2A, NTRK1, ESR1, DNAJC5, ITSN1, NEFL, GDNF	770	90	13528	2.34251	1	0.574092	20.7756
GOTERM_CC_FAT	GO:0005581~collagen	7	0.0627746	0.0130036	COL18A1, COL9A3, TNXB, COL19A1, COL12A1, COL11A2, COL5A1	727	35	12782	3.51637	0.998504	0.514607	17.1655
SP_PIR_KEYWORDS	calcium	62	0.556004	0.0130955	TRPV3, MYL10, SYT6, KCNIP2, ITSN1, SLC24A4, PVALB, FSTL5, CCBE1, EEF2K, ANO2, NOS3, OIT3, WBSCR17, SCUBE1, LRP1B, PCDHB1, ACTN1, COLEC11, PROC, PITPNM2, PITPNM3, KCNT1, SRI, GALNT7, EFCAB5, ITGA11, PPP3R1, ITGA10, PCDHB13, C1S, PCDHB10, NECAB3, NECAB2, CDH7, PADI6, RASGRP3, CALML3, EFCAB1, EHD1, USP32, THBS4, TRPC1, CACNA2D1, HPCAL1, TRPC6, TRPC7, PCDH10, ITGA3, CAPN2, P4HTM, ITPR1, NOTCH1, LRP1,…	1095	803	19235	1.3563	0.999352	0.320529	17.5276
GOTERM_BP_FAT	GO:0010629~negative regulation of gene expression	42	0.376648	0.0131331	MEF2C, HMGB2, THRB, TBX20, FST, HR, ELK3, PRDM16, RBM9, CBFA2T2, CBX5, CITED2, SUMO1, TNRC6C, HEXIM2, NKX6-2, LBXCOR1, LRRFIP1, NR2F2, GSC, ZCCHC11, CTBP2, TNFSF4, JARID2, ARID5B, ARID5A, TRIM27, ZNF24, ZNF8, TLE1, PTPRU, FOXN3, CTNNBIP1, HDAC4, CDKN1B, HES5, YAF2, UBA3, IRF8, CUX2, SMARCA2, NCOR2	770	504	13528	1.46407	1	0.573615	21.16
GOTERM_BP_FAT	GO:0051960~regulation of nervous system development	20	0.179356	0.013159	RTN4, XRCC4, MAG, ZNF488, PAX6, OXTR, ISL1, NTN1, OTP, NTRK3, NOTCH3, ZFP91, NOTCH1, BDNF, METRN, HES5, NKX6-2, NEFL, CHRNA3, KALRN	770	192	13528	1.83009	1	0.566527	21.1971
GOTERM_BP_FAT	GO:0010557~positive regulation of macromolecule biosynthetic process	52	0.466326	0.0132253	MEF2C, THRB, GDF6, TBX20, PAX6, RORB, GDNF, CBFB, CITED2, GATA6, MKL1, NR2F2, SYK, EGR2, ARID1B, MECOM, TBR1, PPARGC1A, HES5, NFE2L2, SMARCA2, SMARCAD1, HMGB2, TNFRSF8, NFYB, AFAP1L2, NFYA, PRDM16, PLAGL1, NPAS2, ERCC3, NKX2-3, NR1H3, BCKDHA, NFE2, RFX4, GSX1, CREBBP, ESRRG, TEAD1, KLF15, TEAD3, ISL1, HDAC4, NOTCH1, YAF2, EBF3, MAPK14, SMARCC1, NR5A2, PBX2, BMP6	770	654	13528	1.39691	1	0.56074	21.2922
GOTERM_BP_FAT	GO:0031328~positive regulation of cellular biosynthetic process	54	0.484262	0.013462	MEF2C, THRB, GDF6, TBX20, PAX6, RORB, GDNF, CBFB, CITED2, GATA6, GUCY1A3, MKL1, NR2F2, SYK, EGR2, ARID1B, MECOM, TBR1, PPARGC1A, HES5, NFE2L2, SMARCA2, SMARCAD1, HMGB2, ADORA2A, TNFRSF8, AFAP1L2, NFYB, NFYA, PRDM16, PLAGL1, NPAS2, ERCC3, NKX2-3, NR1H3, BCKDHA, NFE2, RFX4, GSX1, CREBBP, ESRRG, TEAD1, KLF15, TEAD3, ISL1, HDAC4, NOTCH1, YAF2, EBF3, MAPK14, SMARCC1, NR5A2, PBX2, BMP6	770	685	13528	1.38499	1	0.559743	21.6311
UP_SEQ_FEATURE	domain:Fibronectin type-III 9	5	0.044839	0.0139095	TNXB, SDK2, SDK1, COL12A1, FNDC3B	1094	17	19113	5.13846	1	0.778212	22.2211
SP_PIR_KEYWORDS	calcium binding	13	0.116581	0.0139683	SRI, PPP3R1, ACTN1, ITGA3, C1S, CAPN2, PROC, LAMA2, LRP1, CALML3, MCFD2, THBS4, RCN2	1095	103	19235	2.21709	0.999604	0.324133	18.5874
SP_PIR_KEYWORDS	activator	43	0.385616	0.0140909	MEF2C, ITGB3BP, SUPT3H, RORB, NFYB, NFYA, ELK3, PRDM16, MEIS1, PLAGL1, TFAM, BZW1, FLI1, GATA6, ATF6B, CREB3L2, TEF, NFATC4, ZNF398, NFE2, EGR2, CREB3, RFX4, CREBBP, GSX1, ESRRG, TEAD1, TEAD3, DACH1, KLF15, PPARGC1A, EYA3, NOTCH3, NOTCH1, EBF3, MED18, ZNF480, PRDM2, RBM39, NFE2L2, TFAP2C, PBX2, SMARCA2	1095	520	19235	1.45259	0.999631	0.313673	18.7352
SMART	SM00501:BRIGHT	5	0.044839	0.0144281	JARID2, ARID5B, ARID5A, ARID3A, ARID1B	602	15	9079	5.02713	0.985222	0.504624	17.5686
INTERPRO	IPR018249:EF-HAND 2	22	0.197292	0.0145659	SRI, HPCAL1, EFCAB5, PPP3R1, ACTN1, MYL10, SEPN1, ITSN1, KCNIP2, CAPN2, NECAB3, NECAB2, RASGRP3, CALML3, PVALB, FSTL5, MCFD2, EFCAB1, RHOT2, EHD1, USP32, RCN2	974	215	16659	1.75015	1	0.693583	21.5586
GOTERM_BP_FAT	GO:0016477~cell migration	26	0.233163	0.0145961	CCK, AIMP1, PLXNA2, ARID5B, BCAR1, ITGA11, PAX6, PEX5, ABI2, ISL1, GDNF, NTN1, COL5A1, FEZF1, SBDS, TNS1, LRP6, NOS3, SCNN1G, PPAP2A, NR2F2, APBB2, GFRA3, NKX2-3, SYK, THBS4	770	276	13528	1.65503	1	0.581979	23.2356
GOTERM_BP_FAT	GO:0006812~cation transport	45	0.403551	0.0149823	SRI, KCNK17, STEAP4, JPH3, ATP1B1, SLC5A5, SLC20A1, SLC38A8, TRPV3, TRIM13, SFXN2, ATP6V1B2, KCNIP2, FTH1, SFXN5, SLC24A4, SLC23A2, SLC30A2, CAMK2B, SCNN1G, SLC4A4, SLC30A9, KCNG1, SLC30A7, HCN1, TRPC1, CACNA2D1, SGK1, TRPC6, KCNB1, SLC12A5, TRPC7, SLC9A11, MON2, ITPR1, P2RX7, KCNT1, CDKN1B, SLC13A1, CACNA1H, KCNH7, ATP6V0A1, STEAP2, TMCO3, SCN4A	770	553	13528	1.42965	1	0.584353	23.7749
SP_PIR_KEYWORDS	kinase	54	0.484262	0.0154195	STK33, NELL2, PIP5K1C, CAMKK1, ACVR1C, MAP3K5, EEF2K, STK39, TLK2, SYK, SGK1, PFKL, MYLK3, WNK1, PRKCI, PRKCH, WNK2, PLAUR, MARK2, DAPK1, ACVR2A, MAP4K5, ITGB1BP3, ADK, AKAP5, ROR2, RIPK4, MAP3K14, KALRN, PRKCZ, BRSK2, TFG, EPHB3, ZMYND8, IRAK3, STK32C, STK32A, CAMK2B, STK19, STK38L, OBSCN, DGKQ, MAP2K4, AK2, LRGUK, NTRK3, TP53RK, EPHA4, CDKN1B, MAPK14, NTRK1, MAPK8IP2, PIP4K2C, CDC42BPB	1095	688	19235	1.37874	0.999826	0.325265	20.3217
GOTERM_BP_FAT	GO:0048870~cell motility	28	0.251099	0.0162689	DNAH11, CCK, PLXNA2, BCAR1, PAX6, ITGA11, ABI2, PEX5, GDNF, DNAH8, SBDS, NOS3, SCNN1G, PPAP2A, NR2F2, THBS4, SYK, NKX2-3, AIMP1, ARID5B, ISL1, NTN1, COL5A1, FEZF1, TNS1, LRP6, APBB2, GFRA3	770	307	13528	1.60237	1	0.607644	25.5457
GOTERM_BP_FAT	GO:0051674~localization of cell	28	0.251099	0.0162689	DNAH11, CCK, PLXNA2, BCAR1, PAX6, ITGA11, ABI2, PEX5, GDNF, DNAH8, SBDS, NOS3, SCNN1G, PPAP2A, NR2F2, THBS4, SYK, NKX2-3, AIMP1, ARID5B, ISL1, NTN1, COL5A1, FEZF1, TNS1, LRP6, APBB2, GFRA3	770	307	13528	1.60237	1	0.607644	25.5457
INTERPRO	IPR006209:EGF	15	0.134517	0.0163094	SCUBE1, LRP1B, MFGE8, C1S, DLK1, PROC, NOTCH3, NOTCH1, LRP1, EGFLAM, LRP6, OIT3, LRP2, NRG2, TLL1	974	127	16659	2.02012	1	0.715149	23.8239
UP_SEQ_FEATURE	domain:Fibronectin type-III 13	4	0.0358712	0.0165285	TNXB, SDK2, SDK1, COL12A1	1094	10	19113	6.9883	1	0.822356	25.845
UP_SEQ_FEATURE	domain:Fibronectin type-III 11	4	0.0358712	0.0165285	TNXB, SDK2, SDK1, COL12A1	1094	10	19113	6.9883	1	0.822356	25.845
UP_SEQ_FEATURE	domain:Fibronectin type-III 10	4	0.0358712	0.0165285	TNXB, SDK2, SDK1, COL12A1	1094	10	19113	6.9883	1	0.822356	25.845
UP_SEQ_FEATURE	domain:EF-hand 2	19	0.170388	0.0166884	SRI, HPCAL1, PPP3R1, ACTN1, MYL10, ITSN1, KCNIP2, CAPN2, P4HTM, NECAB2, RASGRP3, CALML3, PVALB, FSTL5, MCFD2, EFCAB1, RHOT2, USP32, RCN2	1094	182	19113	1.82387	1	0.814493	26.061
GOTERM_BP_FAT	GO:0045934~negative regulation of nucleobase, nucleoside, nucleotide and nucleic acid metabolic process	42	0.376648	0.0166957	MEF2C, HCRT, PALM, HMGB2, THRB, TBX20, FST, HR, ELK3, PRDM16, RBM9, CBFA2T2, CBX5, CITED2, SUMO1, HEXIM2, NKX6-2, LBXCOR1, LRRFIP1, NR2F2, GSC, CTBP2, TNFSF4, JARID2, ARID5B, ARID5A, TRIM27, ZNF24, ZNF8, TLE1, PTPRU, FOXN3, CTNNBIP1, HDAC4, CDKN1B, HES5, YAF2, UBA3, IRF8, CUX2, SMARCA2, NCOR2	770	512	13528	1.44119	1	0.610238	26.1245
GOTERM_BP_FAT	GO:0051971~positive regulation of transmission of nerve impulse	7	0.0627746	0.0169975	LAMA2, PRKCZ, HCRT, SLC1A3, ADORA2A, OXTR, GRIA4	770	37	13528	3.32383	1	0.610007	26.5311
UP_SEQ_FEATURE	domain:EGF-like 7	6	0.0538068	0.0170866	NOTCH3, LRP1, TNXB, LRP1B, LRP2, MEGF10	1094	27	19113	3.88239	1	0.811321	26.5964
GOTERM_BP_FAT	GO:0009891~positive regulation of biosynthetic process	54	0.484262	0.0174087	MEF2C, THRB, GDF6, TBX20, PAX6, RORB, GDNF, CBFB, CITED2, GATA6, GUCY1A3, MKL1, NR2F2, SYK, EGR2, ARID1B, MECOM, TBR1, PPARGC1A, HES5, NFE2L2, SMARCA2, SMARCAD1, HMGB2, ADORA2A, TNFRSF8, AFAP1L2, NFYB, NFYA, PRDM16, PLAGL1, NPAS2, ERCC3, NKX2-3, NR1H3, BCKDHA, NFE2, RFX4, GSX1, CREBBP, ESRRG, TEAD1, KLF15, TEAD3, ISL1, HDAC4, NOTCH1, YAF2, EBF3, MAPK14, SMARCC1, NR5A2, PBX2, BMP6	770	695	13528	1.36506	1	0.612125	27.0819
UP_SEQ_FEATURE	domain:PH	23	0.20626	0.0174406	NGEF, OBSCN, PREX1, OSBPL6, PREX2, ANLN, ITSN1, APPL1, MCF2L, PLCL2, FLJ10357, KIF1B, ARHGAP20, DOK4, GEFT, OSBPL10, FAM129B, GRB7, PLCXD2, IQSEC1, NET1, CDC42BPB, RASA2	1094	237	19113	1.69547	1	0.807495	27.0692
GOTERM_MF_FAT	GO:0019894~kinesin binding	4	0.0358712	0.0174623	KIF1B, MAPK8IP2, MAPK8IP3, KLC3	759	10	12983	6.84216	1	0.495397	23.9912
SP_PIR_KEYWORDS	serine/threonine-protein kinase	33	0.295938	0.0179593	STK33, PRKCZ, BRSK2, CAMKK1, ACVR1C, STK32C, IRAK3, MAP3K5, STK32A, EEF2K, STK39, CAMK2B, TLK2, STK19, STK38L, OBSCN, SGK1, MYLK3, MAP2K4, WNK1, PRKCI, PRKCH, WNK2, MARK2, DAPK1, TP53RK, ACVR2A, MAP4K5, MAPK14, RIPK4, MAP3K14, KALRN, CDC42BPB	1095	381	19235	1.52148	0.999959	0.355241	23.2741
UP_SEQ_FEATURE	domain:LDL-receptor class A 11	3	0.0269034	0.0181443	LRP1, LRP1B, LRP2	1094	4	19113	13.1031	1	0.810079	28.0007
GOTERM_MF_FAT	GO:0005096~GTPase activator activity	22	0.197292	0.0181485	RAP1GAP, PREX1, PREX2, GPSM3, RAP1GDS1, SIPA1L3, STARD13, DOCK4, WDR67, GAPVD1, ARHGAP20, SGSM1, RASGRP3, RABEP1, SGSM3, TSC2, RGS6, RIN1, RGS9, ARAP3, RIN3, RASA2	759	220	12983	1.71054	1	0.494132	24.8136
GOTERM_MF_FAT	GO:0016564~transcription repressor activity	29	0.260066	0.0181973	ZNF488, HMGB2, CTBP2, BHLHE22, THRB, JARID2, ARID5B, ARID5A, HR, ZNF24, TLE1, ELK3, PRDM16, RBM9, CBFA2T2, MSC, FOXN3, CBX5, CITED2, HDAC4, HEXIM2, YAF2, UBA3, LBXCOR1, LRRFIP1, CUX2, NR2F2, ZNF219, NCOR2	759	316	12983	1.5698	1	0.481074	24.8717
GOTERM_BP_FAT	GO:0007411~axon guidance	13	0.116581	0.0182513	FEZF1, EPHA4, BDNF, EGR2, UNC5A, PAX6, MAPK8IP3, EPHB3, APBB2, ISL1, NTN1, TBR1, GFRA3	770	107	13528	2.13453	1	0.623033	28.1982
INTERPRO	IPR000219:Dbl homology (DH) domain	10	0.0896781	0.0185104	NGEF, FLJ10357, OBSCN, PREX1, PREX2, GEFT, ITSN1, MCF2L, NET1, KALRN	974	69	16659	2.4788	1	0.742186	26.5961
GOTERM_MF_FAT	GO:0004674~protein serine/threonine kinase activity	37	0.331809	0.0185344	STK33, PRKCZ, PRKAG2, BRSK2, CAMKK1, ACVR1C, IRAK3, STK32C, MAP3K5, STK32A, EEF2K, STK39, CAMK2B, TLK2, STK19, ERCC3, STK38L, OBSCN, SGK1, BRD2, MYLK3, MAP2K4, WNK1, PRKCI, PRKCH, WNK2, MARK2, DAPK1, TP53RK, ACVR2A, MAP4K5, CCND3, MAPK14, RIPK4, MAP3K14, KALRN, CDC42BPB	759	430	12983	1.47186	1	0.474055	25.2724
GOTERM_BP_FAT	GO:0016192~vesicle-mediated transport	46	0.412519	0.0186601	STX8, NAPG, ADORA2A, AP1G1, LMAN2L, MYO7A, SYT6, ITSN1, MEGF10, FTH1, RIMS4, TAPBP, STXBP5L, ANK1, DNAJC6, AP3D1, EHD1, LRSAM1, LRP1B, RINT1, PRKCI, RPH3AL, VPS41, MFGE8, YIF1A, MON2, LRPAP1, P2RX7, GAPVD1, LRP1, RABEP1, MCFD2, RAB34, TSC2, USO1, LRP6, RIN1, MAPK8IP3, VAMP4, VAMP3, LRP2, STEAP2, ARAP3, BIN1, KALRN, RIN3	770	576	13528	1.40307	1	0.624747	28.7341
GOTERM_BP_FAT	GO:0043066~negative regulation of apoptosis	31	0.278002	0.0188663	MEF2C, XRCC4, PRKCZ, MAEA, ADORA2A, CLU, ITSN1, GDNF, CITED2, MSX2, ZFP91, BDNF, SH3GLB1, NOS3, DNAJC5, DDAH2, MKL1, NEFL, TERT, CFLAR, ZC3HC1, PRKCI, ESR1, TAX1BP1, PROC, DAPK1, AMIGO2, NME5, NOTCH1, NTRK1, APBB2	770	354	13528	1.53851	1	0.622431	29.0029
GOTERM_BP_FAT	GO:0045664~regulation of neuron differentiation	15	0.134517	0.0189558	RTN4, MAG, PAX6, ISL1, NTN1, NTRK3, NOTCH3, ZFP91, NOTCH1, BDNF, METRN, HES5, NEFL, CHRNA3, KALRN	770	133	13528	1.98145	1	0.617903	29.1193
SP_PIR_KEYWORDS	synapse	21	0.188324	0.019254	HCRT, PHACTR1, CTBP2, GABRA4, DLGAP2, GABRA5, GABBR1, BSN, SYT6, GRIA4, ITSN1, RIMS4, CAMK2N1, PPP1R9A, EGFLAM, CHRM2, GRID2IP, VAMP3, ERC2, SV2C, CHRNA3	1095	213	19235	1.73188	0.99998	0.363144	24.7397
INTERPRO	IPR002048:Calcium-binding EF-hand	16	0.143485	0.0200101	SRI, HPCAL1, PPP3R1, ACTN1, MYL10, ITSN1, CAPN2, KCNIP2, NECAB2, RASGRP3, CALML3, PVALB, EFCAB1, RHOT2, USP32, RCN2	974	143	16659	1.9137	1	0.752568	28.4302
GOTERM_BP_FAT	GO:0031401~positive regulation of protein modification process	19	0.170388	0.0200483	ANAPC1, CCK, ANAPC5, GDF6, PRKAG2, DOCK7, PPARGC1A, PSMB9, HDAC4, ZFP91, ACVR2A, P2RX7, PSMC4, CCND3, PSMD11, CD81, MLST8, AXIN1, SYK	770	187	13528	1.78507	1	0.632534	30.5255
GOTERM_BP_FAT	GO:0051172~negative regulation of nitrogen compound metabolic process	42	0.376648	0.0204343	MEF2C, HCRT, PALM, HMGB2, THRB, TBX20, FST, HR, ELK3, PRDM16, RBM9, CBFA2T2, CBX5, CITED2, SUMO1, HEXIM2, NKX6-2, LBXCOR1, LRRFIP1, NR2F2, GSC, CTBP2, TNFSF4, JARID2, ARID5B, ARID5A, TRIM27, ZNF24, ZNF8, TLE1, PTPRU, FOXN3, CTNNBIP1, HDAC4, CDKN1B, HES5, YAF2, UBA3, IRF8, CUX2, SMARCA2, NCOR2	770	519	13528	1.42176	1	0.633541	31.0159
GOTERM_BP_FAT	GO:0045944~positive regulation of transcription from RNA polymerase II promoter	32	0.28697	0.0205086	MEF2C, HMGB2, THRB, PAX6, NFYA, GDNF, CBFB, CITED2, PLAGL1, NPAS2, GATA6, ERCC3, NR1H3, NKX2-3, EGR2, RFX4, GSX1, CREBBP, TEAD1, TEAD3, MECOM, ISL1, PPARGC1A, TBR1, HDAC4, NOTCH1, HES5, MAPK14, NR5A2, PBX2, SMARCA2, BMP6	770	371	13528	1.51537	1	0.628908	31.11
SP_PIR_KEYWORDS	zinc	147	1.31827	0.0207134	FLYWCH1, THRB, DZIP3, RORB, ZIC1, PGR, ZFP91, GATA6, TRIM44, ZNF248, RARA, ANKZF1, ZNF391, ZNF577, ZC3HC1, RNF220, ZNF502, ZNF8, BSN, VPS41, ZUFSP, NPEPPS, MECOM, NEBL, PRDM8, ADAMTS9, ZNHIT1, PRDM2, CPD, RNF135, ELAC1, ZNF77, ZNRD1, CXXC5, ZMYND8, PLAGL1, ZNF224, ZNF222, ZNF596, SLC30A2, SLC30A9, UNKL, SLC30A7, NR1H3, ZNF398, COL18A1, ZNF527, KLF9, CREBBP, ESRRG, KLF15, ZSCAN1, TET1, FEZF1, RNF8…	1095	2189	19235	1.17964	0.999991	0.372706	26.3604
GOTERM_BP_FAT	GO:0006928~cell motion	39	0.349744	0.0208935	DNAH11, PALM, CCK, PLXNA2, BCAR1, VIM, ITGA11, PAX6, PEX5, ABI2, EPHB3, GDNF, DNAH8, SBDS, BDNF, UNC5A, NOS3, SCNN1G, PPAP2A, NR2F2, THBS4, SYK, NKX2-3, EGR2, AIMP1, ARID5B, ISL1, TBR1, NTN1, COL5A1, PLAUR, FEZF1, EPHA4, TNS1, MAPK14, LRP6, MAPK8IP3, APBB2, GFRA3	770	475	13528	1.44249	1	0.629935	31.5952
GOTERM_BP_FAT	GO:0042327~positive regulation of phosphorylation	12	0.107614	0.0215631	ACVR2A, ZFP91, P2RX7, CCK, CCND3, GDF6, PRKAG2, CD81, DOCK7, MLST8, AXIN1, SYK	770	97	13528	2.17346	1	0.635871	32.4316
GOTERM_BP_FAT	GO:0045596~negative regulation of cell differentiation	21	0.188324	0.0216435	RTN4, MAG, HIST4H4, ZCCHC11, CREBBP, FST, PAX6, PRDM16, ISL1, NTN1, NOTCH3, HDAC4, ZFP91, NOTCH1, BDNF, ITGB1BP3, RIF1, HES5, NKX6-2, HIST1H4E, THOC5, NR1H3	770	216	13528	1.70808	1	0.631552	32.5314
GOTERM_BP_FAT	GO:0031646~positive regulation of neurological system process	7	0.0627746	0.0216834	LAMA2, PRKCZ, HCRT, SLC1A3, ADORA2A, OXTR, GRIA4	770	39	13528	3.15338	1	0.62662	32.5808
GOTERM_BP_FAT	GO:0043069~negative regulation of programmed cell death	31	0.278002	0.0223554	MEF2C, XRCC4, PRKCZ, MAEA, ADORA2A, CLU, ITSN1, GDNF, CITED2, MSX2, ZFP91, BDNF, SH3GLB1, NOS3, DNAJC5, DDAH2, MKL1, NEFL, TERT, CFLAR, ZC3HC1, PRKCI, ESR1, TAX1BP1, PROC, DAPK1, AMIGO2, NME5, NOTCH1, NTRK1, APBB2	770	359	13528	1.51709	1	0.632441	33.4088
UP_SEQ_FEATURE	nucleotide phosphate-binding region:ATP	71	0.636714	0.0227882	KIF23, STK33, MYO7A, CAMKK1, ACVR1C, GSS, MAP3K5, DDX17, EEF2K, DYNC2H1, STK39, TLK2, KIAA0232, SYK, SGK1, PFKL, MYLK3, PRKCI, WNK1, PRKCH, WNK2, DAPK1, MARK2, ACVR2A, MAP4K5, KIF1B, ITGB1BP3, ASCC3, ROR2, RIPK4, MAP3K14, KIF26A, SMARCA2, KALRN, DNAH11, SMARCAD1, PRKCZ, DNAH14, WRNIP1, BRSK2, EPHB3, DNAH8, STK32C, IRAK3, STK32A, FIGN, RAD51L1, CAMK2B, EHD1, ERCC3, STK38L, CHD5, DDX43, OBSCN, MAP2…	1094	962	19113	1.28942	1	0.868384	33.8714
GOTERM_CC_FAT	GO:0030017~sarcomere	12	0.107614	0.0229426	SRI, CAV3, TNNT2, JUP, HDAC4, TRPC1, OBSCN, ANK1, GEFT, LDB3, ACTN1, TNNI1	727	98	12782	2.15288	0.99999	0.684479	28.391
GOTERM_MF_FAT	GO:0030375~thyroid hormone receptor coactivator activity	4	0.0358712	0.0229858	ZBTB22, CUTA, COL11A2, RGL2	759	11	12983	6.22015	1	0.536573	30.3792
GOTERM_MF_FAT	GO:0010861~thyroid hormone receptor activator activity	4	0.0358712	0.0229858	ZBTB22, CUTA, COL11A2, RGL2	759	11	12983	6.22015	1	0.536573	30.3792
GOTERM_BP_FAT	GO:0060548~negative regulation of cell death	31	0.278002	0.0231268	MEF2C, XRCC4, PRKCZ, MAEA, ADORA2A, CLU, ITSN1, GDNF, CITED2, MSX2, ZFP91, BDNF, SH3GLB1, NOS3, DNAJC5, DDAH2, MKL1, NEFL, TERT, CFLAR, ZC3HC1, PRKCI, ESR1, TAX1BP1, PROC, DAPK1, AMIGO2, NME5, NOTCH1, NTRK1, APBB2	770	360	13528	1.51287	1	0.639615	34.3475
INTERPRO	IPR013091:EGF calcium-binding	10	0.0896781	0.0238366	NOTCH3, NOTCH1, LRP1, SCUBE1, LRP1B, CCBE1, NELL2, LRP2, TLL1, THBS4	974	72	16659	2.37551	1	0.796313	32.917
GOTERM_MF_FAT	GO:0005509~calcium ion binding	69	0.618779	0.024181	NELL2, TRPV3, MYL10, SYT6, DLK1, KCNIP2, ITSN1, SLC24A4, PVALB, FSTL5, CCBE1, EEF2K, ANO2, NOS3, OIT3, WBSCR17, SCUBE1, LRP1B, PCDHB1, ACTN1, COLEC11, LRPAP1, PROC, PITPNM2, PITPNM3, KCNT1, SGCE, SRI, GALNT7, EFCAB5, ITGA11, PPP3R1, ITGA10, PCDHB13, C1S, PCDHB10, NECAB3, NECAB2, PLCL2, CDH7, PADI6, RASGRP3, CALML3, EFCAB1, EHD1, USP32, THBS4, TRPC1, CACNA2D1, HPCAL1, TRPC6, TRPC7, PCDH10, ITGA3, …	759	919	12983	1.2843	1	0.541905	31.6937
UP_SEQ_FEATURE	domain:Fibronectin type-III 4	9	0.0807102	0.0243317	OBSCN, TNXB, SDK2, SDK1, DSCAML1, COL12A1, PTPRU, FNDC3B, DSCAM	1094	62	19113	2.53608	1	0.877934	35.7205
UP_SEQ_FEATURE	domain:VWFA	9	0.0807102	0.0243317	CPNE8, CACNA2D1, VWA3B, INTS6, ITGA11, ITIH4, ITGA10, CPNE2, VWA1	1094	62	19113	2.53608	1	0.877934	35.7205
GOTERM_MF_FAT	GO:0019901~protein kinase binding	16	0.143485	0.0247536	PRKCZ, ZC3HC1, BCAR1, PRKAG2, VIM, NBEA, APPL1, CAMK2N1, JUP, CCND3, CEP250, MAPK8IP2, AKAP5, MAPK8IP3, MARCKS, ADD3	759	147	12983	1.86181	1	0.537835	32.3151
GOTERM_BP_FAT	GO:0008624~induction of apoptosis by extracellular signals	13	0.116581	0.0252062	ITGB3BP, NGEF, CFLAR, OBSCN, MAP3K5, ADORA2A, PREX1, ITSN1, CRADD, MCF2L, NET1, KALRN, DAPK1	770	112	13528	2.03924	1	0.666259	36.8158
GOTERM_BP_FAT	GO:0042981~regulation of apoptosis	60	0.538068	0.0254845	MEF2C, RTN4, ITGB3BP, XRCC4, MAEA, PREX1, BCAR1, ITSN1, GDNF, MCF2L, SART1, CRADD, CITED2, ACVR1C, ZFP91, MAP3K5, BDNF, CASP9, AEN, NOS3, DNAJC5, DDAH2, MKL1, TERT, NET1, ZC3HC1, ESR1, PRKCI, ACTN1, DAPK1, PROC, GRM4, AMIGO2, NME5, KALRN, TRAF1, PRKCZ, CCK, ADORA2A, CLU, PPP3R1, TNFRSF8, MSX2, PLAGL1, SH3GLB1, ERCC3, NEFL, COL18A1, NGEF, OBSCN, CFLAR, BIRC2, TAX1BP1, NOTCH1, P2RX7, CDKN1B, PSMG2,…	770	804	13528	1.31111	1	0.665063	37.1395
GOTERM_BP_FAT	GO:0010324~membrane invagination	21	0.188324	0.0257546	LRSAM1, ADORA2A, AP1G1, MYO7A, LRP1B, MFGE8, ITSN1, MEGF10, P2RX7, GAPVD1, LRP1, RABEP1, RAB34, TSC2, LRP6, RIN1, LRP2, BIN1, EHD1, STEAP2, RIN3	770	220	13528	1.67702	1	0.663779	37.452
GOTERM_BP_FAT	GO:0006897~endocytosis	21	0.188324	0.0257546	LRSAM1, ADORA2A, AP1G1, MYO7A, LRP1B, MFGE8, ITSN1, MEGF10, P2RX7, GAPVD1, LRP1, RABEP1, RAB34, TSC2, LRP6, RIN1, LRP2, BIN1, EHD1, STEAP2, RIN3	770	220	13528	1.67702	1	0.663779	37.452
INTERPRO	IPR000152:EGF-type aspartate/asparagine hydroxylation conserved site	12	0.107614	0.0257984	NOTCH3, NOTCH1, LRP1, SCUBE1, LRP1B, CCBE1, NELL2, OIT3, DLK1, C1S, LRP2, PROC	974	97	16659	2.11592	1	0.807739	35.1135
GOTERM_MF_FAT	GO:0003779~actin binding	29	0.260066	0.0261417	MAEA, SSFA2, MYO7A, ANLN, KLHL5, GRID2IP, NOS3, WIPF1, MKL1, STK38L, PHACTR1, TWF1, EPB41, FSCN1, ACTN1, GAS7, TNNI1, NEBL, TNNT2, PKNOX2, PPP1R9A, MYO10, TNS1, CCR5, LIMCH1, MARCKS, WDR1, ADD3, FHOD1	759	326	12983	1.52165	1	0.545476	33.7999
GOTERM_BP_FAT	GO:0030900~forebrain development	16	0.143485	0.0262285	GSC, RFX4, GSX1, PAX6, PEX5, OXTR, ISL1, MECOM, OTP, NOTCH3, FEZF1, NOTCH1, DYNC2H1, MAPK8IP3, LRP2, NR2F2	770	152	13528	1.84935	1	0.665424	37.997
INTERPRO	IPR017441:Protein kinase, ATP binding site	38	0.340777	0.0262314	STK33, PRKCZ, BRSK2, TFG, EPHB3, CAMKK1, ACVR1C, IRAK3, STK32C, MAP3K5, STK32A, SLC35D2, STK39, CAMK2B, TLK2, STK38L, SYK, SGK1, MYLK3, MAP2K4, WNK1, PRKCI, PRKCH, WNK2, MARK2, DAPK1, TP53RK, NTRK3, ACVR2A, EPHA4, MAP4K5, MAPK14, NTRK1, ROR2, RIPK4, MAP3K14, KALRN, CDC42BPB	974	455	16659	1.42844	1	0.799527	35.5891
GOTERM_BP_FAT	GO:0065003~macromolecular complex assembly	51	0.457358	0.0263514	HIST4H4, COX10, ATL1, PREX1, TSPAN4, HR, PEX5, TAPBP, ZFP91, HIST1H2BN, GTF2A1, CHRNA3, SYK, CUTA, SNAPC5, PFKL, SCUBE1, MBNL1, SFRS1, PPARGC1A, JUP, NUP205, VAMP3, SNRPF, TRAF1, SMARCAD1, PRKCZ, HIST1H2AC, HMGB2, NAPG, HIST1H2AE, ANLN, TFAM, SPRR2C, HIST1H4E, WIPF1, ERCC3, NEFL, SHMT1, TAF4, HIST1H2BE, HIST1H2BG, CREBBP, TRIM27, GAS7, BIRC2, ATXN2, P2RX7, PSMG2, TSC2, HIST1H2AI, MAPK8IP2, HIST1H…	770	665	13528	1.34738	1	0.662105	38.1375
GOTERM_BP_FAT	GO:0045937~positive regulation of phosphate metabolic process	12	0.107614	0.0263808	ACVR2A, ZFP91, P2RX7, CCK, CCND3, GDF6, PRKAG2, CD81, DOCK7, MLST8, AXIN1, SYK	770	100	13528	2.10826	1	0.65753	38.1712
GOTERM_BP_FAT	GO:0010562~positive regulation of phosphorus metabolic process	12	0.107614	0.0263808	ACVR2A, ZFP91, P2RX7, CCK, CCND3, GDF6, PRKAG2, CD81, DOCK7, MLST8, AXIN1, SYK	770	100	13528	2.10826	1	0.65753	38.1712
GOTERM_BP_FAT	GO:0030705~cytoskeleton-dependent intracellular transport	8	0.0717424	0.0268717	TNNT2, PRKCZ, KIF1B, MYO7A, RHOT2, KLC2, WIPF1, NEFL	770	52	13528	2.7029	1	0.659461	38.7293
GOTERM_CC_FAT	GO:0017053~transcriptional repressor complex	7	0.0627746	0.0270633	HDAC4, CTBP2, RBBP4, APPL1, PRDM16, NCOR2, CBX5	727	41	12782	3.00178	0.999999	0.710505	32.6157
SMART	SM00233:PH	28	0.251099	0.0273645	PREX1, PREX2, ANLN, AFAP1L2, ITSN1, MCF2L, PLCL2, ARHGAP20, GEFT, FAM129B, IQSEC1, RASA2, NET1, NGEF, OBSCN, OSBPL6, APPL1, FLJ10357, MYO10, KIF1B, DOK4, PLEKHH2, OSBPL10, ARAP3, GRB7, PLCXD2, CDC42BPB, KALRN	602	277	9079	1.52447	0.99968	0.683196	30.8472
GOTERM_MF_FAT	GO:0005089~Rho guanyl-nucleotide exchange factor activity	10	0.0896781	0.0277966	NGEF, FLJ10357, OBSCN, PREX1, PREX2, GEFT, ITSN1, MCF2L, NET1, KALRN	759	74	12983	2.31154	1	0.556058	35.5301
INTERPRO	IPR000859:CUB	8	0.0717424	0.0278441	SCUBE1, C1RL, BAI3, CSMD3, C1S, TMPRSS6, TLL1, CSMD1	974	51	16659	2.68293	1	0.805825	37.3319
SP_PIR_KEYWORDS	zinc finger	16	0.143485	0.0279543	ZNF19, ZNF93, THRB, CREBBP, ESR1, ZNF24, TRIM27, NR3C2, ZNF8, TEAD1, BIRC2, PGR, ZNF30, ZNF224, PRDM2, NR2F2	1095	153	19235	1.83699	1	0.455234	33.9318
SP_PIR_KEYWORDS	alternative initiation	9	0.0807102	0.0280499	HAGH, GTF2A1, MLYCD, GATA6, TNFRSF8, IFT81, PRDM2, FH, KALRN	1095	64	19235	2.47025	1	0.443968	34.0266
GOTERM_BP_FAT	GO:0006333~chromatin assembly or disassembly	14	0.125549	0.0284309	HIST1H2AC, HIST4H4, HMGB2, NFE2, HIST1H2BE, HIST1H2BG, HIST1H2AE, CBX8, CBX5, HIST1H2BN, CDYL, SMARCC1, HIST1H2AI, HIST1H4E, HIST1H3B, CHD5	770	127	13528	1.93672	1	0.675552	40.471
SP_PIR_KEYWORDS	metal-binding	193	1.73079	0.0286581	FLYWCH1, DZIP3, ADCY8, SYT6, RORB, PGR, ZFP91, MAP3K5, PLOD2, ZNF248, RARA, ZNF391, RNF220, ZC3HC1, ZNF502, BSN, VPS41, ZUFSP, MECOM, MARK2, PRDM8, ADAMTS9, PITPNM2, PITPNM3, ZNHIT1, PRDM2, MGAT5B, ZNF77, ACP5, ZNRD1, PLAGL1, ZNF224, ZNF222, NR1H3, ZNF398, ZNF527, COL18A1, CYP46A1, KLF9, CREBBP, ESRRG, KLF15, ZSCAN1, RNF8, NOTCH1, ZNF219, ABO, BCO2, CDC42BPB, TLL1, ZNF19, ZNF488, STEAP4, ZBBX, FB…	1095	2972	19235	1.14074	1	0.439216	34.6275
UP_SEQ_FEATURE	domain:TAFH	3	0.0269034	0.029101	TAF4, CBFA2T3, CBFA2T2	1094	5	19113	10.4824	1	0.913666	41.1302
UP_SEQ_FEATURE	site:Cleavage; by furin-like protease	3	0.0269034	0.029101	NOTCH3, NOTCH1, CPAMD8	1094	5	19113	10.4824	1	0.913666	41.1302
UP_SEQ_FEATURE	domain:LDL-receptor class A 10	3	0.0269034	0.029101	LRP1, LRP1B, LRP2	1094	5	19113	10.4824	1	0.913666	41.1302
UP_SEQ_FEATURE	domain:EGF-like 20	3	0.0269034	0.029101	NOTCH3, NOTCH1, LRP1	1094	5	19113	10.4824	1	0.913666	41.1302
UP_SEQ_FEATURE	domain:LDL-receptor class A 9	3	0.0269034	0.029101	LRP1, LRP1B, LRP2	1094	5	19113	10.4824	1	0.913666	41.1302
UP_SEQ_FEATURE	domain:LDL-receptor class A 3	5	0.044839	0.0291911	LRP1, LRP1B, LRP6, LRP2, TMPRSS6	1094	21	19113	4.1597	1	0.908277	41.2282
GOTERM_MF_FAT	GO:0003708~retinoic acid receptor activity	4	0.0358712	0.0293437	CUTA, RARA, COL11A2, RGL2	759	12	12983	5.7018	1	0.564443	37.1093
GOTERM_BP_FAT	GO:0010001~glial cell differentiation	8	0.0717424	0.0294992	ZFP91, ZNF488, METRN, NOTCH1, EGR2, ADORA2A, NKX6-2, C1S	770	53	13528	2.6519	1	0.684435	41.6373
GOTERM_BP_FAT	GO:0043067~regulation of programmed cell death	60	0.538068	0.0297588	MEF2C, RTN4, ITGB3BP, XRCC4, MAEA, PREX1, BCAR1, ITSN1, GDNF, MCF2L, SART1, CRADD, CITED2, ACVR1C, ZFP91, MAP3K5, BDNF, CASP9, AEN, NOS3, DNAJC5, DDAH2, MKL1, TERT, NET1, ZC3HC1, ESR1, PRKCI, ACTN1, DAPK1, PROC, GRM4, AMIGO2, NME5, KALRN, TRAF1, PRKCZ, CCK, ADORA2A, CLU, PPP3R1, TNFRSF8, MSX2, PLAGL1, SH3GLB1, ERCC3, NEFL, COL18A1, NGEF, OBSCN, CFLAR, BIRC2, TAX1BP1, NOTCH1, P2RX7, CDKN1B, PSMG2,…	770	812	13528	1.29819	1	0.682976	41.9174
GOTERM_BP_FAT	GO:0048663~neuron fate commitment	7	0.0627746	0.0302298	NOTCH3, NOTCH1, HES5, NKX6-2, GSX1, PAX6, ISL1	770	42	13528	2.92814	1	0.684142	42.4223
GOTERM_MF_FAT	GO:0008526~phosphatidylinositol transporter activity	3	0.0269034	0.0302495	PITPNM3, PITPNA, PITPNC1	759	5	12983	10.2632	1	0.564476	38.0169
INTERPRO	IPR003894:TAFH/NHR1	3	0.0269034	0.0302781	TAF4, CBFA2T3, CBFA2T2	974	5	16659	10.2622	1	0.820191	39.8785
GOTERM_CC_FAT	GO:0045202~synapse	30	0.269034	0.0307314	CAV3, HCRT, ADORA2A, MYO7A, GABBR1, SYT6, ITSN1, RIMS4, SLC1A3, GRID2IP, SV2C, CHRNA3, PHACTR1, CTBP2, GABRA4, DLGAP2, GABRA5, BSN, GRIA4, GRM1, CAMK2N1, ITPR1, PPP1R9A, P2RX7, EGFLAM, CHRM2, VAMP3, ERC2, BIN1, APBB2	727	355	12782	1.48579	1	0.725488	36.1803
GOTERM_BP_FAT	GO:0010941~regulation of cell death	60	0.538068	0.0317639	MEF2C, RTN4, ITGB3BP, XRCC4, MAEA, PREX1, BCAR1, ITSN1, GDNF, MCF2L, SART1, CRADD, CITED2, ACVR1C, ZFP91, MAP3K5, BDNF, CASP9, AEN, NOS3, DNAJC5, DDAH2, MKL1, TERT, NET1, ZC3HC1, ESR1, PRKCI, ACTN1, DAPK1, PROC, GRM4, AMIGO2, NME5, KALRN, TRAF1, PRKCZ, CCK, ADORA2A, CLU, PPP3R1, TNFRSF8, MSX2, PLAGL1, SH3GLB1, ERCC3, NEFL, COL18A1, NGEF, OBSCN, CFLAR, BIRC2, TAX1BP1, NOTCH1, P2RX7, CDKN1B, PSMG2,…	770	815	13528	1.29341	1	0.697827	44.0386
UP_SEQ_FEATURE	domain:EF-hand 1	18	0.16142	0.0319511	SRI, HPCAL1, PPP3R1, ACTN1, MYL10, ITSN1, CAPN2, P4HTM, NECAB2, RASGRP3, CALML3, PVALB, FSTL5, MCFD2, EFCAB1, RHOT2, USP32, RCN2	1094	182	19113	1.72788	1	0.921745	44.1548
GOTERM_CC_FAT	GO:0033267~axon part	8	0.0717424	0.032154	UCN3, P2RX7, CCK, ADORA2A, CHRM2, ESR1, MAPK8IP3, GRIA4	727	54	12782	2.60472	1	0.713343	37.5148
GOTERM_MF_FAT	GO:0015296~anion:cation symporter activity	6	0.0538068	0.0321751	SLC5A5, SLC1A3, SLC20A1, SLC12A5, SLC13A1, SLC4A4	759	31	12983	3.31072	1	0.576399	39.906
INTERPRO	IPR011616:bZIP transcription factor, bZIP-1	6	0.0538068	0.0322617	FOSL2, NFE2, CREB3, ATF6B, CREB3L2, NFE2L2	974	31	16659	3.31039	1	0.828359	41.8816
UP_SEQ_FEATURE	compositionally biased region:Gly-rich	22	0.197292	0.0323777	HCN1, SSBP3, JPH3, BHLHE22, XKR6, ARID3A, ARID1B, MSC, CITED2, PRDM8, PLCL2, FLJ10357, PITPNM2, TNRC6C, C9ORF150, LRCH1, PCNXL3, C2ORF29, NUP54, WIPF1, ZNF746, C6ORF174	1094	238	19113	1.61494	1	0.91909	44.5947
GOTERM_CC_FAT	GO:0015629~actin cytoskeleton	24	0.215227	0.0327644	PRKCZ, TWF1, MAEA, EPB41, KNCN, MYO7A, FSCN1, ANLN, GAS7, TNNI1, CTNNA3, DAPK1, JUP, PKNOX2, TNNT2, PPP1R9A, MYO10, MARCKS, WIPF1, ZYX, BIN1, CDC42EP3, STK38L, KALRN	727	269	12782	1.56864	1	0.693524	38.0794
SP_PIR_KEYWORDS	Synaptosome	6	0.0538068	0.0330603	PPP1R9A, BSN, VAMP3, ERC2, ITSN1, CAMK2N1	1095	32	19235	3.29366	1	0.475715	38.8277
UP_SEQ_FEATURE	compositionally biased region:Poly-Pro	34	0.304905	0.0331347	RTN4, DZIP3, GDF6, DDX17, SLC24A4, HOXC4, BAI1, BAI2, BRI3, WIPF1, NRG2, LOXL1, NKX2-3, HCN1, TAF4, BRD2, NFE2, CYP46A1, CREBBP, PTPN14, ARID1B, GAS7, R3HDM1, CCDC50, PKNOX2, TOX, CCDC6, ATXN2, NOTCH1, C2ORF29, SMARCC1, ITPRIPL2, FHOD1, NCOR2	1094	413	19113	1.43827	1	0.918585	45.3672
SP_PIR_KEYWORDS	citrullination	5	0.044839	0.033525	HIST1H2AC, HIST4H4, HIST1H2AE, HIST1H2AI, HIST1H3B, HIST1H4E	1095	22	19235	3.99232	1	0.469068	39.256
GOTERM_BP_FAT	GO:0006814~sodium ion transport	14	0.125549	0.0335474	HCN1, SLC5A5, ATP1B1, SGK1, SLC20A1, SLC38A8, SLC12A5, SLC9A11, SLC24A4, SLC23A2, SLC13A1, SCNN1G, SLC4A4, SCN4A	770	130	13528	1.89203	1	0.71335	45.8636
SP_PIR_KEYWORDS	lipid-binding	11	0.0986459	0.0337464	PGR, PITPNM2, PITPNM3, CYP21A2, SH3GLB1, PITPNA, PRAM1, ESR1, NR3C2, PITPNC1, NR5A2	1095	91	19235	2.12339	1	0.460339	39.4591
UP_SEQ_FEATURE	domain:Laminin EGF-like 3	5	0.044839	0.0341099	LAMA2, LAMA4, NTNG1, LAMC2, NTN1	1094	22	19113	3.97062	1	0.919438	46.3474
UP_SEQ_FEATURE	domain:EGF-like 6	7	0.0627746	0.0344307	NOTCH1, LRP1, TNXB, SCUBE1, LRP1B, DLK1, MEGF10	1094	43	19113	2.84408	1	0.916326	46.6662
UP_SEQ_FEATURE	repeat:LDL-receptor class B 5	4	0.0358712	0.0346635	LRP1, LRP1B, LRP6, LRP2	1094	13	19113	5.37562	1	0.912701	46.8964
GOTERM_MF_FAT	GO:0003777~microtubule motor activity	10	0.0896781	0.0348233	KIF23, DNAH11, KIF1B, DNAH14, DYNC2H1, KLC3, KLC2, KIF26A, DNAH8, SMC3	759	77	12983	2.22148	1	0.595187	42.416
UP_SEQ_FEATURE	domain:Fibronectin type-III 2	14	0.125549	0.0351685	OBSCN, TNXB, SDK2, SDK1, BZRAP1, DSCAML1, PTPRU, EPHB3, EPHA4, EGFLAM, COL12A1, VWA1, FNDC3B, DSCAM	1094	130	19113	1.88147	1	0.910815	47.3927
GOTERM_BP_FAT	GO:0022604~regulation of cell morphogenesis	14	0.125549	0.0353914	RTN4, MAG, PALM, FBLIM1, NTN1, GAS7, NTRK3, ZFP91, METRN, ITGA7, ARAP3, NEFL, CDC42EP3, CHRNA3	770	131	13528	1.87759	1	0.728375	47.6914
GOTERM_BP_FAT	GO:0010647~positive regulation of cell communication	28	0.251099	0.035474	PRKCZ, HCRT, SLC20A1, ADORA2A, GDF6, OXTR, TRIM13, TFG, AFAP1L2, ITSN1, CITED2, ZFP91, SLC1A3, MLST8, SYK, AGPAT1, AXIN1, SECTM1, CFLAR, ESR1, GRIA4, BIRC2, RPTOR, LAMA2, GRM4, ACVR2A, P2RX7, MAPK8IP2	770	329	13528	1.49522	1	0.724919	47.7719
GOTERM_BP_FAT	GO:0043933~macromolecular complex subunit organization	53	0.475294	0.0356139	HIST4H4, COX10, ATL1, PREX1, TSPAN4, HR, PEX5, TAPBP, ZFP91, HIST1H2BN, GTF2A1, CHRNA3, SYK, CUTA, SNAPC5, PFKL, SCUBE1, MBNL1, SFRS1, PPARGC1A, JUP, NUP205, VAMP3, SNRPF, TRAF1, SMARCAD1, PRKCZ, HIST1H2AC, HMGB2, NAPG, HIST1H2AE, ABI2, ANLN, TFAM, SPRR2C, HIST1H4E, WIPF1, ERCC3, NEFL, SHMT1, TAF4, NFE2, HIST1H2BE, HIST1H2BG, CREBBP, TRIM27, GAS7, BIRC2, ATXN2, P2RX7, PSMG2, TSC2, HIST1H2AI, MAPK…	770	710	13528	1.31148	1	0.722088	47.9081
GOTERM_MF_FAT	GO:0008022~protein C-terminus binding	15	0.134517	0.0359561	CAV3, ITGB3BP, XRCC4, BAIAP2, VIM, PEX5, FOXN3, ATXN2, NIPBL, CEP250, SMARCC1, ERCC3, BIN1, MIF4GD, NEFL	759	141	12983	1.81972	1	0.596807	43.4595
UP_SEQ_FEATURE	sequence variant	715	6.41198	0.0365777	XRCC4, RFT1, CCDC146, OGDH, SART1, PGR, TMEM144, MAP3K5, INTS7, ZNF248, FSTL5, TLK2, ZNF391, SYK, C20ORF117, MYLK3, ZNF502, SIPA1L3, BSN, USHBP1, VPS41, ZUFSP, COLEC11, PTPRU, MECOM, C10ORF4, WDR90, CTNNA3, PLAUR, ERMAP, DCAF4, JUP, C1ORF86, PITPNM2, ADAMTS9, PITPNM3, EGFLAM, SAPS2, ASCC3, CD164L2, ZNHIT1, ROR2, VGLL4, FAM18B2, PMP22, DNAH11, MGAT5B, DNAH14, MIPOL1, ZNF77, MTX1, PTH1R, ACP5, ADCY…	1094	11992	19113	1.04166	1	0.91444	48.7542
UP_SEQ_FEATURE	domain:DH	9	0.0807102	0.0366637	NGEF, FLJ10357, OBSCN, PREX1, PREX2, GEFT, ITSN1, MCF2L, NET1	1094	67	19113	2.34682	1	0.910154	48.8362
GOTERM_CC_FAT	GO:0030424~axon	16	0.143485	0.0368293	HCN1, CCK, ADORA2A, ATL1, VIM, ESR1, DOCK7, GRIA4, GRM1, ZFP91, P2RX7, UCN3, CHRM2, PVALB, MAPK8IP3, NEFL	727	159	12782	1.76924	1	0.711574	41.7201
GOTERM_BP_FAT	GO:0030509~BMP signaling pathway	7	0.0627746	0.0370028	MSX2, ACVR2A, GDF6, FST, ZNF8, ECSIT, BMP6	770	44	13528	2.79504	1	0.731707	49.2408
GOTERM_BP_FAT	GO:0045665~negative regulation of neuron differentiation	6	0.0538068	0.0370722	NOTCH3, ZFP91, NOTCH1, HES5, PAX6, ISL1	770	33	13528	3.19433	1	0.728247	49.3066
UP_SEQ_FEATURE	domain:Fibronectin type-III 1	14	0.125549	0.0370864	OBSCN, TNXB, SDK2, SDK1, BZRAP1, DSCAML1, PTPRU, EPHB3, EPHA4, EGFLAM, COL12A1, VWA1, FNDC3B, DSCAM	1094	131	19113	1.8671	1	0.907909	49.2375
INTERPRO	IPR013032:EGF-like region, conserved site	26	0.233163	0.0372026	NELL2, DLK1, C1S, MEGF10, CCBE1, OIT3, NRG2, THBS4, TNXB, SCUBE1, PCDH10, LRP1B, NTNG1, MFGE8, NTN1, PROC, NOTCH3, LAMA2, LAMA4, NOTCH1, LRP1, EGFLAM, LRP6, LAMC2, LRP2, TLL1	974	293	16659	1.51773	1	0.859797	46.6019
SMART	SM00325:RhoGEF	10	0.0896781	0.0372449	NGEF, FLJ10357, OBSCN, PREX1, PREX2, GEFT, ITSN1, MCF2L, NET1, KALRN	602	69	9079	2.18571	0.999983	0.747391	39.6245
GOTERM_BP_FAT	GO:0001932~regulation of protein amino acid phosphorylation	17	0.152453	0.037503	PRKCZ, CCK, GDF6, PRKAG2, DOCK7, ACVR2A, ZFP91, P2RX7, MAP4K5, MAP3K5, CCND3, PRKAR1B, CD81, MAPK8IP3, MLST8, AXIN1, SYK	770	173	13528	1.72642	1	0.728324	49.7129
INTERPRO	IPR014352:FERM/acyl-CoA-binding protein, 3-helical bundle	7	0.0627746	0.0375798	FRMD3, MYO10, EPB41, PLEKHH2, FRMD4A, MYO7A, PTPN14	974	43	16659	2.78432	1	0.852883	46.947
GOTERM_CC_FAT	GO:0042598~vesicular fraction	22	0.197292	0.0376137	CAV3, PRKCZ, JPH3, VAC14, CYP46A1, CYP21A2, CLCC1, ATL1, WNK1, CYB5B, APPL1, GRM1, ITPR1, TAPBP, FMO5, SH3GLB1, TSC2, USO1, VAMP3, CPD, SRD5A2, STEAP2	727	244	12782	1.58525	1	0.696057	42.3993
SMART	SM00549:TAFH	3	0.0269034	0.0382578	TAF4, CBFA2T3, CBFA2T2	602	5	9079	9.04884	0.999988	0.71548	40.4635
GOTERM_BP_FAT	GO:0006468~protein amino acid phosphorylation	50	0.44839	0.0385806	STK33, GDF6, CAMKK1, ACVR1C, MAP3K5, EEF2K, STK39, TLK2, SYK, SGK1, TWF1, MYLK3, WNK1, PRKCI, PRKCH, WNK2, GRM1, MARK2, DAPK1, ACVR2A, GRM4, MAP4K5, CD81, ROR2, RIPK4, MAP3K14, KALRN, PRKCZ, BRSK2, TFG, ABI2, EPHB3, IRAK3, STK32C, STK32A, CAMK2B, STK19, ERCC3, STK38L, OBSCN, MAP2K4, NTRK3, TP53RK, EPHA4, P2RX7, MAPK14, NTRK1, PRKAR1B, MAPK8IP3, CDC42BPB	770	667	13528	1.317	1	0.734487	50.7159
SP_PIR_KEYWORDS	iron transport	5	0.044839	0.0388127	STEAP4, SFXN2, STEAP2, SFXN5, FTH1	1095	23	19235	3.81874	1	0.497944	43.9375
PIR_SUPERFAMILY	PIRSF005528:transient receptor potential cation channel, subfamily C	3	0.0269034	0.0389167	TRPC1, TRPC6, TRPC7	407	6	7396	9.086	1	0.999904	43.218
BIOCARTA	h_pparaPathway:Mechanism of Gene Regulation by Peroxisome Proliferators via PPARa(alpha)	7	0.0627746	0.0391213	DUSP1, PRKAR1B, CREBBP, PPARGC1A, NCOR2, CITED2, NR1H3	89	42	1437	2.69101	0.999073	0.969556	38.6909
UP_SEQ_FEATURE	domain:FZ	5	0.044839	0.0394805	COL18A1, SFRP5, ROR2, FZD3, FZD7	1094	23	19113	3.79799	1	0.916923	51.4547
UP_SEQ_FEATURE	compositionally biased region:Pro-rich	69	0.618779	0.03963	BCAR1, PWWP2B, CNOT3, RGL3, NHSL1, C2ORF71, CBFA2T3, TENC1, CBFA2T2, FBXL19, RAD21, TMEM108, CTAGE1, DNAJC6, ZYX, MKL1, CASKIN2, SSBP3, ZCCHC11, POGZ, SDK1, FBLIM1, ARID1B, SH2D2A, HES5, PRAM1, C2ORF29, RIN1, ROR2, PRDM2, WIZ, HMX3, RIN3, ENOX1, CCDC17, GPSM3, BRSK2, C1ORF229, DSCAML1, ABI2, PRDM16, SFRS18, TNRC6C, FIGN, NHLRC4, C2ORF55, GRID2IP, NFATC4, WIPF1, CHD5, KNDC1, OBSCN, CREB3, XKR6, BZ…	1094	960	19113	1.25571	1	0.913324	51.5902
GOTERM_BP_FAT	GO:0007155~cell adhesion	52	0.466326	0.0398455	ITGB3BP, MAEA, CLDN6, BCAR1, NELL2, MEGF10, TGFBI, COL12A1, ZYX, COL11A2, LOXL2, NEGR1, SYK, DSCAM, SDK2, SDK1, PCDHB1, FBLIM1, ACTN1, MFGE8, PTPRU, CTNNA3, JUP, AMIGO2, HES5, ROR2, SGCE, LAMC2, ITGA11, DSCAML1, ITGA10, PCDHB13, IL32, CLDN12, PCDHB10, CDH7, BAI1, THBS4, COL18A1, MAG, TNXB, AIMP1, PCDH10, ITGA3, EMILIN2, TPBG, COL5A1, LAMA2, LAMA4, COL19A1, ITGA7, TRIP6	770	700	13528	1.30511	1	0.74207	51.869
INTERPRO	IPR002035:von Willebrand factor, type A	10	0.0896781	0.0403272	CPNE8, CACNA2D1, VWA3B, INTS6, ITGA11, ITIH4, ITGA10, COL12A1, CPNE2, VWA1	974	79	16659	2.16502	1	0.863429	49.3985
INTERPRO	IPR011029:DEATH-like	9	0.0807102	0.0407009	IRAK3, CFLAR, ANK1, CASP9, UNC5A, UNC5D, BIRC2, CRADD, DAPK1	974	67	16659	2.29751	1	0.857001	49.7236
GOTERM_BP_FAT	GO:0022610~biological adhesion	52	0.466326	0.0411003	ITGB3BP, MAEA, CLDN6, BCAR1, NELL2, MEGF10, TGFBI, COL12A1, ZYX, COL11A2, LOXL2, NEGR1, SYK, DSCAM, SDK2, SDK1, PCDHB1, FBLIM1, ACTN1, MFGE8, PTPRU, CTNNA3, JUP, AMIGO2, HES5, ROR2, SGCE, LAMC2, ITGA11, DSCAML1, ITGA10, PCDHB13, IL32, CLDN12, PCDHB10, CDH7, BAI1, THBS4, COL18A1, MAG, TNXB, AIMP1, PCDH10, ITGA3, EMILIN2, TPBG, COL5A1, LAMA2, LAMA4, COL19A1, ITGA7, TRIP6	770	701	13528	1.30325	1	0.749201	52.9877
GOTERM_BP_FAT	GO:0051924~regulation of calcium ion transport	9	0.0807102	0.0412324	CAV3, TRPC1, HCRT, JPH3, P2RX7, CACNA2D1, CREB3, ADORA2A, NOS3	770	69	13528	2.29159	1	0.746501	53.1041
GOTERM_BP_FAT	GO:0001501~skeletal system development	27	0.242131	0.0413508	ALPL, PTH1R, GABBR1, ACP5, DSCAML1, ZNRD1, HOXD1, DLK1, CBFB, MSX2, SBDS, HOXC4, PTN, COL12A1, COL11A2, GSC, ARID5B, HDAC4, ACVR2A, P2RX7, COL19A1, MAPK14, GDF10, ROR2, RIPPLY2, TLL1, BMP6	770	319	13528	1.48702	1	0.743714	53.2081
GOTERM_CC_FAT	GO:0044459~plasma membrane part	144	1.29136	0.0413944	ATP1B1, MPZL1, MAEA, AP1G1, TSPAN4, SYT6, ITSN1, VIPR2, ANK1, ST3GAL5, RALB, SPRED2, STK39, LEPROT, SLC4A4, CHRNA3, GNG7, DSCAM, SYK, SCUBE1, PTPRN2, ACTN1, BSN, MFGE8, PTPRU, HLA-E, CTNNA3, JUP, TNS1, EGFLAM, CCR5, SGSM3, HTR6, ROR2, LAMC2, VAMP3, ERC2, RAB10, PMP22, ADD3, KIR2DL4, CAV3, PALM, STX8, ADORA2A, PANX2, PTH1R, ITGA11, ITGA10, EPHB3, RIMS4, PDE6A, TMEM123, BAI1, GRID2IP, NUP54, IFT140…	727	2203	12782	1.14924	1	0.709438	45.5709
GOTERM_BP_FAT	GO:0050806~positive regulation of synaptic transmission	6	0.0538068	0.0415067	LAMA2, PRKCZ, SLC1A3, ADORA2A, OXTR, GRIA4	770	34	13528	3.10038	1	0.74128	53.3447
GOTERM_BP_FAT	GO:0048644~muscle organ morphogenesis	3	0.0269034	0.041543	ZFP91, GSC, ARID5B	770	6	13528	8.78442	1	0.737845	53.3766
GOTERM_BP_FAT	GO:0051954~positive regulation of amine transport	4	0.0358712	0.041628	P2RX7, ADORA2A, OXTR, GDNF	770	14	13528	5.01967	1	0.734859	53.4508
UP_SEQ_FEATURE	domain:Fibronectin type-III 5	7	0.0627746	0.0418209	TNXB, SDK2, SDK1, DSCAML1, COL12A1, FNDC3B, DSCAM	1094	45	19113	2.71767	1	0.920419	53.5336
UP_SEQ_FEATURE	region of interest:Triple-helical region 2 (COL2)	3	0.0269034	0.0420148	COL18A1, COL9A3, COL19A1	1094	6	19113	8.73537	1	0.917265	53.7021
UP_SEQ_FEATURE	region of interest:Triple-helical region 1 (COL1)	3	0.0269034	0.0420148	COL18A1, COL9A3, COL19A1	1094	6	19113	8.73537	1	0.917265	53.7021
GOTERM_MF_FAT	GO:0042809~vitamin D receptor binding	5	0.044839	0.0420726	ZBTB22, CUTA, HR, COL11A2, RGL2	759	23	12983	3.71857	1	0.645627	48.7945
UP_SEQ_FEATURE	repeat:LDL-receptor class B 1	4	0.0358712	0.0422879	LRP1, LRP1B, LRP6, LRP2	1094	14	19113	4.99164	1	0.91452	53.9383
UP_SEQ_FEATURE	repeat:LDL-receptor class B 3	4	0.0358712	0.0422879	LRP1, LRP1B, LRP6, LRP2	1094	14	19113	4.99164	1	0.91452	53.9383
UP_SEQ_FEATURE	repeat:LDL-receptor class B 4	4	0.0358712	0.0422879	LRP1, LRP1B, LRP6, LRP2	1094	14	19113	4.99164	1	0.91452	53.9383
UP_SEQ_FEATURE	repeat:LDL-receptor class B 2	4	0.0358712	0.0422879	LRP1, LRP1B, LRP6, LRP2	1094	14	19113	4.99164	1	0.91452	53.9383
GOTERM_BP_FAT	GO:0046486~glycerolipid metabolic process	16	0.143485	0.0426468	CAV3, GPD1, PIP5K1C, PIGT, PLAUR, APOB48R, PIGL, PITPNM3, SH3GLB1, CD81, DPM1, PLA2G6, PIP4K2C, NR1H3, NKX2-3, AGPAT1	770	162	13528	1.73519	1	0.739858	54.3327
GOTERM_BP_FAT	GO:0015674~di-, tri-valent inorganic cation transport	17	0.152453	0.0428286	SRI, TRPC1, STEAP4, JPH3, CACNA2D1, TRPC6, TRPV3, TRPC7, SFXN2, ITPR1, SFXN5, FTH1, P2RX7, SLC24A4, CACNA1H, CAMK2B, STEAP2	770	176	13528	1.69699	1	0.737749	54.4885
SP_PIR_KEYWORDS	collagen	11	0.0986459	0.0434377	COL18A1, COL9A3, COL19A1, PLOD2, CCBE1, COL12A1, COL25A1, COLEC11, EMILIN2, COL11A2, COL5A1	1095	95	19235	2.03398	1	0.527433	47.7544
SP_PIR_KEYWORDS	ion transport	44	0.394583	0.0434937	KCNK17, STEAP4, ATP1B1, SLC5A5, SLC38A8, TRPV3, SFXN2, ATP6V1B2, KCNIP2, SFXN5, SLC24A4, SLC23A2, ANO2, SLC30A2, SLCO3A1, SCNN1G, SLC4A4, SLC30A9, KCNG1, CHRNA3, SLC30A7, HCN1, TRPC1, CACNA2D1, GABRA4, TRPC6, KCNB1, GABRA5, SLC12A5, TRPC7, GRIA4, SLC9A11, MON2, ITPR1, P2RX7, KCNT1, SLC13A1, CACNA1H, KCNH7, ATP6V0A1, STEAP2, TMCO3, CLCN7, SCN4A	1095	578	19235	1.33722	1	0.517362	47.7991
GOTERM_MF_FAT	GO:0030020~extracellular matrix structural constituent conferring tensile strength	3	0.0269034	0.0436391	COL9A3, COL12A1, COL11A2	759	6	12983	8.5527	1	0.649561	50.0831
INTERPRO	IPR002153:Transient receptor potential protein	3	0.0269034	0.0436788	TRPC1, TRPC6, TRPC7	974	6	16659	8.55185	1	0.868022	52.245
INTERPRO	IPR013995:Vacuolar sorting protein 9, subgroup	3	0.0269034	0.0436788	GAPVD1, RIN1, RIN3	974	6	16659	8.55185	1	0.868022	52.245
INTERPRO	IPR015390:Rabaptin, GTPase-Rab5 binding	3	0.0269034	0.0436788	RABEP1, KLC3, KLC2	974	6	16659	8.55185	1	0.868022	52.245
GOTERM_BP_FAT	GO:0006793~phosphorus metabolic process	69	0.618779	0.0437218	STK33, CDC14A, SLC20A1, COX10, GDF6, CAMKK1, ACVR1C, MAP3K5, EEF2K, STK39, TLK2, NDUFS2, SYK, TWF1, SGK1, MYLK3, PTPRN2, PRKCI, WNK1, PRKCH, PTPRU, WNK2, GRM1, DAPK1, MARK2, EYA3, GRM4, ACVR2A, MAP4K5, PPM1J, CD81, ROR2, RIPK4, MAP3K14, KALRN, PRKCZ, BRSK2, ACP5, ABI2, TFG, ATP6V1B2, EPHB3, STK32C, IRAK3, STK32A, CAMK2B, STK19, PPAP2A, ERCC3, STK38L, OBSCN, GPD1, PTPN5, MAP2K4, PTPN14, MON2, TP53…	770	973	13528	1.24589	1	0.74155	55.2462
GOTERM_BP_FAT	GO:0006796~phosphate metabolic process	69	0.618779	0.0437218	STK33, CDC14A, SLC20A1, COX10, GDF6, CAMKK1, ACVR1C, MAP3K5, EEF2K, STK39, TLK2, NDUFS2, SYK, TWF1, SGK1, MYLK3, PTPRN2, PRKCI, WNK1, PRKCH, PTPRU, WNK2, GRM1, DAPK1, MARK2, EYA3, GRM4, ACVR2A, MAP4K5, PPM1J, CD81, ROR2, RIPK4, MAP3K14, KALRN, PRKCZ, BRSK2, ACP5, ABI2, TFG, ATP6V1B2, EPHB3, STK32C, IRAK3, STK32A, CAMK2B, STK19, PPAP2A, ERCC3, STK38L, OBSCN, GPD1, PTPN5, MAP2K4, PTPN14, MON2, TP53…	770	973	13528	1.24589	1	0.74155	55.2462
INTERPRO	IPR001452:Src homology-3 domain	20	0.179356	0.0437259	CASKIN2, NGEF, C1ORF168, BAIAP2, MYO7A, BCAR1, BZRAP1, ABI2, ITSN1, GAS7, MCF2L, DOCK4, NEBL, PRMT2, SH3GLB1, SGSM3, PRAM1, MAPK8IP2, BIN1, KALRN	974	213	16659	1.60598	1	0.859972	52.2838
GOTERM_CC_FAT	GO:0005829~cytosol	91	0.81607	0.043929	ITGB3BP, XRCC4, STIL, AP1G1, CTPS, PREX1, MYO7A, BCAR1, PRKAG2, PEX5, NBEA, ILDR1, ITSN1, MCF2L, SART1, ZFP91, CASP9, CEP250, UBXN2B, RSPH1, EEF2K, GEFT, GUCY1A3, NOS3, MLST8, CCNA1, DDAH2, NET1, AGPAT1, ANAPC1, PFKL, ANAPC5, PRKCI, VPS41, NPEPPS, PPARGC1A, RPTOR, JUP, TARS, GAPVD1, CHMP1B, SERPINB6, ADK, AKAP5, USO1, TXNRD1, NFE2L2, MAP3K14, SNRPF, STEAP2, FLAD1, ADC, KALRN, PRKCZ, RAP1GAP, VIM,…	727	1330	12782	1.20297	1	0.710725	47.6053
GOTERM_BP_FAT	GO:0010975~regulation of neuron projection development	9	0.0807102	0.0443369	RTN4, NTRK3, MAG, ZFP91, METRN, NEFL, NTN1, CHRNA3, KALRN	770	70	13528	2.25885	1	0.742996	55.7611
GOTERM_BP_FAT	GO:0006811~ion transport	56	0.502197	0.0448455	KCNK17, STEAP4, SLC5A5, JPH3, ATP1B1, SLC20A1, TRPV3, KCNIP2, SLC1A3, SLC24A4, SLC23A2, ANO2, SLC4A4, KCNG1, CHRNA3, OCA2, SGK1, WNK1, KCNT1, KCNH7, TMCO3, STEAP2, SRI, SLC38A8, TRIM13, ATP6V1B2, SFXN2, FTH1, SFXN5, SLC30A2, CAMK2B, SCNN1G, SLCO3A1, SLC30A9, SLC30A7, HCN1, TRPC1, CACNA2D1, TRPC6, GABRA4, CLCC1, KCNB1, GABRA5, SLC12A5, TRPC7, GRIA4, SLC9A11, ITPR1, MON2, P2RX7, CDKN1B, SLC13A1, CA…	770	768	13528	1.28106	1	0.743561	56.1826
INTERPRO	IPR018029:C2 membrane targeting protein	12	0.107614	0.0452086	PLCL2, CPNE8, C2CD4C, FER1L6, PRKCH, SYT6, CPNE2, ITSN1, ESYT2, MYOF, RIMS4, RASA2	974	106	16659	1.93627	1	0.861143	53.4935
GOTERM_BP_FAT	GO:0030518~steroid hormone receptor signaling pathway	8	0.0717424	0.045224	PGR, KLF9, ESR1, RARA, PPAP2A, RBM9, PPARGC1A, PMEPA1	770	58	13528	2.42329	1	0.743091	56.4939
UP_SEQ_FEATURE	domain:Fibronectin type-III 7	5	0.044839	0.0453043	TNXB, SDK2, SDK1, COL12A1, FNDC3B	1094	24	19113	3.63974	1	0.924851	56.4728
UP_SEQ_FEATURE	domain:Fibronectin type-III 8	5	0.044839	0.0453043	TNXB, SDK2, SDK1, COL12A1, FNDC3B	1094	24	19113	3.63974	1	0.924851	56.4728
INTERPRO	IPR007125:Histone core	7	0.0627746	0.0455585	HIST1H2AC, HIST4H4, HIST1H2BN, HIST1H2BE, HIST1H2BG, HIST1H2AE, HIST1H2AI, HIST1H3B, HIST1H4E	974	45	16659	2.66057	1	0.855301	53.7747
PIR_SUPERFAMILY	PIRSF002048:histone H2A	4	0.0358712	0.0456531	HIST1H2AC, HIST1H2AE, HIST1H2AI, HIST1H3B	407	15	7396	4.84586	1	0.999296	48.6363
KEGG_PATHWAY	hsa00680:Methane metabolism	3	0.0269034	0.0458003	SHMT1, MTHFR, ADH5	306	6	5085	8.30882	0.999448	0.917947	43.2264
INTERPRO	IPR000488:Death	6	0.0538068	0.0458253	IRAK3, ANK1, UNC5A, UNC5D, CRADD, DAPK1	974	34	16659	3.0183	1	0.84903	53.9881
GOTERM_BP_FAT	GO:0006916~anti-apoptosis	19	0.170388	0.0460681	MEF2C, CFLAR, PRKCZ, ZC3HC1, CLU, PRKCI, ESR1, GDNF, TAX1BP1, DAPK1, CITED2, AMIGO2, NME5, BDNF, SH3GLB1, NOS3, DDAH2, MKL1, TERT	770	206	13528	1.62043	1	0.746255	57.1804
GOTERM_CC_FAT	GO:0005654~nucleoplasm	63	0.564972	0.0461698	MEF2C, ITGB3BP, KIF23, HIST4H4, PRKAG2, HR, CBFA2T3, CBX5, GTF2A1, GATA6, RBM8A, AEN, INTS7, INTS6, TERT, ANAPC1, RBBP4, GSC, CTBP2, ANAPC5, APTX, TLE1, POLR1B, SFRS1, ECSIT, PPARGC1A, CD3EAP, MED18, RBM39, SNRPF, SMARCA2, SUPT3H, HMGB2, LIN9, HOXB13, TADA1, NFYB, NFYA, PRDM16, SFRS18, SUMO1, NPAS2, HIST1H4E, LBXCOR1, WAC, NUP54, WDHD1, POLQ, ERCC3, TAF4, DGKQ, CREBBP, TRIM27, TEAD1, DACH1, TEAD3…	727	882	12782	1.25585	1	0.709594	49.3447
GOTERM_BP_FAT	GO:0043085~positive regulation of catalytic activity	40	0.358712	0.0465617	HCRT, XRCC4, PRKCZ, CCK, ADORA2A, ADCY8, PTH1R, PRKAG2, GDNF, ADCYAP1, MAP3K5, CASP9, NOS3, PPAP2A, CHRNA3, SYK, NR1H3, ANAPC1, DGKQ, SSBP1, ANAPC5, DOCK7, GRM1, PSMB9, TNNT2, GRM4, MAP4K5, P2RX7, UCN3, LRP1, CCND3, PSMC4, PSMD11, CHRM2, PRKAR1B, NTRK1, CD81, TSC2, MAPK8IP3, RGS9	770	520	13528	1.35145	1	0.746658	57.5771
UP_SEQ_FEATURE	domain:SH3	17	0.152453	0.0470948	CASKIN2, OBSCN, NGEF, BAIAP2, MYO7A, BCAR1, ABI2, GAS7, MCF2L, NEBL, DOCK4, PRMT2, SH3GLB1, SGSM3, PRAM1, MAPK8IP2, BIN1	1094	177	19113	1.67798	1	0.928801	57.9143
INTERPRO	IPR006210:EGF-like	19	0.170388	0.0471547	TNXB, SCUBE1, LRP1B, NELL2, NTNG1, MFGE8, DLK1, MEGF10, PROC, NOTCH3, NOTCH1, LRP1, EGFLAM, CCBE1, LRP6, OIT3, LRP2, NRG2, THBS4	974	201	16659	1.61677	1	0.849569	55.0376
UP_SEQ_FEATURE	domain:Fibronectin type-III 3	10	0.0896781	0.047158	OBSCN, TNXB, SDK2, BZRAP1, SDK1, DSCAML1, COL12A1, PTPRU, FNDC3B, DSCAM	1094	83	19113	2.10491	1	0.925496	57.9644
UP_SEQ_FEATURE	active site:Phosphocysteine intermediate	10	0.0896781	0.047158	DUSP5, DUSP3, DUSP1, CDC14A, PTPRN2, PTPN5, PTPN14, DNAJC6, PTPRU, TENC1	1094	83	19113	2.10491	1	0.925496	57.9644
UP_SEQ_FEATURE	domain:Death	6	0.0538068	0.0473178	IRAK3, ANK1, UNC5A, UNC5D, CRADD, DAPK1	1094	35	19113	2.99499	1	0.922582	58.0906
GOTERM_CC_FAT	GO:0016585~chromatin remodeling complex	9	0.0807102	0.0473758	HDAC4, RBBP4, SMARCC1, ESR1, HR, ARID1B, APPL1, SMARCA2, CBX5	727	71	12782	2.22868	1	0.700634	50.2584
GOTERM_BP_FAT	GO:0070271~protein complex biogenesis	39	0.349744	0.047495	TRAF1, SMARCAD1, PRKCZ, NAPG, ATL1, COX10, PREX1, TSPAN4, HR, PEX5, ANLN, TAPBP, ZFP91, TFAM, GTF2A1, SPRR2C, WIPF1, ERCC3, NEFL, CHRNA3, SYK, CUTA, SNAPC5, SHMT1, TAF4, PFKL, SCUBE1, CREBBP, TRIM27, BIRC2, GAS7, PPARGC1A, JUP, P2RX7, PSMG2, NUP205, TSC2, MAPK8IP2, VAMP3	770	505	13528	1.3568	1	0.750362	58.3177
GOTERM_BP_FAT	GO:0006461~protein complex assembly	39	0.349744	0.047495	TRAF1, SMARCAD1, PRKCZ, NAPG, ATL1, COX10, PREX1, TSPAN4, HR, PEX5, ANLN, TAPBP, ZFP91, TFAM, GTF2A1, SPRR2C, WIPF1, ERCC3, NEFL, CHRNA3, SYK, CUTA, SNAPC5, SHMT1, TAF4, PFKL, SCUBE1, CREBBP, TRIM27, BIRC2, GAS7, PPARGC1A, JUP, P2RX7, PSMG2, NUP205, TSC2, MAPK8IP2, VAMP3	770	505	13528	1.3568	1	0.750362	58.3177
GOTERM_BP_FAT	GO:0000041~transition metal ion transport	9	0.0807102	0.0475914	STEAP4, TRPC7, SLC30A2, SFXN2, STEAP2, SLC30A9, SFXN5, FTH1, SLC30A7	770	71	13528	2.22703	1	0.747763	58.3935
SP_PIR_KEYWORDS	hydroxylation	9	0.0807102	0.0478513	COL18A1, COL9A3, COL19A1, COL12A1, COL25A1, C1S, COL11A2, COL5A1, PROC	1095	71	19235	2.2267	1	0.541751	51.1699
GOTERM_BP_FAT	GO:0030808~regulation of nucleotide biosynthetic process	12	0.107614	0.048007	GRM4, PALM, UCN3, ADCY8, ADORA2A, NTRK1, PTH1R, GABBR1, GUCY1A3, NOS3, ADCYAP1, OPRD1	770	110	13528	1.9166	1	0.747566	58.7188
GOTERM_BP_FAT	GO:0030802~regulation of cyclic nucleotide biosynthetic process	12	0.107614	0.048007	GRM4, PALM, UCN3, ADCY8, ADORA2A, NTRK1, PTH1R, GABBR1, GUCY1A3, NOS3, ADCYAP1, OPRD1	770	110	13528	1.9166	1	0.747566	58.7188
GOTERM_BP_FAT	GO:0044057~regulation of system process	26	0.233163	0.0480702	SRI, CAV3, HCRT, PRKCZ, CCK, EGR2, THRB, ADORA2A, FST, OXTR, GRIA4, KCNIP2, GRM1, GDNF, TNNI1, TNNT2, LAMA2, HDAC4, BDNF, SLC1A3, CHRM2, CACNA1H, GUCY1A3, NOS3, ALOX5, CHRNA3	770	309	13528	1.47828	1	0.744767	58.7681
INTERPRO	IPR017442:Serine/threonine protein kinase-related	30	0.269034	0.0483234	STK33, PRKCZ, BRSK2, CAMKK1, ACVR1C, STK32C, IRAK3, MAP3K5, STK32A, STK39, CAMK2B, TLK2, STK38L, OBSCN, SGK1, MYLK3, MAP2K4, PRKCI, WNK1, PRKCH, WNK2, MARK2, DAPK1, ACVR2A, MAP4K5, MAPK14, RIPK4, MAP3K14, CDC42BPB, KALRN	974	359	16659	1.42928	1	0.849119	55.9416
SP_PIR_KEYWORDS	cell junction	32	0.28697	0.0488259	HCRT, PANX2, CLDN6, BCAR1, GABBR1, SYT6, ITSN1, CLDN12, TENC1, RIMS4, GRID2IP, ZYX, SV2C, CHRNA3, PHACTR1, CTBP2, GABRA4, DLGAP2, GABRA5, FBLIM1, BSN, GRIA4, PTPRU, CAMK2N1, JUP, PPP1R9A, EGFLAM, TNS1, CHRM2, VAMP3, ERC2, TRIP6	1095	399	19235	1.40882	1	0.539071	51.8955
SMART	SM00042:CUB	8	0.0717424	0.049382	SCUBE1, C1RL, BAI3, CSMD3, C1S, TMPRSS6, TLL1, CSMD1	602	51	9079	2.36571	1	0.769763	48.9949
SP_PIR_KEYWORDS	steroid-binding	4	0.0358712	0.0499941	PGR, CYP21A2, ESR1, NR3C2	1095	15	19235	4.68432	1	0.537948	52.752

## Sheet: Dataset 2C
Supplementary dataset 2.Different DNA methylation loci functional enrichment analysis
Dataset 2C.GO enrichment analysis for different DNA methylation sites of genes in GCs between PCOS-nonobesity and PCOS-obesity(Pvalue<0.05)
Category	Term	Count	%	PValue	Genes	List Total	Pop Hits	Pop Total	Fold Enrichment	Bonferroni	Benjamini	FDR
SP_PIR_KEYWORDS	Homeobox	35	0.435323	6.05232e-10	TSHZ2, EVX1, ONECUT1, ZEB2, PRRX2, HOXD1, ZEB1, DRGX, HOXA1, MEIS3, HOXA2, HOXA3, HOXA4, HOXA5, HLX, PAX7, HOXA7, POU4F3, LHX5, ALX4, TLX1, PITX2, LMX1B, OTX1, OTX2, SIX3, ADNP, VAX1, VSX2, VSX1, SHOX2, HOXB1, TGIF1, CUX1, ZFHX3	807	242	19235	3.44724	3.06853e-07	3.06853e-07	8.73263e-07
INTERPRO	IPR017970:Homeobox, conserved site	34	0.422886	3.31806e-09	TSHZ2, EVX1, ONECUT1, ZEB2, PRRX2, HOXD1, ZEB1, HOXA1, MEIS3, HOXA2, HOXA3, HOXA4, HOXA5, HLX, PAX7, HOXA7, POU4F3, LHX5, ALX4, TLX1, PITX2, LMX1B, OTX1, OTX2, SIX3, ADNP, VAX1, VSX2, VSX1, SHOX2, HOXB1, TGIF1, CUX1, ZFHX3	742	232	16659	3.2903	4.12766e-06	4.12766e-06	5.38824e-06
SP_PIR_KEYWORDS	developmental protein	69	0.858209	7.98958e-09	NRP2, EVX1, FOXK1, DZIP1, ANO1, TNFSF13, HOXD1, PRRX2, PAX2, ROBO1, PAX7, PIWIL1, RHOB, UNC5C, ALX4, PITX2, IHH, OTX1, OTX2, SIX3, VAX1, DCAF7, LCLAT1, PSME4, CUX1, CHL1, DEAF1, TSHZ2, CREM, CTNND2, MYT1, SRF, TRIM71, HIC1, T, HOXA1, HOXA2, HOXA3, HOXA4, HAND1, HOXA5, HOXA7, LFNG, TLX1, HELLS, SIM2, ZBTB7B, NAT8, LMX1B, JARID2, VSX2, SLC9A10, VSX1, RUFY3, CLPTM1, SHOX2, HOXB1, LRP1, DKK1, EBF4, N…	807	779	19235	2.1112	4.05071e-06	2.02536e-06	1.15278e-05
INTERPRO	IPR001356:Homeobox	33	0.410448	1.68403e-08	TSHZ2, EVX1, ONECUT1, ZEB2, PRRX2, HOXD1, ZEB1, HOXA1, MEIS3, HOXA2, HOXA3, HOXA4, HOXA5, HLX, PAX7, HOXA7, POU4F3, ALX4, TLX1, PITX2, LMX1B, OTX1, OTX2, SIX3, ADNP, VAX1, VSX2, VSX1, SHOX2, HOXB1, TGIF1, CUX1, ZFHX3	742	235	16659	3.15276	2.09491e-05	1.04746e-05	2.73472e-05
GOTERM_MF_FAT	GO:0043565~sequence-specific DNA binding	61	0.758706	1.75918e-08	XRCC5, EVX1, FOXK1, PPARG, ZEB2, HOXD1, PRRX2, ZEB1, FLI1, FOXF1, PAX7, HLX, POU4F3, NR2F2, ALX4, PITX2, OTX1, OTX2, SIX3, ADNP, RXRG, VAX1, FOXD4L1, JUN, TGIF1, CUX2, CUX1, TSHZ2, ONECUT1, CREM, PRDM16, SRF, DRGX, NR2C1, T, HOXA1, MEIS3, HOXA2, HOXA3, HOXA4, HAND1, HOXA5, HOXA7, LHX5, THAP1, FOXD4, TLX1, LMX1B, TAF5, ESRRG, NR4A3, VSX2, VSX1, FOXP1, FOXP2, SHOX2, HDAC4, HOXB1, IRF1, ZFHX3, RERE	601	607	12983	2.17091	1.49881e-05	1.49881e-05	2.72268e-05
UP_SEQ_FEATURE	DNA-binding region:Homeobox	28	0.348259	3.07566e-08	EVX1, ONECUT1, PRRX2, HOXD1, HOXA1, HOXA2, HOXA3, HOXA4, HOXA5, HLX, PAX7, HOXA7, POU4F3, LHX5, ALX4, TLX1, PITX2, LMX1B, OTX1, OTX2, SIX3, ADNP, VAX1, VSX2, VSX1, SHOX2, HOXB1, CUX1	806	190	19113	3.49461	7.30134e-05	7.30134e-05	5.39386e-05
GOTERM_BP_FAT	GO:0006355~regulation of transcription, DNA-dependent	125	1.55473	1.60466e-07	HOXD1, CNOT7, FLI1, FOXF1, PITX2, SIX3, RXRG, MED11, VAX1, ELL3, ZNF233, ZNF193, NME2, UHRF1, HES3, JUN, TGIF1, ZNF613, TSHZ2, ZNF79, ONECUT1, MYT1, SRF, ZNF331, NR2C1, ZNF846, T, HOXA1, HOXA2, MEIS3, ZNF227, HOXA3, HOXA4, HOXA5, HOXA7, LHX5, HELLS, ZNF527, KLF6, TAF4, ZNF620, MAP2K3, KLF16, ESRRG, SKI, NR4A3, FOXP1, FOXP2, SHOX2, HDAC4, HOXB1, EBF4, SMARCC1, EBF2, NOTCH4, HIVEP2, RFX2, BMP7, ZFH…	607	1773	13528	1.57125	0.000446156	0.000446156	0.000286507
GOTERM_MF_FAT	GO:0030528~transcription regulator activity	113	1.40547	1.88917e-07	HOXD1, CNOT7, FLI1, FOXF1, PITX2, TADA2A, SIX3, RXRG, MED11, VAX1, ELL3, ZNF193, NME2, UHRF1, PTRF, HES3, JUN, TGIF1, DEAF1, CAMTA1, TSHZ2, ONECUT1, MYT1, SRF, NR2C1, T, HOXA1, HOXA2, MEIS3, HOXA3, HOXA4, LYL1, HOXA5, HOXA7, LHX5, KLF6, TAF4, TAF5, KLF16, ESRRG, SKI, NR4A3, FOXP1, FOXP2, SHOX2, HDAC4, HOXB1, EBF4, SMARCC1, EBF2, GTF2F1, UBA3, HIVEP3, RFX2, ZFHX3, DNAJB6, RERE, EVX1, FOXK1, PPARG,…	601	1512	12983	1.61446	0.000160944	8.04753e-05	0.000292386
SMART	SM00389:HOX	33	0.410448	1.98057e-07	TSHZ2, EVX1, ONECUT1, ZEB2, PRRX2, HOXD1, ZEB1, HOXA1, MEIS3, HOXA2, HOXA3, HOXA4, HOXA5, HLX, PAX7, HOXA7, POU4F3, ALX4, TLX1, PITX2, LMX1B, OTX1, OTX2, SIX3, ADNP, VAX1, VSX2, VSX1, SHOX2, HOXB1, TGIF1, CUX1, ZFHX3	455	235	9079	2.80203	5.24837e-05	5.24837e-05	0.000259652
GOTERM_BP_FAT	GO:0051252~regulation of RNA metabolic process	126	1.56716	3.10368e-07	RBM5, HOXD1, CNOT7, FLI1, FOXF1, PITX2, SIX3, RXRG, MED11, VAX1, ELL3, ZNF233, ZNF193, NME2, UHRF1, HES3, JUN, TGIF1, ZNF613, TSHZ2, ZNF79, ONECUT1, MYT1, SRF, ZNF331, NR2C1, ZNF846, T, HOXA1, HOXA2, MEIS3, ZNF227, HOXA3, HOXA4, HOXA5, HOXA7, LHX5, HELLS, ZNF527, KLF6, TAF4, ZNF620, MAP2K3, KLF16, ESRRG, SKI, NR4A3, FOXP1, FOXP2, SHOX2, HDAC4, HOXB1, EBF4, SMARCC1, EBF2, NOTCH4, HIVEP2, RFX2, BMP…	607	1813	13528	1.54888	0.000862761	0.000431473	0.000554151
SP_PIR_KEYWORDS	dna-binding	122	1.51741	7.0852e-07	XRCC5, HOXD1, FLI1, FOXF1, PITX2, TADA2A, NEIL2, SIX3, RXRG, VAX1, ZNF233, ZNF193, NME2, UHRF1, FBXO18, HES3, JUN, TGIF1, DEAF1, ZNF613, TSHZ2, ZNF79, ONECUT1, MYT1, SRF, ZNF331, NR2C1, ZNF846, T, HOXA1, HOXA2, MEIS3, ZNF227, HOXA3, HOXA4, LYL1, HOXA5, CENPC1, HOXA7, HIST1H4F, LHX5, ZNF527, KLF6, ZNF620, KLF16, ESRRG, NR4A3, FOXP1, ATM, FOXP2, SHOX2, HOXB1, EBF4, ZIC4, GTF2F1, EBF2, HIVEP2, HIST1…	807	1868	19235	1.55669	0.000359155	0.000119733	0.00102229
INTERPRO	IPR012287:Homeodomain-related	30	0.373134	8.56488e-07	EVX1, ONECUT1, PRRX2, HOXD1, HOXA1, MEIS3, HOXA2, HOXA3, HOXA4, HOXA5, HLX, PAX7, HOXA7, POU4F3, ALX4, TLX1, PITX2, TADA2A, LMX1B, OTX1, OTX2, SIX3, VAX1, VSX2, VSX1, SHOX2, HOXB1, TGIF1, CUX1, ZFHX3	742	238	16659	2.83002	0.0010649	0.000355094	0.00139085
GOTERM_MF_FAT	GO:0003700~transcription factor activity	79	0.982587	1.02722e-06	EVX1, FOXK1, PPARG, ZFP42, ZEB2, ZEB1, HOXD1, PRRX2, CBFA2T3, CNOT7, ZKSCAN5, FLI1, PAX7, HLX, FOXF1, POU4F3, NR2F2, ALX4, RBPJL, PITX2, TBX15, EGR2, TADA2A, OTX1, OTX2, SIX3, ADNP, RXRG, VAX1, ZNF193, PFDN1, NME2, UHRF1, FOXD4L1, TAF12, JUN, TGIF1, CUX2, CUX1, TSHZ2, ONECUT1, CREM, ZBTB16, MYT1, SRF, NR2C1, HIC1, DRGX, MYCL1, T, HOXA1, MEIS3, HOXA2, HOXA3, HOXA4, HAND1, HOXA5, HOXA7, LHX5, FOXD4…	601	975	12983	1.75034	0.000874808	0.000291688	0.00158982
SP_PIR_KEYWORDS	transcription regulation	129	1.60448	1.15643e-06	EIF2C1, HOXD1, CNOT7, FLI1, FOXF1, TADA2A, C11ORF30, RXRG, MED11, ZNF503, VAX1, ELL3, ZNF233, ZNF193, UHRF1, RBPMS, NME2, KDM2B, PTRF, JUN, HES3, TGIF1, DEAF1, ZNF613, CAMTA1, TSHZ2, ZNF79, ONECUT1, MYT1, SRF, ZNF331, NR2C1, ZNF846, T, HOXA1, HOXA2, ZNF227, HOXA3, HOXA4, HOXA5, LYL1, HOXA7, LHX5, HELLS, ZNF527, KLF6, TAF4, TAF5, ZNF620, KLF16, ESRRG, NR4A3, FOXP1, FOXP2, HDAC4, HOXB1, EBF4, SMARC…	807	2026	19235	1.51764	0.00058614	0.000146567	0.00166855
GOTERM_BP_FAT	GO:0045449~regulation of transcription	163	2.02736	2.49045e-06	EIF2C1, HOXD1, CNOT7, FLI1, FOXF1, PITX2, TADA2A, C11ORF30, SIX3, RXRG, MED11, ZNF503, VAX1, ELL3, ZNF233, ZNF193, UHRF1, NME2, KDM2B, PTRF, JUN, HES3, TGIF1, TGFBRAP1, DEAF1, ZNF613, CAMTA1, TSHZ2, ZNF79, ONECUT1, MYT1, SRF, ZNF331, NR2C1, ZNF846, T, IRAK3, HOXA1, HOXA2, MEIS3, ZNF227, HOXA3, HOXA4, HOXA5, LYL1, HOXA7, LHX5, HELLS, ZNF527, KLF6, TAF4, TAF5, ZNF620, MAP2K3, KLF16, ESRRG, SKI, NR4…	607	2601	13528	1.39666	0.00690203	0.00230599	0.00444654
SP_PIR_KEYWORDS	nucleus	235	2.92289	2.81141e-06	XRCC5, KIFC1, XRCC4, DZIP1, RUSC1, PPP2R5C, FLI1, FOXF1, TMUB1, PITX2, TADA2A, C11ORF30, RXRG, MED11, ZNF503, LIG4, C10ORF4, ZNF233, UHRF1, NME2, AQR, DCAF7, PTRF, NAA20, JUN, HES3, TGIF1, ZNF613, DEAF1, ZNF79, MYT1, ADAP1, T, ZNF227, ARIH2, LYL1, CACYBP, FBXO5, LHX5, SNRNP35, ZNF622, ZNF527, KLF6, TSEN54, C11ORF54, ZNF620, KLF16, ESRRG, SKI, HNRNPA1, C16ORF88, ATM, SHOX2, SYNE2, NOTCH4, C1ORF61,…	807	4283	19235	1.30779	0.00142437	0.000285037	0.00405639
GOTERM_BP_FAT	GO:0048598~embryonic morphogenesis	34	0.422886	2.87889e-06	FGF8, ZEB2, ZBTB16, PRRX2, ZEB1, PAX2, MEN1, T, HOXA1, HOXA2, HOXA3, HOXA4, HAND1, HOXA5, FOXF1, HLX, HOXA7, POU4F3, ALX4, NAT8, TBX15, OTX1, SKI, NR4A3, GJB6, HOXB1, DKK1, TSC1, HES3, TGIF1, GNAS, BMP7, EXT2, LRP5	607	307	13528	2.46823	0.00797425	0.00199955	0.00514006
SP_PIR_KEYWORDS	Transcription	129	1.60448	3.67056e-06	EIF2C1, HOXD1, CNOT7, FLI1, FOXF1, TADA2A, C11ORF30, RXRG, MED11, ZNF503, VAX1, ELL3, ZNF233, ZNF193, UHRF1, RBPMS, NME2, KDM2B, PTRF, HES3, JUN, TGIF1, DEAF1, ZNF613, CAMTA1, TSHZ2, ZNF79, ONECUT1, MYT1, SRF, ZNF331, NR2C1, ZNF846, T, HOXA1, HOXA2, ZNF227, HOXA3, HOXA4, HOXA5, LYL1, HOXA7, LHX5, HELLS, ZNF527, KLF6, TAF4, TAF5, ZNF620, KLF16, ESRRG, NR4A3, FOXP1, FOXP2, HDAC4, HOXB1, EBF4, SMARC…	807	2071	19235	1.48466	0.00185925	0.000310115	0.00529596
GOTERM_BP_FAT	GO:0006357~regulation of transcription from RNA polymerase II promoter	60	0.746269	6.33161e-06	EVX1, FOXK1, PPARG, ZEB1, PAX2, CNOT7, MEN1, POU4F3, NR2F2, ALX4, IHH, EGR2, OTX1, SIX3, RXRG, MED11, VAX1, ELL3, SCAP, CIAO1, IFNAR2, UHRF1, JUN, HES3, TGIF1, CUX1, ZMYND11, ONECUT1, ABLIM3, PRDM16, SRF, NR2C1, T, HOXA1, SORBS3, HOXA2, HAND1, MAP3K1, HOXA7, TLX1, SIM2, ZBTB7B, KLF6, TAF4, LMX1B, JARID2, TRIM27, KLF16, SKI, NR4A3, VSX2, FOXP1, FOXP2, HDAC4, HOXB1, SMARCC1, IRF1, RBM14, BMP7, ZFHX3	607	727	13528	1.83934	0.0174542	0.00351546	0.0113043
GOTERM_BP_FAT	GO:0048706~embryonic skeletal system development	15	0.186567	6.94717e-06	TBX15, HOXD1, PRRX2, ZEB1, MEN1, HOXA2, HOXB1, HOXA3, HOXA4, HOXA5, PAX7, HOXA7, GNAS, COL1A1, ALX4	607	77	13528	4.34156	0.0191347	0.00321485	0.0124032
GOTERM_BP_FAT	GO:0048562~embryonic organ morphogenesis	20	0.248756	7.19036e-06	TBX15, OTX1, ZEB1, GJB6, NR4A3, PRRX2, PAX2, MEN1, HOXA1, HOXA2, HOXB1, HOXA3, HOXA4, HOXA5, HLX, HOXA7, POU4F3, GNAS, BMP7, ALX4	607	133	13528	3.35138	0.0197979	0.00285256	0.0128374
GOTERM_BP_FAT	GO:0048568~embryonic organ development	23	0.28607	8.77141e-06	TBX15, OTX1, ZEB1, GJB6, NR4A3, PRRX2, PAX2, MEN1, T, HOXA1, HOXB1, HOXA2, HOXA3, HOXA4, HAND1, HOXA5, HLX, FOXF1, HOXA7, POU4F3, GNAS, BMP7, ALX4	607	172	13528	2.98019	0.0240983	0.00304453	0.0156599
GOTERM_BP_FAT	GO:0007389~pattern specification process	30	0.373134	9.39149e-06	EVX1, ZEB2, ZEB1, ZBTB16, T, HOXA1, HOXA2, HOXA3, HOXA4, HOXA5, PAX7, FOXF1, HOXA7, ALX4, NR2F2, LFNG, PITX2, IHH, SIM2, EGR2, LMX1B, OTX1, SIX3, ATM, HOXB1, HES3, NOTCH4, TGIF1, BMP7, LRP5	607	267	13528	2.50412	0.0257797	0.00289778	0.0167669
GOTERM_MF_FAT	GO:0003677~DNA binding	150	1.86567	9.66141e-06	XRCC5, XRCC4, RBM5, RBM6, HOXD1, CNOT7, FLI1, FOXF1, BAHCC1, PITX2, TADA2A, NEIL2, SIX3, RXRG, LIG4, VAX1, ZNF233, ZNF193, UHRF1, NME2, KDM2B, JUN, FBXO18, HES3, TGIF1, DEAF1, ZNF613, TSHZ2, ZNF79, ONECUT1, TNRC18, MYT1, SRF, ZNF331, NR2C1, ZNF846, T, HOXA1, HOXA2, MEIS3, ZNF227, HOXA3, HOXA4, HOXA5, LYL1, CENPC1, HOXA7, HIST1H4F, LHX5, HELLS, ZNF527, KLF6, TAF4, TAF5, ZNF620, KLF16, ESRRG, NR4A3…	601	2331	12983	1.39011	0.00819778	0.00205577	0.0149519
GOTERM_BP_FAT	GO:0045892~negative regulation of transcription, DNA-dependent	36	0.447761	1.06883e-05	ZMYND11, SBNO2, FOXK1, PPARG, ZBTB16, ZEB1, PRDM16, PAX2, DAXX, NR2C1, MEN1, SORBS3, HOXA2, HAND1, HOXA7, NR2F2, HELLS, SIM2, JARID2, ARID5B, SIX3, SIRT4, TRIM27, UBE2I, SKI, VAX1, FOXP1, FOXP2, HDAC4, HES3, TGIF1, CUX2, CUX1, RASD1, ZFHX3, DNAJB6	607	356	13528	2.25371	0.029287	0.00296803	0.019082
GOTERM_BP_FAT	GO:0021545~cranial nerve development	8	0.0995025	1.09955e-05	HOXA1, HOXB1, SLC1A3, EGR2, HOXA3, ERBB3, HES3, POU4F3	607	19	13528	9.38386	0.0301158	0.00277602	0.0196303
GOTERM_BP_FAT	GO:0051253~negative regulation of RNA metabolic process	36	0.447761	1.53837e-05	ZMYND11, SBNO2, FOXK1, PPARG, ZBTB16, ZEB1, PRDM16, PAX2, DAXX, NR2C1, MEN1, SORBS3, HOXA2, HAND1, HOXA7, NR2F2, HELLS, SIM2, JARID2, ARID5B, SIX3, SIRT4, TRIM27, UBE2I, SKI, VAX1, FOXP1, FOXP2, HDAC4, HES3, TGIF1, CUX2, CUX1, RASD1, ZFHX3, DNAJB6	607	362	13528	2.21635	0.0418801	0.00355885	0.0274636
GOTERM_BP_FAT	GO:0045935~positive regulation of nucleobase, nucleoside, nucleotide and nucleic acid metabolic process	52	0.646766	2.24321e-05	ACVRL1, FOXK1, EVX1, INS-IGF2, PPARG, TNFSF13, ZEB1, PAX2, CNOT7, MEN1, FOXF1, SHC1, ALX4, NR2F2, PSMD9, IHH, EGR2, SIX3, RXRG, ELL3, SCAP, TAF11, JUN, HES3, ABLIM3, PRDM16, SRF, T, HOXA1, HOXA2, HAND1, MAP3K1, HOXA7, TLX1, ZBTB7B, KLF6, PTPRC, LMX1B, MAP2K3, ESRRG, NR4A3, VSX2, HDAC4, HOXB1, GTF2F1, EBF2, SMARCC1, NOTCH4, IRF1, HIVEP3, BMP7, RBM14	607	624	13528	1.85722	0.0604783	0.0047873	0.0400443
GOTERM_BP_FAT	GO:0045941~positive regulation of transcription	48	0.597015	2.93718e-05	ACVRL1, EVX1, FOXK1, ABLIM3, PPARG, ZEB1, PRDM16, PAX2, CNOT7, SRF, MEN1, T, HOXA1, HOXA2, HAND1, FOXF1, MAP3K1, HOXA7, NR2F2, ALX4, TLX1, IHH, PSMD9, ZBTB7B, KLF6, EGR2, LMX1B, MAP2K3, SIX3, ESRRG, RXRG, NR4A3, VSX2, ELL3, SCAP, TAF11, HDAC4, HOXB1, JUN, GTF2F1, SMARCC1, HES3, EBF2, NOTCH4, HIVEP3, IRF1, RBM14, BMP7	607	564	13528	1.89674	0.078437	0.0058176	0.0524295
UP_SEQ_FEATURE	short sequence motif:Antp-type hexapeptide	8	0.0995025	3.10644e-05	HOXA1, HOXB1, HOXA2, HOXA3, HOXA4, HOXA5, HOXA7, HOXD1	806	23	19113	8.24814	0.0710942	0.0362024	0.0544644
GOTERM_BP_FAT	GO:0048704~embryonic skeletal system morphogenesis	12	0.149254	3.74741e-05	MEN1, HOXB1, HOXA2, TBX15, HOXA3, HOXA4, HOXA5, HOXA7, GNAS, PRRX2, ZEB1, ALX4	607	57	13528	4.69193	0.0989706	0.00692375	0.0668878
GOTERM_BP_FAT	GO:0006350~transcription	131	1.62935	4.72269e-05	EIF2C1, HOXD1, CNOT7, FLI1, FOXF1, TADA2A, C11ORF30, RXRG, MED11, ZNF503, VAX1, ELL3, ZNF233, ZNF193, UHRF1, NME2, KDM2B, PTRF, JUN, HES3, TGIF1, DEAF1, ZNF613, CAMTA1, TSHZ2, ZNF79, ONECUT1, MYT1, SRF, ZNF331, NR2C1, ZNF846, T, HOXA1, HOXA2, ZNF227, HOXA3, HOXA4, HOXA5, LYL1, HOXA7, LHX5, HELLS, ZNF527, KLF6, TAF4, TAF5, ZNF620, KLF16, ESRRG, NR4A3, FOXP1, FOXP2, HDAC4, HOXB1, EBF4, SMARCC1, EBF…	607	2101	13528	1.3896	0.123081	0.00817521	0.0842886
GOTERM_BP_FAT	GO:0045893~positive regulation of transcription, DNA-dependent	42	0.522388	4.74364e-05	EVX1, FOXK1, ABLIM3, PPARG, ZEB1, PRDM16, PAX2, CNOT7, SRF, MEN1, T, HOXA1, HOXA2, HAND1, FOXF1, MAP3K1, HOXA7, NR2F2, ALX4, TLX1, IHH, ZBTB7B, KLF6, EGR2, LMX1B, MAP2K3, SIX3, ESRRG, RXRG, NR4A3, VSX2, ELL3, SCAP, HDAC4, HOXB1, JUN, HES3, SMARCC1, NOTCH4, IRF1, RBM14, BMP7	607	477	13528	1.96235	0.123592	0.00773018	0.0846624
GOTERM_BP_FAT	GO:0051173~positive regulation of nitrogen compound metabolic process	52	0.646766	5.19885e-05	ACVRL1, FOXK1, EVX1, INS-IGF2, PPARG, TNFSF13, ZEB1, PAX2, CNOT7, MEN1, FOXF1, SHC1, ALX4, NR2F2, PSMD9, IHH, EGR2, SIX3, RXRG, ELL3, SCAP, TAF11, JUN, HES3, ABLIM3, PRDM16, SRF, T, HOXA1, HOXA2, HAND1, MAP3K1, HOXA7, TLX1, ZBTB7B, KLF6, PTPRC, LMX1B, MAP2K3, ESRRG, NR4A3, VSX2, HDAC4, HOXB1, GTF2F1, EBF2, SMARCC1, NOTCH4, IRF1, HIVEP3, BMP7, RBM14	607	644	13528	1.79954	0.134617	0.00800025	0.0927832
GOTERM_BP_FAT	GO:0051254~positive regulation of RNA metabolic process	42	0.522388	5.75063e-05	EVX1, FOXK1, ABLIM3, PPARG, ZEB1, PRDM16, PAX2, CNOT7, SRF, MEN1, T, HOXA1, HOXA2, HAND1, FOXF1, MAP3K1, HOXA7, NR2F2, ALX4, TLX1, IHH, ZBTB7B, KLF6, EGR2, LMX1B, MAP2K3, SIX3, ESRRG, RXRG, NR4A3, VSX2, ELL3, SCAP, HDAC4, HOXB1, JUN, HES3, SMARCC1, NOTCH4, IRF1, RBM14, BMP7	607	481	13528	1.94603	0.147796	0.00838202	0.102626
INTERPRO	IPR001827:Homeobox protein, antennapedia type, conserved site	8	0.0995025	5.96543e-05	HOXA1, HOXB1, HOXA2, HOXA3, HOXA4, HOXA5, HOXA7, HOXD1	742	24	16659	7.48383	0.0715253	0.018382	0.0968292
GOTERM_BP_FAT	GO:0010628~positive regulation of gene expression	48	0.597015	6.16616e-05	ACVRL1, EVX1, FOXK1, ABLIM3, PPARG, ZEB1, PRDM16, PAX2, CNOT7, SRF, MEN1, T, HOXA1, HOXA2, HAND1, FOXF1, MAP3K1, HOXA7, NR2F2, ALX4, TLX1, IHH, PSMD9, ZBTB7B, KLF6, EGR2, LMX1B, MAP2K3, SIX3, ESRRG, RXRG, NR4A3, VSX2, ELL3, SCAP, TAF11, HDAC4, HOXB1, JUN, GTF2F1, SMARCC1, HES3, EBF2, NOTCH4, HIVEP3, IRF1, RBM14, BMP7	607	581	13528	1.84124	0.157588	0.00853766	0.110038
GOTERM_BP_FAT	GO:0003002~regionalization	23	0.28607	7.32261e-05	EGR2, EVX1, LMX1B, OTX1, SIX3, ZEB2, ZBTB16, ATM, T, HOXA1, HOXB1, HOXA2, HOXA3, HOXA4, HOXA5, PAX7, HES3, HOXA7, TGIF1, NR2F2, ALX4, LFNG, LRP5	607	197	13528	2.602	0.184252	0.00965071	0.130662
SP_PIR_KEYWORDS	alternative splicing	367	4.56468	7.73628e-05	XRCC4, CTHRC1, ADORA3, LTBP3, RUSC1, DZIP1, PPP2R5C, VPS53, CCDC146, GGT1, PRKG1, MOG, SSR1, FLI1, MAP3K9, C15ORF52, FAM40B, RAPGEF4, SMOX, STAM, SCD5, PITX2, RNF220, PTPRF, C11ORF30, PTPRS, ZNF503, SCYL3, SSPN, KIAA1530, C10ORF4, VASH1, RPTOR, GRB10, NME2, PITPNM3, ACAP3, PTRF, BACE1, PGM1, RYR1, TGIF1, LRCH3, FCHSD1, EXT2, C12ORF56, ADD1, DEAF1, ZNF613, LPPR5, PPP2R3A, TNRC18, C3ORF17, ERBB3, C…	807	7488	19235	1.1682	0.0384651	0.00558782	0.111565
GOTERM_BP_FAT	GO:0021675~nerve development	8	0.0995025	8.29216e-05	HOXA1, HOXB1, SLC1A3, EGR2, HOXA3, ERBB3, HES3, POU4F3	607	25	13528	7.13173	0.205955	0.0104277	0.147951
GOTERM_BP_FAT	GO:0016481~negative regulation of transcription	40	0.497512	9.31908e-05	ZMYND11, SBNO2, FOXK1, PPARG, ZEB2, ZBTB16, ZEB1, PRDM16, PAX2, DAXX, NR2C1, MEN1, HOXA2, SORBS3, HAND1, HOXA7, NR2F2, HELLS, SIM2, JARID2, ARID5B, SIX3, SIRT4, TRIM27, UBE2I, SKI, VAX1, FOXP1, FOXP2, HDAC4, HES3, UBA3, TGIF1, ERN2, CUX2, COMMD7, CUX1, RASD1, ZFHX3, DNAJB6	607	459	13528	1.94219	0.228313	0.0112053	0.166259
SP_PIR_KEYWORDS	DNA binding	31	0.385572	0.000105611	XRCC5, CREM, PPARG, ZEB1, HOXD1, SRF, HOXA1, FLI1, HOXA4, HOXA5, LYL1, PAX7, HLX, CENPC1, HOXA7, HIST1H4F, NR2F2, ZNF266, OTX1, TRIM27, HNRNPA1, HOXB1, JUN, GTF2F1, EIF2S2, IRF1, ZNF460, NHLH2, HIVEP2, HIST1H3E, ZFHX3	807	340	19235	2.17321	0.0521392	0.0066711	0.152273
GOTERM_BP_FAT	GO:0010605~negative regulation of macromolecule metabolic process	56	0.696517	0.000116268	EIF2C1, FOXK1, INS-IGF2, PPARG, ZEB2, ZEB1, PAX2, DAXX, MEN1, PIWIL1, NR2F2, PSMD9, ARID5B, SIX3, UBE2I, VAX1, UBE2C, PSME2, JUN, HES3, TGIF1, ERN2, CUX2, COMMD7, CUX1, RASD1, PRKCZ, ZMYND11, SBNO2, ZBTB16, PRDM16, NR2C1, IRAK3, SORBS3, HOXA2, PSMB6, HAND1, HOXA7, FBXO5, BUB3, HELLS, SIM2, PTPRC, PAIP2, JARID2, SIRT4, TRIM27, SKI, FOXP1, FOXP2, HDAC4, TSC1, UBA3, ZFHX3, IGFBP3, DNAJB6	607	734	13528	1.70034	0.276288	0.013383	0.207391
SP_PIR_KEYWORDS	zinc-finger	104	1.29353	0.000122461	DZIP1, RBM5, RNF214, HMHA1, BRPF3, RNF220, NEIL2, RXRG, ZNF503, NUPL2, ZNF193, ZNF233, UHRF1, KDM2B, TRIM36, ACAP3, EIF2S2, DEAF1, ZNF613, TSHZ2, ZNF79, AGFG2, MYT1, TRIM71, ZNF331, ZNF846, TRIML1, NR2C1, ADAP1, ARIH2, ZNF227, RNF165, FBXO5, UNKL, ZNF527, ZNF622, KLF6, ZNF620, ESRRG, KLF16, NR4A3, FOXP1, FOXP2, CDKN1A, PDZD8, EBF4, EBF2, ZIC4, HIVEP3, HIVEP2, ZFHX3, RERE, ZNF518B, ZNF532, PPARG, …	807	1718	19235	1.44288	0.0602032	0.00687533	0.176549
GOTERM_BP_FAT	GO:0045944~positive regulation of transcription from RNA polymerase II promoter	34	0.422886	0.000136926	EVX1, ABLIM3, PPARG, ZEB1, PAX2, CNOT7, SRF, MEN1, T, HOXA1, HOXA2, HAND1, MAP3K1, HOXA7, ALX4, TLX1, IHH, ZBTB7B, KLF6, EGR2, LMX1B, SIX3, RXRG, NR4A3, VSX2, ELL3, SCAP, HDAC4, HOXB1, JUN, HES3, IRF1, RBM14, BMP7	607	371	13528	2.04244	0.316698	0.0151173	0.244196
UP_SEQ_FEATURE	splice variant	365	4.5398	0.000142736	XRCC4, CTHRC1, ADORA3, LTBP3, RUSC1, DZIP1, PPP2R5C, VPS53, CCDC146, GGT1, PRKG1, MOG, SSR1, FLI1, MAP3K9, C15ORF52, FAM40B, RAPGEF4, SMOX, STAM, SCD5, PITX2, RNF220, PTPRF, C11ORF30, PTPRS, ZNF503, SCYL3, SSPN, KIAA1530, C10ORF4, VASH1, RPTOR, GRB10, NME2, PITPNM3, ACAP3, PTRF, BACE1, PGM1, RYR1, TGIF1, LRCH3, FCHSD1, EXT2, C12ORF56, ADD1, DEAF1, ZNF613, LPPR5, PPP2R3A, TNRC18, C3ORF17, ERBB3, C…	806	7458	19113	1.16055	0.287432	0.106814	0.250026
GOTERM_BP_FAT	GO:0010557~positive regulation of macromolecule biosynthetic process	51	0.634328	0.000147779	ACVRL1, FOXK1, EVX1, INS-IGF2, PPARG, ZEB1, CNOT7, PAX2, MEN1, FOXF1, SHC1, ALX4, NR2F2, PSMD9, IHH, EGR2, SIX3, RXRG, ELL3, IRS1, SCAP, TAF11, HES3, JUN, ABLIM3, PRDM16, SRF, HOXA1, T, HOXA2, HAND1, MAP3K1, HOXA7, TLX1, ZBTB7B, KLF6, LMX1B, MAP2K3, ESRRG, NR4A3, VSX2, HDAC4, HOXB1, EBF2, SMARCC1, GTF2F1, NOTCH4, IRF1, HIVEP3, BMP7, RBM14	607	654	13528	1.73795	0.337016	0.0156836	0.263528
GOTERM_BP_FAT	GO:0010629~negative regulation of gene expression	42	0.522388	0.000159057	ZMYND11, SBNO2, EIF2C1, FOXK1, PPARG, ZEB2, ZBTB16, ZEB1, PRDM16, PAX2, DAXX, NR2C1, MEN1, HOXA2, SORBS3, HAND1, HOXA7, PIWIL1, NR2F2, HELLS, SIM2, JARID2, ARID5B, SIX3, SIRT4, TRIM27, UBE2I, SKI, VAX1, FOXP1, FOXP2, HDAC4, HES3, UBA3, TGIF1, ERN2, CUX2, COMMD7, CUX1, RASD1, ZFHX3, DNAJB6	607	504	13528	1.85722	0.357489	0.0162507	0.283611
GOTERM_BP_FAT	GO:0009952~anterior/posterior pattern formation	18	0.223881	0.000172785	OTX1, SIX3, ZEB2, ZBTB16, ATM, T, HOXA1, HOXA2, HOXB1, HOXA3, HOXA4, HOXA5, HES3, HOXA7, NR2F2, ALX4, LFNG, LRP5	607	140	13528	2.86543	0.381561	0.0170163	0.308054
GOTERM_BP_FAT	GO:0009792~embryonic development ending in birth or egg hatching	31	0.385572	0.000230635	XRCC4, ACVRL1, EVX1, ZEB2, ZEB1, PRRX2, HOXD1, SRF, MEN1, T, HOXA2, HOXA3, HOXA4, HAND1, HOXA5, PAX7, FOXF1, HOXA7, ALX4, APBA1, TBX15, LMX1B, LIG4, ATM, HOXB1, TSC1, HES3, TGIF1, GNAS, COL1A1, ADD1	607	334	13528	2.06852	0.473482	0.0218768	0.410993
GOTERM_BP_FAT	GO:0007423~sensory organ development	24	0.298507	0.000249016	CRYAA, LMX1B, ERBB3, OTX1, SIX3, PRKCI, VAX1, ZEB1, GJB6, NR4A3, PRRX2, VSX2, PAX2, VSX1, SLC9A3R2, FOXP2, HOXA1, HOXA2, PVRL1, MAP3K1, POU4F3, TGIF1, CUX1, BMP7	607	229	13528	2.33572	0.499726	0.0228222	0.443679
SP_PIR_KEYWORDS	phosphoprotein	353	4.39055	0.000255741	XRCC5, XRCC4, KIFC1, ADORA3, PTGS2, RUSC1, PPP2R5C, PGAM1, VPS53, AURKA, PRKG1, RNF214, SSR1, HMHA1, ACBD3, FLI1, BRPF3, MAP3K9, ILK, C15ORF52, TMUB1, RAPGEF4, STAM, BAHCC1, GRID1, RNF220, PTPRF, STC2, CRYAA, C11ORF30, SIPA1L3, ZNF503, SCYL3, LIG4, FAM104A, CYP2E1, KIAA1530, C10ORF4, RPTOR, GRB10, GLUL, NME2, UHRF1, PITPNM3, PTRF, JUN, EIF2S2, PGM1, RYR1, TUBA4A, TGFBRAP1, LRCH3, FCHSD1, ADD1, DE…	807	7263	19235	1.15845	0.121621	0.012884	0.368365
SP_PIR_KEYWORDS	disease mutation	96	1.19403	0.000268847	PDP1, FGF14, RBM6, DYSF, ROBO1, PITX2, CRYAA, MYH2, SIX3, LIG4, IRS1, POR, NME2, GLUL, PLCE1, PITPNM3, RYR1, TGIF1, CARTPT, COL1A1, EXT2, DEAF1, STK11, KCNA1, CACNB2, RRM2B, HOXA2, GALC, ALDH4A1, LFNG, TRPC6, MAP2K3, HBA2, HBA1, REEP1, ANKH, ATM, FOXP2, TSC1, ATP2A1, CACNA1H, MERTK, SLC46A1, NDUFAF4, KYNU, FGF8, ACVRL1, OPCML, INS-IGF2, PHKB, PPARG, ZEB2, PAX2, GJA3, MEN1, SLC1A3, SLC22A4, POU4F3…	807	1591	19235	1.4382	0.12744	0.0123166	0.387208
GOTERM_BP_FAT	GO:0045596~negative regulation of cell differentiation	23	0.28607	0.000280019	PPARG, SKI, VAX1, ZEB1, LIG4, ZBTB16, PRDM16, RUFY3, MEN1, HDAC4, NME2, CCND1, HOXA2, HLX, NOTCH4, HOXA7, HIST1H4F, CARTPT, CNTN4, BMP7, ZFHX3, USH2A, IHH	607	216	13528	2.37312	0.541063	0.024811	0.498788
GOTERM_BP_FAT	GO:0044093~positive regulation of molecular function	46	0.572139	0.000286402	OPRM1, PRKCZ, XRCC4, CCK, ADORA3, INS-IGF2, ADCY8, PTPLAD1, GNG13, LPAR3, MAP4K1, ZEB2, DAXX, ADCYAP1, MEN1, ADRB3, IRAK3, PSMB6, CASP9, MAP3K9, MAP3K1, ILK, FBXO5, SHC1, PSMD9, PTPRC, PTGER3, MAP2K3, SKI, DGKH, UBE2C, NTSR2, IRS1, HDAC4, NME2, CCND1, PLCE1, LRP1, TSC1, PSME2, PRKAR1B, LCK, CARTPT, GNAS, TSHR, ADD1	607	586	13528	1.74946	0.54914	0.0245864	0.51013
GOTERM_CC_FAT	GO:0005792~microsome	23	0.28607	0.000291236	PRKCZ, PTGS2, SEC11C, PTPRF, CYP4F22, CYP2E1, LMAN1, IRS1, POR, ITPR2, SCAP, FDFT1, TAPBP, CYP4X1, NME2, PTRF, PVRL1, TSC1, SH3GLB1, ATP2A1, SNAP23, DDOST, PON3	524	237	12782	2.36727	0.120546	0.120546	0.411195
GOTERM_BP_FAT	GO:0030182~neuron differentiation	37	0.460199	0.000328024	NRP2, CCK, EVX1, OPCML, ERBB3, BRSK2, PRKG1, PAX2, SRF, CDH4, NRCAM, HOXA1, HOXA2, SLC1A3, PVRL1, ROBO1, PAX7, ILK, POU4F3, LHX5, CNTNAP2, UNC5C, TLX1, EGR2, STX3, LMX1B, MDGA2, OTX2, PRKCI, VAX1, VSX2, VSX1, CNTN4, BMP7, CUX1, NTM, GFRA3	607	438	13528	1.88266	0.598435	0.0272693	0.584062
GOTERM_BP_FAT	GO:0009890~negative regulation of biosynthetic process	45	0.559701	0.000336244	ZMYND11, SBNO2, EIF2C1, FOXK1, INS-IGF2, PPARG, ZEB2, ZBTB16, ZEB1, PRDM16, PAX2, DAXX, NR2C1, MEN1, HOXA2, SORBS3, HAND1, HOXA7, NR2F2, HELLS, SIM2, JARID2, PAIP2, ARID5B, SIX3, SIRT4, TRIM27, UBE2I, SKI, VAX1, FOXP1, SCAP, FOXP2, HDAC4, TSC1, HES3, UBA3, TGIF1, ERN2, CUX2, COMMD7, CUX1, RASD1, ZFHX3, DNAJB6	607	573	13528	1.75026	0.607512	0.0271325	0.598655
GOTERM_BP_FAT	GO:0042127~regulation of cell proliferation	57	0.708955	0.000376478	OPRM1, XRCC4, ACVRL1, PTGS2, INS-IGF2, PPARG, RBM5, TNFSF13, PRRX2, ZEB1, SSR1, MEN1, HLX, ILK, SHC1, AGPAT1, IHH, PTPRF, VAX1, LIG4, IRS1, RBBP9, VASH1, CIAO1, NME2, CCND1, JUN, TGIF1, TSHR, PRKCZ, STK11, ERBB3, EGLN3, ZBTB16, T, HOXA3, LHX5, TLX1, COL18A1, TCIRG1, PTPRC, AIMP1, JARID2, BIRC6, SKI, GJB6, VSX2, FOXP1, FOXP2, HDAC4, CDKN1A, TSC1, NOTCH4, BMP7, FABP7, IGFBP3, LRP5	607	787	13528	1.61415	0.649075	0.0294764	0.670063
SP_PIR_KEYWORDS	zinc	124	1.54229	0.000395987	DZIP1, RBM5, RNF214, HMHA1, BRPF3, PGLYRP2, KCND3, RNF220, PDXK, NEIL2, RXRG, ZNF503, NUPL2, ZNF233, ZNF193, UHRF1, KDM2B, TRIM36, ACAP3, EIF2S2, ADAMTS3, DEAF1, ZNF613, TSHZ2, ZNF79, AGFG2, MYT1, TRIM71, ZNF331, ADAP1, NR2C1, ZNF846, TRIML1, ARIH2, ZNF227, RNF165, FBXO5, LHX5, SLC30A2, UNKL, ZNF527, COL18A1, ZNF622, KLF6, C11ORF54, CRIP3, ZNF620, KLF16, ESRRG, NR4A3, FOXP1, FOXP2, PDZD8, CDKN1A,…	807	2189	19235	1.35019	0.181928	0.0165946	0.569836
GOTERM_BP_FAT	GO:0031327~negative regulation of cellular biosynthetic process	44	0.547264	0.000406518	ZMYND11, SBNO2, EIF2C1, FOXK1, INS-IGF2, PPARG, ZEB2, ZBTB16, ZEB1, PRDM16, PAX2, DAXX, NR2C1, MEN1, HOXA2, SORBS3, HAND1, HOXA7, NR2F2, HELLS, SIM2, JARID2, PAIP2, ARID5B, SIX3, SIRT4, TRIM27, UBE2I, SKI, VAX1, FOXP1, FOXP2, HDAC4, TSC1, HES3, UBA3, TGIF1, ERN2, CUX2, COMMD7, CUX1, RASD1, ZFHX3, DNAJB6	607	561	13528	1.74797	0.677211	0.0309218	0.723345
GOTERM_CC_FAT	GO:0042598~vesicular fraction	23	0.28607	0.000435991	PRKCZ, PTGS2, SEC11C, PTPRF, CYP4F22, CYP2E1, LMAN1, IRS1, POR, ITPR2, SCAP, FDFT1, TAPBP, CYP4X1, NME2, PTRF, PVRL1, TSC1, SH3GLB1, ATP2A1, SNAP23, DDOST, PON3	524	244	12782	2.29935	0.174952	0.0916785	0.614989
GOTERM_BP_FAT	GO:0043009~chordate embryonic development	30	0.373134	0.000440424	XRCC4, ACVRL1, ZEB2, ZEB1, PRRX2, HOXD1, SRF, MEN1, T, HOXA2, HOXA3, HOXA4, HAND1, HOXA5, PAX7, FOXF1, HOXA7, ALX4, APBA1, TBX15, LMX1B, LIG4, ATM, HOXB1, TSC1, HES3, TGIF1, GNAS, COL1A1, ADD1	607	331	13528	2.01994	0.706268	0.0325684	0.783452
GOTERM_BP_FAT	GO:0031328~positive regulation of cellular biosynthetic process	51	0.634328	0.00044193	ACVRL1, FOXK1, EVX1, INS-IGF2, PPARG, ZEB1, CNOT7, PAX2, MEN1, FOXF1, SHC1, ALX4, NR2F2, PSMD9, IHH, EGR2, SIX3, RXRG, ELL3, IRS1, SCAP, TAF11, HES3, JUN, ABLIM3, PRDM16, SRF, HOXA1, T, HOXA2, HAND1, MAP3K1, HOXA7, TLX1, ZBTB7B, KLF6, LMX1B, MAP2K3, ESRRG, NR4A3, VSX2, HDAC4, HOXB1, EBF2, SMARCC1, GTF2F1, NOTCH4, IRF1, HIVEP3, BMP7, RBM14	607	685	13528	1.6593	0.707496	0.0318318	0.786121
GOTERM_BP_FAT	GO:0010558~negative regulation of macromolecule biosynthetic process	43	0.534826	0.000457066	ZMYND11, SBNO2, EIF2C1, FOXK1, PPARG, ZEB2, ZBTB16, ZEB1, PRDM16, PAX2, DAXX, NR2C1, MEN1, HOXA2, SORBS3, HAND1, HOXA7, NR2F2, HELLS, SIM2, JARID2, PAIP2, ARID5B, SIX3, SIRT4, TRIM27, UBE2I, SKI, VAX1, FOXP1, FOXP2, HDAC4, TSC1, HES3, UBA3, TGIF1, ERN2, CUX2, COMMD7, CUX1, RASD1, ZFHX3, DNAJB6	607	547	13528	1.75197	0.719558	0.0320741	0.812942
GOTERM_BP_FAT	GO:0048705~skeletal system morphogenesis	15	0.186567	0.000470235	TBX15, ARID5B, PRRX2, ZEB1, MEN1, HOXA2, HOXB1, HOXA3, HOXA4, HOXA5, HOXA7, ACAN, GNAS, COL1A1, ALX4	607	112	13528	2.98482	0.729648	0.0321719	0.836273
GOTERM_BP_FAT	GO:0008284~positive regulation of cell proliferation	35	0.435323	0.00048401	XRCC4, PRKCZ, PTGS2, INS-IGF2, TNFSF13, PRRX2, SSR1, T, HOXA3, HLX, ILK, LHX5, SHC1, TLX1, IHH, AGPAT1, TCIRG1, COL18A1, PTPRC, BIRC6, LIG4, VSX2, IRS1, FOXP1, FOXP2, CIAO1, HDAC4, NME2, CDKN1A, CCND1, JUN, NOTCH4, TGIF1, TSHR, LRP5	607	414	13528	1.88414	0.739814	0.0323047	0.860669
SP_PIR_KEYWORDS	metal-binding	160	1.99005	0.00051014	PDP1, PTGS2, ADCY8, DZIP1, RBM5, NT5DC3, RNF214, HMHA1, BRPF3, PGLYRP2, CTDSP2, SCD5, KCND3, PDXK, RNF220, NEIL2, RXRG, ZNF503, CYP2E1, LIG4, NUPL2, CYP4X1, ISCU, ZNF233, ZNF193, UHRF1, NME2, KDM2B, TRIM36, PITPNM3, ACAP3, EIF2S2, PGM1, ADAMTS3, DEAF1, ZNF613, FRAS1, TSHZ2, ZNF79, AGFG2, STK11, RRM2B, MYT1, TRIM71, ZNF331, ADAP1, NR2C1, ZNF846, TRIML1, ARIH2, ZNF227, RNF165, FBXO5, LHX5, UNKL, ZN…	807	2972	19235	1.28319	0.227951	0.0197038	0.733544
UP_SEQ_FEATURE	compositionally biased region:Pro-rich	63	0.783582	0.000536589	XRCC5, FBRSL1, FOXK1, TTC9B, PGAM1, RNF214, CBFA2T3, WBP2, SEZ6L2, ACBD3, KLHL29, RAD21, MAP3K9, HLX, BAHCC1, SHC1, ZYX, ZCCHC8, FMNL1, RBM42, ARHGEF18, CPXM2, IRS1, KDM2B, RAB11FIP3, FOXD4L1, HES3, FHOD3, RYR1, C1QL3, GNAS, FCHSD1, DEAF1, COBL, SBNO2, PPP2R3A, TNRC18, AGFG2, ZBTB9, BRSK2, FAM59B, CBLL1, PRDM16, HOXA3, GRID2IP, LMTK3, C16ORF7, THAP1, FOXD4, APBA1, ZBTB7B, CLEC2L, XKR6, VSX2, SHAN…	806	960	19113	1.55619	0.720347	0.272798	0.936868
GOTERM_BP_FAT	GO:0043085~positive regulation of catalytic activity	41	0.50995	0.000597224	OPRM1, PRKCZ, XRCC4, CCK, ADORA3, INS-IGF2, ADCY8, PTPLAD1, GNG13, LPAR3, MAP4K1, ZEB2, DAXX, ADCYAP1, MEN1, ADRB3, PSMB6, CASP9, MAP3K9, MAP3K1, ILK, FBXO5, SHC1, PSMD9, PTPRC, PTGER3, MAP2K3, DGKH, UBE2C, NTSR2, IRS1, CCND1, PLCE1, LRP1, TSC1, PSME2, PRKAR1B, LCK, CARTPT, GNAS, TSHR	607	520	13528	1.75722	0.810123	0.0387844	1.06098
GOTERM_BP_FAT	GO:0009891~positive regulation of biosynthetic process	51	0.634328	0.000610199	ACVRL1, FOXK1, EVX1, INS-IGF2, PPARG, ZEB1, CNOT7, PAX2, MEN1, FOXF1, SHC1, ALX4, NR2F2, PSMD9, IHH, EGR2, SIX3, RXRG, ELL3, IRS1, SCAP, TAF11, HES3, JUN, ABLIM3, PRDM16, SRF, HOXA1, T, HOXA2, HAND1, MAP3K1, HOXA7, TLX1, ZBTB7B, KLF6, LMX1B, MAP2K3, ESRRG, NR4A3, VSX2, HDAC4, HOXB1, EBF2, SMARCC1, GTF2F1, NOTCH4, IRF1, HIVEP3, BMP7, RBM14	607	695	13528	1.63542	0.816856	0.0387073	1.08391
GOTERM_BP_FAT	GO:0045597~positive regulation of cell differentiation	23	0.28607	0.000620366	XRCC5, XRCC4, PTPRC, PTPRF, INS-IGF2, PPARG, LIG4, SRF, CDH4, NRCAM, MEN1, NME2, ROBO1, JUN, HLX, ILK, TGIF1, GNAS, BMP7, IGFBP3, ZFHX3, FNDC3B, IHH	607	229	13528	2.2384	0.821964	0.0384629	1.10187
SP_PIR_KEYWORDS	alternative promoter usage	9	0.11194	0.000676291	COL18A1, NRXN2, CREM, RAPGEF4, GGT1, SHC1, PRDM16, TJP2, ST5	807	47	19235	4.56419	0.290359	0.024202	0.971372
GOTERM_BP_FAT	GO:0045934~negative regulation of nucleobase, nucleoside, nucleotide and nucleic acid metabolic process	40	0.497512	0.000838638	ZMYND11, SBNO2, FOXK1, PPARG, ZEB2, ZBTB16, ZEB1, PRDM16, PAX2, DAXX, NR2C1, MEN1, HOXA2, SORBS3, HAND1, HOXA7, NR2F2, HELLS, SIM2, JARID2, ARID5B, SIX3, SIRT4, TRIM27, UBE2I, SKI, VAX1, FOXP1, FOXP2, HDAC4, HES3, UBA3, TGIF1, ERN2, CUX2, COMMD7, CUX1, RASD1, ZFHX3, DNAJB6	607	512	13528	1.74114	0.903018	0.0505283	1.48683
GOTERM_BP_FAT	GO:0060284~regulation of cell development	21	0.261194	0.000900579	XRCC5, XRCC4, PTPRF, INS-IGF2, PPARG, VAX1, LIG4, CDH4, RUFY3, TTL, NRCAM, HDAC4, HOXA2, ROBO1, HES3, ILK, TGIF1, CNTN4, BMP7, IGFBP3, ZFHX3	607	205	13528	2.28302	0.918377	0.0530135	1.59581
GOTERM_BP_FAT	GO:0009968~negative regulation of signal transduction	22	0.273632	0.000952356	PTPRC, PRKCZ, ONECUT1, PTPRF, ERBB3, SIX3, SKI, PRDM16, IRS1, RGS9BP, MEN1, IRAK3, ADRB3, GRB10, CCND1, DKK1, LRP1, TSC1, TGIF1, DDIT4L, IGFBP3, IHH	607	221	13528	2.21858	0.929332	0.0548181	1.68682
GOTERM_BP_FAT	GO:0007411~axon guidance	14	0.174129	0.000971693	NRP2, HOXA1, HOXA2, EGR2, PVRL1, ROBO1, OTX2, POU4F3, CNTN4, VAX1, UNC5C, BMP7, CDH4, GFRA3	607	107	13528	2.91601	0.933035	0.0547679	1.72079
GOTERM_BP_FAT	GO:0010604~positive regulation of macromolecule metabolic process	59	0.733831	0.00103463	ACVRL1, EVX1, FOXK1, INS-IGF2, PPARG, TNFSF13, ZEB1, PAX2, CNOT7, MEN1, FOXF1, SHC1, NR2F2, ALX4, PSMD9, IHH, EGR2, SIX3, RXRG, ELL3, UBE2C, IRS1, SCAP, TAF11, CCND1, PSME2, JUN, HES3, CCK, ABLIM3, PRDM16, SRF, T, HOXA1, HOXA2, PSMB6, HAND1, MAP3K1, HOXA7, FBXO5, TLX1, ZBTB7B, KLF6, PTPRC, LMX1B, MAP2K3, ESRRG, NR4A3, VSX2, HDAC4, HOXB1, GTF2F1, EBF2, SMARCC1, NOTCH4, HIVEP3, IRF1, RBM14, BMP7	607	857	13528	1.53432	0.943797	0.0570584	1.83128
GOTERM_BP_FAT	GO:0051172~negative regulation of nitrogen compound metabolic process	40	0.497512	0.00108121	ZMYND11, SBNO2, FOXK1, PPARG, ZEB2, ZBTB16, ZEB1, PRDM16, PAX2, DAXX, NR2C1, MEN1, HOXA2, SORBS3, HAND1, HOXA7, NR2F2, HELLS, SIM2, JARID2, ARID5B, SIX3, SIRT4, TRIM27, UBE2I, SKI, VAX1, FOXP1, FOXP2, HDAC4, HES3, UBA3, TGIF1, ERN2, CUX2, COMMD7, CUX1, RASD1, ZFHX3, DNAJB6	607	519	13528	1.71766	0.950632	0.0583948	1.91297
GOTERM_BP_FAT	GO:0001501~skeletal system development	28	0.348259	0.00115198	PTGS2, LTBP3, INS-IGF2, ZEB1, ZBTB16, PRRX2, HOXD1, MEN1, HOXA2, HOXA3, HOXA4, HOXA5, PAX7, HOXA7, ACAN, ALX4, IHH, TBX15, ARID5B, ANKH, SHOX2, HDAC4, HOXB1, GNAS, COL1A1, BMP7, EXT2, IGFBP3	607	319	13528	1.9562	0.959462	0.0609185	2.03698
UP_SEQ_FEATURE	domain:Fibronectin type-III 2	15	0.186567	0.0011709	PTPRC, IGDCC3, TNXB, PTPRF, PTPRS, NRCAM, C4ORF31, COL7A1, UMODL1, ROBO1, CNTN4, MERTK, USH2A, FNDC3B, CHL1	806	130	19113	2.73616	0.938045	0.426656	2.03368
GOTERM_BP_FAT	GO:0048483~autonomic nervous system development	6	0.0746269	0.00122182	HOXA1, HOXB1, EGR2, HES3, HLX, GFRA3	607	19	13528	7.03789	0.966626	0.0632922	2.15921
GOTERM_CC_FAT	GO:0044459~plasma membrane part	118	1.46766	0.00124036	GNA14, MICB, ADORA3, PTGS2, TSPAN4, AQP5, LPAR3, TNFSF13, NRCAM, ACBD3, DYSF, ST3GAL5, ROBO1, ILK, STAM, GRID1, KCND3, PTPRF, PTPRN2, MYH2, PTPRS, LIG4, NUPL2, SSPN, IRS1, NTSR2, CBLN3, PTRF, BACE1, RYR1, KIR2DL1, NEU3, ADD1, FRAS1, ERBB3, ITGAE, KCNA1, CACNB2, ADRB3, GAD2, PVRL1, GRID2IP, IFT140, SLC6A17, CD63, SHANK2, ANKH, MUC4, LAMP1, SYNE2, EPS8, NOTCH4, CACNA1H, MERTK, SLC46A1, OPRM1, ACVRL…	524	2203	12782	1.30658	0.421513	0.166771	1.74038
UP_SEQ_FEATURE	domain:Fibronectin type-III 1	15	0.186567	0.00126146	PTPRC, IGDCC3, TNXB, PTPRF, PTPRS, NRCAM, C4ORF31, COL7A1, UMODL1, ROBO1, CNTN4, MERTK, USH2A, FNDC3B, CHL1	806	131	19113	2.71527	0.950043	0.393124	2.18933
UP_SEQ_FEATURE	zinc finger region:C2H2-type 7; atypical	4	0.0497512	0.00135301	ZEB2, ZEB1, PRDM16, ZFHX3	806	6	19113	15.8089	0.959813	0.368195	2.34645
GOTERM_BP_FAT	GO:0048666~neuron development	29	0.360697	0.00136449	NRP2, CCK, OPCML, ERBB3, PRKG1, PAX2, SRF, CDH4, NRCAM, HOXA1, HOXA2, SLC1A3, PVRL1, ROBO1, ILK, POU4F3, CNTNAP2, UNC5C, EGR2, STX3, LMX1B, OTX2, PRKCI, VAX1, VSX1, CNTN4, BMP7, NTM, GFRA3	607	339	13528	1.90653	0.977567	0.0691395	2.40844
GOTERM_BP_FAT	GO:0000904~cell morphogenesis involved in differentiation	23	0.28607	0.00144494	COL18A1, NRP2, CCK, EGR2, CRYAA, ERBB3, OTX2, VAX1, PAX2, CDH4, NRCAM, HOXA1, HOXA2, SLC1A3, PVRL1, ROBO1, ILK, NOTCH4, POU4F3, CNTN4, UNC5C, BMP7, GFRA3	607	244	13528	2.10079	0.98207	0.0717633	2.54873
GOTERM_MF_FAT	GO:0016564~transcription repressor activity	28	0.348259	0.00154085	SBNO2, FOXK1, PPARG, ZBTB16, ZEB1, PRDM16, DAXX, NR2C1, HAND1, HOXA7, NR2F2, SIM2, JARID2, ARID5B, SIX3, UBE2I, SKI, FOXP1, FOXP2, HDAC4, UBA3, TGIF1, KDM4A, SIAH2, CUX2, CUX1, ZFHX3, DNAJB6	601	316	12983	1.91413	0.731208	0.231076	2.35836
GOTERM_BP_FAT	GO:0051094~positive regulation of developmental process	25	0.310945	0.00161528	XRCC5, XRCC4, INS-IGF2, PPARG, TNFSF13, SRF, CDH4, NRCAM, MEN1, ROBO1, HLX, ILK, RHOB, FNDC3B, IHH, PTPRC, PTPRF, LIG4, NME2, JUN, TGIF1, GNAS, BMP7, IGFBP3, ZFHX3	607	278	13528	2.0042	0.988843	0.0784888	2.8451
GOTERM_BP_FAT	GO:0035239~tube morphogenesis	15	0.186567	0.00164074	ZEB2, NR4A3, PAX2, SRF, LGR4, T, TSC1, HAND1, HOXA5, FOXF1, ILK, NOTCH4, TGIF1, BMP7, IHH	607	127	13528	2.63228	0.989607	0.0783107	2.88933
GOTERM_BP_FAT	GO:0033674~positive regulation of kinase activity	22	0.273632	0.00166663	PTPRC, PRKCZ, CCK, INS-IGF2, ADCY8, PTPLAD1, MAP2K3, LPAR3, MAP4K1, DGKH, ZEB2, IRS1, DAXX, PLCE1, CCND1, LRP1, MAP3K9, PRKAR1B, MAP3K1, ILK, CARTPT, SHC1	607	231	13528	2.12254	0.99033	0.0781582	2.93428
GOTERM_BP_FAT	GO:0048585~negative regulation of response to stimulus	13	0.161692	0.00167549	MEN1, PRKCZ, IRAK3, PTPRC, GRB10, MICB, CCK, PTPRF, INS-IGF2, PPARG, CARTPT, FABP7, IRS1	607	100	13528	2.89727	0.990566	0.0772567	2.94967
GOTERM_BP_FAT	GO:0010648~negative regulation of cell communication	23	0.28607	0.00177848	PTPRC, PRKCZ, ONECUT1, PTGS2, PTPRF, ERBB3, SIX3, SKI, PRDM16, IRS1, RGS9BP, MEN1, IRAK3, ADRB3, GRB10, CCND1, DKK1, LRP1, TSC1, TGIF1, DDIT4L, IGFBP3, IHH	607	248	13528	2.06691	0.992919	0.0804808	3.12828
GOTERM_BP_FAT	GO:0000122~negative regulation of transcription from RNA polymerase II promoter	24	0.298507	0.00197467	ZMYND11, JARID2, PPARG, TRIM27, SKI, VAX1, ZEB1, PRDM16, PAX2, FOXP1, NR2C1, FOXP2, MEN1, HDAC4, SORBS3, HOXA2, HAND1, HES3, HOXA7, TGIF1, CUX1, NR2F2, ZFHX3, SIM2	607	266	13528	2.01083	0.995901	0.087545	3.46765
UP_SEQ_FEATURE	compositionally biased region:Poly-His	9	0.11194	0.00201449	PRDM13, HOXA1, TAF4, DLGAP3, HAND1, ONECUT1, DYRK1A, CACNA1H, NR4A3	806	55	19113	3.88037	0.991664	0.450311	3.47462
UP_SEQ_FEATURE	short sequence motif:OAR	5	0.0621891	0.00222861	SHOX2, PRRX2, VSX2, ALX4, PITX2	806	14	19113	8.46907	0.994992	0.444848	3.83717
UP_SEQ_FEATURE	domain:EGF-like 18	4	0.0497512	0.00229372	EYS, LRP1, TNXB, NOTCH4	806	7	19113	13.5505	0.99571	0.420248	3.94716
UP_SEQ_FEATURE	domain:EGF-like 19	4	0.0497512	0.00229372	EYS, LRP1, TNXB, NOTCH4	806	7	19113	13.5505	0.99571	0.420248	3.94716
GOTERM_BP_FAT	GO:0051960~regulation of nervous system development	19	0.236318	0.00248249	XRCC5, XRCC4, PTPRF, PPARG, VAX1, LIG4, CDH4, RUFY3, TTL, NRCAM, HOXA2, PVRL1, ROBO1, HES3, ILK, TGIF1, LHX5, CNTN4, BMP7	607	192	13528	2.20545	0.999005	0.107133	4.3409
GOTERM_BP_FAT	GO:0045860~positive regulation of protein kinase activity	21	0.261194	0.002486	PTPRC, PRKCZ, CCK, INS-IGF2, ADCY8, PTPLAD1, MAP2K3, LPAR3, MAP4K1, DGKH, ZEB2, DAXX, PLCE1, CCND1, LRP1, MAP3K9, PRKAR1B, MAP3K1, ILK, CARTPT, SHC1	607	223	13528	2.09874	0.999014	0.105641	4.34691
GOTERM_BP_FAT	GO:0051347~positive regulation of transferase activity	22	0.273632	0.00263813	PTPRC, PRKCZ, CCK, INS-IGF2, ADCY8, PTPLAD1, MAP2K3, LPAR3, MAP4K1, DGKH, ZEB2, IRS1, DAXX, PLCE1, CCND1, LRP1, MAP3K9, PRKAR1B, MAP3K1, ILK, CARTPT, SHC1	607	240	13528	2.04294	0.999355	0.110066	4.60702
INTERPRO	IPR003654:Paired-like homeodomain protein, OAR	5	0.0621891	0.00271831	SHOX2, PRRX2, VSX2, ALX4, PITX2	742	14	16659	8.01839	0.966162	0.491981	4.32404
GOTERM_BP_FAT	GO:0021546~rhombomere development	4	0.0497512	0.00273433	HOXA1, HOXB1, HOXA2, EGR2	607	7	13528	12.7352	0.999507	0.112173	4.77118
GOTERM_BP_FAT	GO:0021783~preganglionic parasympathetic nervous system development	4	0.0497512	0.00273433	HOXA1, HOXB1, EGR2, HES3	607	7	13528	12.7352	0.999507	0.112173	4.77118
GOTERM_MF_FAT	GO:0046872~metal ion binding	224	2.78607	0.00283697	PDP1, PTGS2, ADCY8, LTBP3, DZIP1, NELL2, RNF214, SSR1, HMHA1, BRPF3, SCD5, RNF220, TADA2A, RXRG, ZNF503, CYP2E1, LIG4, ZNF233, UHRF1, NME2, PITPNM3, ACAP3, PGM1, EIF2S2, RYR1, ADAMTS3, ADD1, ZNF613, DEAF1, ZNF79, PPP2R3A, CACNB2, KIAA1919, MYT1, ADAP1, TRIML1, ZNF227, ARIH2, FBXO5, LHX5, ZNF622, ZNF527, COL18A1, KLF6, C11ORF54, CRIP3, TRPC6, ZNF620, KLF16, ESRRG, SKI, HBA2, HBA1, TAX1BP1, FAM90A7…	601	4140	12983	1.16882	0.911126	0.33197	4.30176
UP_SEQ_FEATURE	domain:Fibronectin type-III 8	6	0.0746269	0.00285314	TNXB, PTPRF, COL7A1, PTPRS, USH2A, FNDC3B	806	24	19113	5.92835	0.998867	0.460245	4.88732
UP_SEQ_FEATURE	domain:Fibronectin type-III 7	6	0.0746269	0.00285314	TNXB, PTPRF, COL7A1, PTPRS, USH2A, FNDC3B	806	24	19113	5.92835	0.998867	0.460245	4.88732
GOTERM_MF_FAT	GO:0008270~zinc ion binding	134	1.66667	0.00297322	DZIP1, RBM5, RBM6, RNF214, HMHA1, BRPF3, PGLYRP2, KCND3, RNF220, PDXK, TADA2A, NEIL2, RXRG, ZNF503, NUPL2, ZNF233, ZNF193, UHRF1, KDM2B, TRIM36, ACAP3, EIF2S2, CLIP1, ADAMTS3, DEAF1, ZNF613, TSHZ2, ZNF79, AGFG2, MYT1, TRIM71, ZNF331, ADAP1, NR2C1, ZNF846, TRIML1, ARIH2, ZNF227, RNF165, FBXO5, LHX5, SLC30A2, UNKL, ZNF527, COL18A1, ZNF622, KLF6, C11ORF54, CRIP3, ZNF620, KLF16, ESRRG, SKI, NR4A3, TA…	601	2311	12983	1.25258	0.920893	0.304011	4.50392
GOTERM_BP_FAT	GO:0043010~camera-type eye development	13	0.161692	0.00297961	CRYAA, LMX1B, SIX3, VAX1, ZEB1, PAX2, VSX2, VSX1, FOXP2, PVRL1, MAP3K1, TGIF1, BMP7	607	107	13528	2.70772	0.999751	0.119858	5.1885
GOTERM_BP_FAT	GO:0050767~regulation of neurogenesis	17	0.211443	0.00320136	XRCC5, XRCC4, PTPRF, PPARG, LIG4, VAX1, CDH4, RUFY3, TTL, NRCAM, HOXA2, ROBO1, HES3, ILK, TGIF1, CNTN4, BMP7	607	166	13528	2.28237	0.999866	0.12638	5.56431
GOTERM_BP_FAT	GO:0043408~regulation of MAPKKK cascade	13	0.161692	0.00347475	PTPRC, INS-IGF2, PTPLAD1, MAP4K1, LPAR3, ZEB2, DAXX, MEN1, ADRB3, SORBS3, MAP3K1, MAP3K9, ILK	607	109	13528	2.65804	0.999937	0.134527	6.02569
GOTERM_BP_FAT	GO:0031399~regulation of protein modification process	25	0.310945	0.00353214	PRKCZ, PTPRC, CCK, INS-IGF2, PTPLAD1, MAP4K1, ZEB2, UBE2C, DAXX, MEN1, HDAC4, CCND1, PSMB6, TSC1, PSME2, MAP3K9, JUN, PRKAR1B, MAP3K1, FBXO5, RAPGEF4, BMP7, IGFBP3, BUB3, PSMD9	607	295	13528	1.8887	0.999947	0.134727	6.12226
GOTERM_MF_FAT	GO:0043169~cation binding	225	2.79851	0.00357549	PDP1, PTGS2, ADCY8, LTBP3, DZIP1, NELL2, RNF214, SSR1, HMHA1, BRPF3, SCD5, RNF220, TADA2A, RXRG, ZNF503, CYP2E1, LIG4, ZNF233, UHRF1, NME2, PITPNM3, ACAP3, PGM1, EIF2S2, RYR1, ADAMTS3, ADD1, ZNF613, DEAF1, ZNF79, PPP2R3A, CACNB2, KIAA1919, MYT1, ADAP1, TRIML1, ZNF227, ARIH2, FBXO5, LHX5, ZNF622, ZNF527, COL18A1, KLF6, C11ORF54, CRIP3, TRPC6, ZNF620, KLF16, ESRRG, SKI, HBA2, HBA1, TAX1BP1, FAM90A7…	601	4179	12983	1.16308	0.952725	0.317144	5.39284
SP_PIR_KEYWORDS	nucleotide-binding	94	1.16915	0.0036627	XRCC5, KIF23, GNA14, KIFC1, TARS2, ACVRL1, ADCY8, KCNJ10, QARS, AURKA, PRKG1, ITPKA, TTL, RNGTT, HSPH1, ATAD3A, ADCK1, CSNK2A1, MAP3K9, ILK, RASL10B, SLC22A4, RHOB, RAPGEF4, TUBB1, AGAP1, AGAP2, TUBA1B, PDXK, CSNK1G1, MYH2, PRKCI, NADSYN1, UBE2I, TOP1MT, LIG4, ALK, UBE2C, IRGC, UBE2B, PRKD1, RECQL, ATP6V1A, GLUL, NME2, PAPD4, RIOK3, FBXO18, RRM1, LCK, REM1, TUBA4A, ERN2, GNAS, ARL8B, RASD1, TUFM,…	807	1686	19235	1.32889	0.844389	0.116644	5.15673
GOTERM_CC_FAT	GO:0005624~membrane fraction	50	0.621891	0.00367522	NRP2, OPRM1, PTGS2, ADCY8, ALG2, MAN1B1, FDFT1, TAPBP, SLC1A3, RHOB, RAPGEF4, DDOST, JAKMIP1, STX3, PTPRF, FLOT2, CYP2E1, IRS1, POR, SCAP, CYP4X1, PLCE1, NME2, PTRF, BACE1, RYR1, GNAS, PRKCZ, CYP4F22, LMAN1, ADRB3, PVRL1, SH3GLB1, MAP3K1, GRID2IP, SNAP23, SEC11C, DLGAP3, TRIM27, BIRC6, ITPR2, LAMP1, LRP1, EPS8, TSC1, SLC16A8, ATP2A1, ABCC4, SLC5A6, PON3	524	809	12782	1.50761	0.802844	0.33365	5.07523
SP_PIR_KEYWORDS	Proto-oncogene	20	0.248756	0.00385681	PRKCI, TRIM27, SKI, NR4A3, ZBTB16, ALK, ARHGAP26, MYCL1, CCND1, FLI1, ROBO1, LYL1, FYN, JUN, PAX7, LCK, GNAS, MERTK, TLX1, DMBT1	807	230	19235	2.07263	0.859026	0.115249	5.42299
GOTERM_BP_FAT	GO:0048486~parasympathetic nervous system development	4	0.0497512	0.00422997	HOXA1, HOXB1, EGR2, HES3	607	8	13528	11.1433	0.999992	0.15705	7.28919
GOTERM_BP_FAT	GO:0030857~negative regulation of epithelial cell differentiation	4	0.0497512	0.00422997	CCND1, NOTCH4, HOXA7, ZEB1	607	8	13528	11.1433	0.999992	0.15705	7.28919
UP_SEQ_FEATURE	domain:Fibronectin type-III 4	9	0.11194	0.00432403	NRCAM, TNXB, PTPRF, COL7A1, PTPRS, CNTN4, CHL1, USH2A, FNDC3B	806	62	19113	3.44227	0.999966	0.57569	7.31801
GOTERM_BP_FAT	GO:0006796~phosphate metabolic process	62	0.771144	0.00466722	PDP1, UQCRC1, ACVRL1, SLC20A1, TOLLIP, LPAR3, AURKA, PRKG1, DAXX, RNGTT, NDUFS6, ADCK1, CSNK2A1, MAP3K9, ILK, SHC1, CSNK1G1, PTPRF, PTPRN2, PRKCI, PTPRS, SCYL3, ALK, PRKD1, ATP6V1A, PLCE1, CCND1, NME2, RIOK3, LCK, CDK2AP1, CARTPT, ERN2, PRKCZ, PPP2R3A, ERBB3, STK11, PTPLAD1, BRSK2, MAP4K1, ACP1, IRAK3, MAP3K1, LMTK2, LMTK3, C16ORF7, STK19, TCIRG1, PTPRC, MAP2K3, MEX3B, MON2, ATM, DUSP3, DUSP1, FY…	607	973	13528	1.42012	0.999998	0.169607	8.01336
GOTERM_BP_FAT	GO:0006793~phosphorus metabolic process	62	0.771144	0.00466722	PDP1, UQCRC1, ACVRL1, SLC20A1, TOLLIP, LPAR3, AURKA, PRKG1, DAXX, RNGTT, NDUFS6, ADCK1, CSNK2A1, MAP3K9, ILK, SHC1, CSNK1G1, PTPRF, PTPRN2, PRKCI, PTPRS, SCYL3, ALK, PRKD1, ATP6V1A, PLCE1, CCND1, NME2, RIOK3, LCK, CDK2AP1, CARTPT, ERN2, PRKCZ, PPP2R3A, ERBB3, STK11, PTPLAD1, BRSK2, MAP4K1, ACP1, IRAK3, MAP3K1, LMTK2, LMTK3, C16ORF7, STK19, TCIRG1, PTPRC, MAP2K3, MEX3B, MON2, ATM, DUSP3, DUSP1, FY…	607	973	13528	1.42012	0.999998	0.169607	8.01336
GOTERM_BP_FAT	GO:0001932~regulation of protein amino acid phosphorylation	17	0.211443	0.00480066	PTPRC, PRKCZ, CCK, INS-IGF2, PTPLAD1, MAP4K1, ZEB2, DAXX, MEN1, CCND1, MAP3K9, JUN, MAP3K1, PRKAR1B, RAPGEF4, BMP7, IGFBP3	607	173	13528	2.19002	0.999998	0.171791	8.2333
GOTERM_CC_FAT	GO:0005654~nucleoplasm	53	0.659204	0.00492133	XRCC5, KIF23, RNMT, MKI67IP, ZEB1, CBFA2T3, CNOT7, DAXX, RPS19BP1, RNGTT, MEN1, CSNK2A1, BRPF3, FOXF1, ALX4, PITX2, TADA2A, MED11, UBE2I, UBE2C, ELL3, TAF11, CCND1, TAF12, PTRF, JUN, PSME4, DEAF1, CREM, ZBTB16, PRDM16, METTL3, HAND1, GTF3C6, HIST1H4F, FBXO5, THAP1, TAF4, TAF5, TRIM27, SKI, HNRNPA1, ATM, HDAC4, DUSP3, CDKN1A, GTF2F1, SMARCC1, DYRK1A, RBM14, ZFHX3, ALKBH2, RERE	524	882	12782	1.4658	0.886467	0.352821	6.74095
GOTERM_MF_FAT	GO:0046914~transition metal ion binding	156	1.9403	0.00496074	PTGS2, DZIP1, RBM5, RBM6, RNF214, HMHA1, BRPF3, PGLYRP2, SCD5, KCND3, PDXK, RNF220, TADA2A, NEIL2, RXRG, ZNF503, CYP2E1, NUPL2, POR, CYP4X1, ISCU, ZNF233, ZNF193, UHRF1, KDM2B, TRIM36, ACAP3, EIF2S2, CLIP1, ADAMTS3, DEAF1, ZNF613, TSHZ2, ZNF79, STK11, AGFG2, RRM2B, MYT1, TRIM71, ZNF331, ADAP1, NR2C1, ZNF846, TRIML1, ARIH2, ZNF227, RNF165, FBXO5, LHX5, SLC30A2, STK19, UNKL, ZNF622, ZNF527, COL18A1…	601	2785	12983	1.21004	0.98555	0.375489	7.4081
SP_PIR_KEYWORDS	tumor suppressor	14	0.174129	0.00501255	PRKCI, GPR68, ATM, HIC1, NBL1, NME2, RASSF5, TSC1, CDK2AP1, IRF1, RHOB, AGAP2, EXT2, DMBT1	807	137	19235	2.43571	0.921743	0.139178	6.99396
GOTERM_BP_FAT	GO:0000902~cell morphogenesis	28	0.348259	0.00533329	NRP2, CCK, ONECUT1, ERBB3, BRSK2, PAX2, CDH4, NRCAM, HOXA1, HOXA2, SLC1A3, PVRL1, ROBO1, FOXF1, ILK, POU4F3, UNC5C, COL18A1, EGR2, CRYAA, OTX2, PRKCI, VAX1, NOTCH4, CNTN4, BMP7, ADD1, GFRA3	607	356	13528	1.75288	1	0.186614	9.10628
UP_SEQ_FEATURE	mutagenesis site	110	1.36816	0.00559015	XRCC5, XRCC4, RNMT, RUSC1, GGT1, TNFSF13, PRKG1, RAD21, MAP3K9, PGLYRP2, ILK, SMOX, PTPRF, C11ORF30, PTPRN2, NEIL2, SCYL3, IRS1, VASH1, PLCE1, NME2, UHRF1, REM1, LCLAT1, KIR2DL1, ARL8B, ADD1, DEAF1, STK11, ITGAE, KCNA1, ACP1, ADAP1, TASP1, CACYBP, FBXO5, STK19, CFLAR, TRPC6, MAP2K3, RHBDF1, ESRRG, HNRNPA1, ATM, HDAC4, CDKN1A, GTF2F1, UBA3, RAP1B, HIST1H3E, NDUFAF4, SLC20A1, ARSG, PDE11A, MKI67IP,…	806	2045	19113	1.27554	0.999998	0.640741	9.3633
GOTERM_BP_FAT	GO:0043406~positive regulation of MAP kinase activity	12	0.149254	0.00589004	PTPRC, PLCE1, PTPLAD1, MAP3K1, MAP3K9, MAP2K3, ILK, LPAR3, MAP4K1, ZEB2, SHC1, DAXX	607	102	13528	2.62196	1	0.201524	10.0104
GOTERM_MF_FAT	GO:0043167~ion binding	226	2.81095	0.00590602	PDP1, PTGS2, ADCY8, LTBP3, DZIP1, NELL2, RNF214, SSR1, HMHA1, BRPF3, SCD5, RNF220, TADA2A, PTPRF, RXRG, ZNF503, CYP2E1, LIG4, ZNF233, UHRF1, NME2, PITPNM3, ACAP3, PGM1, EIF2S2, RYR1, ADAMTS3, ADD1, ZNF613, DEAF1, ZNF79, PPP2R3A, CACNB2, KIAA1919, MYT1, ADAP1, TRIML1, ZNF227, ARIH2, FBXO5, LHX5, ZNF622, ZNF527, COL18A1, KLF6, C11ORF54, CRIP3, TRPC6, ZNF620, KLF16, ESRRG, SKI, HBA2, HBA1, TAX1BP1, …	601	4241	12983	1.15117	0.99357	0.396304	8.76016
GOTERM_BP_FAT	GO:0007409~axonogenesis	18	0.223881	0.00605954	NRP2, CCK, EGR2, ERBB3, OTX2, VAX1, PAX2, CDH4, NRCAM, HOXA1, HOXA2, PVRL1, ROBO1, POU4F3, CNTN4, UNC5C, BMP7, GFRA3	607	193	13528	2.07855	1	0.204207	10.2839
GOTERM_BP_FAT	GO:0048667~cell morphogenesis involved in neuron differentiation	19	0.236318	0.00607814	NRP2, CCK, EGR2, ERBB3, OTX2, VAX1, PAX2, CDH4, NRCAM, HOXA1, HOXA2, SLC1A3, PVRL1, ROBO1, POU4F3, CNTN4, UNC5C, BMP7, GFRA3	607	209	13528	2.02606	1	0.202334	10.3139
GOTERM_BP_FAT	GO:0001654~eye development	14	0.174129	0.00626544	CRYAA, LMX1B, PRKCI, SIX3, VAX1, ZEB1, PAX2, VSX2, VSX1, FOXP2, PVRL1, MAP3K1, TGIF1, BMP7	607	132	13528	2.36374	1	0.205456	10.6152
GOTERM_BP_FAT	GO:0008285~negative regulation of cell proliferation	28	0.348259	0.00640618	OPRM1, ACVRL1, PTGS2, STK11, PPARG, RBM5, ZEB1, ZBTB16, MEN1, ILK, COL18A1, PTPRF, AIMP1, JARID2, SKI, GJB6, VAX1, VSX2, VASH1, HDAC4, CDKN1A, NME2, TSC1, JUN, TGIF1, BMP7, FABP7, IGFBP3	607	361	13528	1.7286	1	0.207145	10.841
GOTERM_BP_FAT	GO:0032870~cellular response to hormone stimulus	14	0.174129	0.00666925	ADCY8, INS-IGF2, ERBB3, PPARG, PRKCI, GNG13, UBE2B, IRS1, GRB10, DUSP1, PRKAR1B, GNAS, GNB4, SHC1	607	133	13528	2.34596	1	0.212255	11.2615
GOTERM_BP_FAT	GO:0016310~phosphorylation	52	0.646766	0.00673848	UQCRC1, ACVRL1, TOLLIP, LPAR3, AURKA, PRKG1, DAXX, NDUFS6, ADCK1, CSNK2A1, MAP3K9, ILK, SHC1, CSNK1G1, PRKCI, SCYL3, ALK, PRKD1, ATP6V1A, PLCE1, CCND1, NME2, RIOK3, LCK, CDK2AP1, CARTPT, ERN2, PRKCZ, ERBB3, STK11, PTPLAD1, BRSK2, MAP4K1, IRAK3, MAP3K1, LMTK2, LMTK3, C16ORF7, STK19, TCIRG1, PTPRC, MAP2K3, MEX3B, ATM, MON2, FYN, PRKAR1B, DYRK1A, BMP7, MERTK, IGFBP3, CDK20	607	800	13528	1.44863	1	0.211809	11.3719
GOTERM_CC_FAT	GO:0043005~neuron projection	25	0.310945	0.00714367	NRP2, CCK, VIM, NRCAM, GAD2, SLC1A3, PVRL1, ROBO1, ILK, KCND3, STX3, DLGAP3, PTPRF, DLGAP2, OTX2, RUFY3, ITPR2, CYBA, LRP1, TSC1, BACE1, TSGA10, TMOD2, CACNA1H, CNTN4	524	342	12782	1.78312	0.957645	0.409594	9.6444
UP_SEQ_FEATURE	domain:IPT/TIG	4	0.0497512	0.00715223	CAMTA1, EBF4, EBF2, RBPJL	806	10	19113	9.48536	1	0.703934	11.8281
UP_SEQ_FEATURE	domain:EGF-like 17	4	0.0497512	0.00715223	EYS, LRP1, TNXB, NOTCH4	806	10	19113	9.48536	1	0.703934	11.8281
SP_PIR_KEYWORDS	chromosomal rearrangement	22	0.273632	0.00716203	TRIM27, ZBTB16, NR4A3, ALK, PRDM16, CBFA2T3, FOXP1, ARHGAP26, THADA, FOXP2, CLPTM1, CCND1, FLI1, LYL1, PAX7, LCK, CNTNAP2, CNTN4, KIR2DL1, COL1A1, RERE, TLX1	807	279	19235	1.87948	0.973858	0.183278	9.8513
GOTERM_CC_FAT	GO:0005626~insoluble fraction	50	0.621891	0.00734675	NRP2, OPRM1, PTGS2, ADCY8, ALG2, MAN1B1, FDFT1, TAPBP, SLC1A3, RHOB, RAPGEF4, DDOST, JAKMIP1, STX3, PTPRF, FLOT2, CYP2E1, IRS1, POR, SCAP, CYP4X1, PLCE1, NME2, PTRF, BACE1, RYR1, GNAS, PRKCZ, CYP4F22, LMAN1, ADRB3, PVRL1, SH3GLB1, MAP3K1, GRID2IP, SNAP23, SEC11C, DLGAP3, TRIM27, BIRC6, ITPR2, LAMP1, LRP1, EPS8, TSC1, SLC16A8, ATP2A1, ABCC4, SLC5A6, PON3	524	839	12782	1.4537	0.961299	0.371585	9.90549
GOTERM_BP_FAT	GO:0048812~neuron projection morphogenesis	19	0.236318	0.00735997	NRP2, CCK, EGR2, ERBB3, OTX2, VAX1, PAX2, CDH4, NRCAM, HOXA1, HOXA2, PVRL1, ROBO1, ILK, POU4F3, CNTN4, UNC5C, BMP7, GFRA3	607	213	13528	1.98801	1	0.226475	12.3568
GOTERM_BP_FAT	GO:0010464~regulation of mesenchymal cell proliferation	5	0.0621891	0.00738456	PRRX2, ZEB1, IRS1, FOXP1, FOXP2	607	18	13528	6.19074	1	0.224678	12.3955
UP_SEQ_FEATURE	domain:Fibronectin type-III 3	10	0.124378	0.00810437	NRCAM, TNXB, PTPRF, COL7A1, ROBO1, PTPRS, CNTN4, CHL1, USH2A, FNDC3B	806	83	19113	2.85704	1	0.724144	13.2993
INTERPRO	IPR008957:Fibronectin, type III-like fold	17	0.211443	0.0081265	PTPRC, IGDCC3, TNXB, PTPRF, FSD1L, PTPRS, NRCAM, IFNAR2, TRIM36, COL7A1, UMODL1, ROBO1, CNTN4, MERTK, CHL1, USH2A, FNDC3B	742	184	16659	2.07432	0.999961	0.815808	12.4103
UP_SEQ_FEATURE	domain:Fibronectin type-III 6	6	0.0746269	0.00894843	TNXB, PTPRF, COL7A1, PTPRS, USH2A, FNDC3B	806	31	19113	4.58969	1	0.736499	14.5841
GOTERM_BP_FAT	GO:0060538~skeletal muscle organ development	9	0.11194	0.00900969	GPHN, ERBB3, PAX7, HLX, RXRG, CACNB2, NR2F2, FOXP1, FOXP2	607	66	13528	3.03909	1	0.264309	14.9214
GOTERM_BP_FAT	GO:0007519~skeletal muscle tissue development	9	0.11194	0.00900969	GPHN, ERBB3, PAX7, HLX, RXRG, CACNB2, NR2F2, FOXP1, FOXP2	607	66	13528	3.03909	1	0.264309	14.9214
GOTERM_BP_FAT	GO:0046626~regulation of insulin receptor signaling pathway	5	0.0621891	0.00902795	PRKCZ, GRB10, PTPRF, INS-IGF2, IRS1	607	19	13528	5.86491	1	0.262039	14.9494
GOTERM_CC_FAT	GO:0000267~cell fraction	61	0.758706	0.00932036	NRP2, OPRM1, KYNU, PTGS2, ADCY8, ALG2, MAN1B1, TAPBP, FDFT1, MEN1, CTTN, SLC1A3, CASP9, RHOB, RAPGEF4, CTDSP2, DDOST, JAKMIP1, STX3, PTPRF, FLOT2, CYP2E1, IRS1, POR, SCAP, CYP4X1, PLCE1, NME2, PTRF, BACE1, RYR1, GNAS, RASD1, PRKCZ, CYP4F22, LMAN1, ACP1, ADCYAP1, PCSK2, ADRB3, PVRL1, SH3GLB1, MAP3K1, GRID2IP, SNAP23, PCSK6, SEC11C, DLGAP3, TRIM27, BIRC6, ITPR2, LAMP1, LRP1, EPS8, TSC1, SLC16A8, AT…	524	1083	12782	1.37394	0.98391	0.403213	12.4066
UP_SEQ_FEATURE	domain:EGF-like 21	3	0.0373134	0.0100446	EYS, LRP1, NOTCH4	806	4	19113	17.785	1	0.755807	16.2259
GOTERM_BP_FAT	GO:0006468~protein amino acid phosphorylation	44	0.547264	0.0101095	PRKCZ, ACVRL1, STK11, ERBB3, PTPLAD1, BRSK2, LPAR3, MAP4K1, AURKA, PRKG1, DAXX, IRAK3, ADCK1, CSNK2A1, MAP3K9, MAP3K1, ILK, LMTK2, LMTK3, SHC1, STK19, PTPRC, CSNK1G1, MEX3B, MAP2K3, PRKCI, SCYL3, ALK, ATM, PRKD1, CCND1, PLCE1, RIOK3, FYN, PRKAR1B, DYRK1A, LCK, CDK2AP1, CARTPT, ERN2, MERTK, BMP7, CDK20, IGFBP3	607	667	13528	1.47018	1	0.285663	16.5916
GOTERM_BP_FAT	GO:0035295~tube development	19	0.236318	0.0101235	ZEB2, NR4A3, PAX2, SRF, LGR4, FOXP1, FOXP2, T, TSC1, HAND1, HOXA5, FOXF1, ILK, NOTCH4, TGIF1, CUX1, BMP7, SIM2, IHH	607	220	13528	1.92476	1	0.283162	16.6126
INTERPRO	IPR003961:Fibronectin, type III	17	0.211443	0.0108778	PTPRC, IGDCC3, TNXB, PTPRF, FSD1L, PTPRS, NRCAM, C4ORF31, TRIM36, COL7A1, UMODL1, ROBO1, CNTN4, MERTK, CHL1, USH2A, FNDC3B	742	190	16659	2.00882	0.999999	0.856832	16.2735
GOTERM_BP_FAT	GO:0000187~activation of MAPK activity	10	0.124378	0.0109043	PTPRC, PLCE1, PTPLAD1, MAP3K1, MAP3K9, MAP2K3, LPAR3, MAP4K1, SHC1, DAXX	607	82	13528	2.71788	1	0.298512	17.7793
UP_SEQ_FEATURE	domain:Fibronectin type-III 5	7	0.0870647	0.0109966	NRCAM, TNXB, PTPRF, COL7A1, PTPRS, USH2A, FNDC3B	806	45	19113	3.68875	1	0.767384	17.6275
GOTERM_BP_FAT	GO:0031175~neuron projection development	21	0.261194	0.0111919	NRP2, CCK, EGR2, STX3, ERBB3, OTX2, VAX1, PAX2, PRKG1, CDH4, NRCAM, HOXA1, HOXA2, PVRL1, ROBO1, ILK, POU4F3, CNTN4, UNC5C, BMP7, GFRA3	607	256	13528	1.8282	1	0.302164	18.2051
GOTERM_BP_FAT	GO:0021602~cranial nerve morphogenesis	4	0.0497512	0.0112705	HOXA1, HOXB1, EGR2, HOXA3	607	11	13528	8.10424	1	0.301063	18.321
GOTERM_BP_FAT	GO:0021610~facial nerve morphogenesis	3	0.0373134	0.0113173	HOXA1, HOXB1, EGR2	607	4	13528	16.715	1	0.299283	18.3901
GOTERM_BP_FAT	GO:0033152~immunoglobulin V(D)J recombination	3	0.0373134	0.0113173	XRCC4, LIG4, FOXP1	607	4	13528	16.715	1	0.299283	18.3901
GOTERM_BP_FAT	GO:0021571~rhombomere 5 development	3	0.0373134	0.0113173	HOXA1, HOXB1, EGR2	607	4	13528	16.715	1	0.299283	18.3901
GOTERM_BP_FAT	GO:0021612~facial nerve structural organization	3	0.0373134	0.0113173	HOXA1, HOXB1, EGR2	607	4	13528	16.715	1	0.299283	18.3901
GOTERM_BP_FAT	GO:0021569~rhombomere 3 development	3	0.0373134	0.0113173	HOXA1, HOXA2, EGR2	607	4	13528	16.715	1	0.299283	18.3901
GOTERM_BP_FAT	GO:0021604~cranial nerve structural organization	3	0.0373134	0.0113173	HOXA1, HOXB1, EGR2	607	4	13528	16.715	1	0.299283	18.3901
GOTERM_BP_FAT	GO:0032989~cellular component morphogenesis	29	0.360697	0.0120131	NRP2, CCK, ONECUT1, ERBB3, BRSK2, PAX2, CDH4, NRCAM, HOXA1, HOXA2, SLC1A3, PVRL1, ROBO1, FOXF1, ILK, POU4F3, UNC5C, COL18A1, EGR2, CRYAA, OTX2, PRKCI, VAX1, UBE2B, NOTCH4, CNTN4, BMP7, ADD1, GFRA3	607	397	13528	1.62799	1	0.311646	19.4095
GOTERM_BP_FAT	GO:0008038~neuron recognition	5	0.0621891	0.0129884	NRCAM, OPCML, CNTNAP2, CNTN4, NTM	607	21	13528	5.30635	1	0.329365	20.8181
GOTERM_CC_FAT	GO:0070013~intracellular organelle lumen	92	1.14428	0.0130267	XRCC5, KIF23, PDP1, TARS2, RNMT, FOXK1, PTGS2, ZNF532, INS-IGF2, RBM5, QARS, MKI67IP, ZEB1, CNOT7, CBFA2T3, DAXX, RPS19BP1, RNGTT, MEN1, CSNK2A1, BRPF3, HLX, FOXF1, ALX4, PITX2, MRPL3, TADA2A, MYH2, ADNP, MED11, UBE2I, CBR4, TOP1MT, ELL3, UBE2C, PCGF1, TAF11, COQ3, CCND1, KDM2B, TAF12, FOXD4L1, PTRF, CFL2, JUN, SIL1, PSME4, CROT, DEAF1, TUFM, MIDN, CREM, ZBTB16, PRDM16, SRF, GLS2, KDELC2, HAND1, …	524	1779	12782	1.26148	0.996919	0.474024	16.93
GOTERM_BP_FAT	GO:0048593~camera-type eye morphogenesis	7	0.0870647	0.0130644	CRYAA, PVRL1, SIX3, ZEB1, VSX2, BMP7, VSX1	607	44	13528	3.5456	1	0.328013	20.9269
GOTERM_BP_FAT	GO:0043507~positive regulation of JUN kinase activity	6	0.0746269	0.0131017	PTPLAD1, MAP3K1, MAP3K9, MAP4K1, ZEB2, DAXX	607	32	13528	4.17875	1	0.325898	20.9803
UP_SEQ_FEATURE	domain:EGF-like 3	9	0.11194	0.0134169	EYS, LRP1, TNXB, NRXN2, LTBP3, NELL2, NOTCH4, LRP4, LRP5	806	75	19113	2.84561	1	0.815065	21.092
GOTERM_BP_FAT	GO:0006928~cell motion	33	0.410448	0.0140424	NRP2, CTHRC1, CCK, ACVRL1, PTGS2, VIM, CAPZA1, TNFSF13, ZEB2, PRKG1, SRF, CDH4, NRCAM, HOXA1, HOXA2, PVRL1, ROBO1, POU4F3, UNC5C, NR2F2, EGR2, AIMP1, LMX1B, ARID5B, OTX2, SCYL3, VAX1, SLC9A10, FYN, CNTN4, BMP7, GFRA3, LRP5	607	475	13528	1.54834	1	0.341895	22.3144
GOTERM_BP_FAT	GO:0048858~cell projection morphogenesis	20	0.248756	0.0141619	NRP2, CCK, EGR2, ONECUT1, ERBB3, OTX2, VAX1, PAX2, CDH4, NRCAM, HOXA1, HOXA2, PVRL1, ROBO1, ILK, POU4F3, CNTN4, UNC5C, BMP7, GFRA3	607	245	13528	1.81932	1	0.341332	22.4824
GOTERM_BP_FAT	GO:0046324~regulation of glucose import	6	0.0746269	0.0148873	PRKCZ, GRB10, ERBB3, INS-IGF2, PRKCI, IRS1	607	33	13528	4.05212	1	0.352417	23.4944
GOTERM_BP_FAT	GO:0046326~positive regulation of glucose import	5	0.0621891	0.0153245	PRKCZ, ERBB3, INS-IGF2, PRKCI, IRS1	607	22	13528	5.06515	1	0.357737	24.0985
GOTERM_BP_FAT	GO:0010828~positive regulation of glucose transport	5	0.0621891	0.0153245	PRKCZ, ERBB3, INS-IGF2, PRKCI, IRS1	607	22	13528	5.06515	1	0.357737	24.0985
GOTERM_CC_FAT	GO:0001950~plasma membrane enriched fraction	3	0.0373134	0.0153898	STX3, SNAP23, ITPR2	524	5	12782	14.6359	0.99893	0.49539	19.6998
GOTERM_MF_FAT	GO:0010843~promoter binding	8	0.0995025	0.0154886	XRCC5, HDAC4, HAND1, TAF5, JUN, NR2F2, SRF, ZFHX3	601	57	12983	3.03191	0.999998	0.70152	21.4625
SP_PIR_KEYWORDS	sh3 domain	17	0.211443	0.0156936	ARHGEF4, SNX18, SH3PXD2A, RUSC1, CACNB2, ARHGAP26, LOC440461, SORBS3, CTTN, EPS8, SH3GLB1, FYN, MAP3K9, LCK, STAM, FCHSD1, TJP2	807	210	19235	1.92952	0.999671	0.344326	20.406
GOTERM_BP_FAT	GO:0050769~positive regulation of neurogenesis	8	0.0995025	0.0158362	XRCC5, XRCC4, PTPRF, ROBO1, ILK, PPARG, LIG4, CDH4	607	59	13528	3.02192	1	0.364275	24.7996
GOTERM_BP_FAT	GO:0010810~regulation of cell-substrate adhesion	7	0.0870647	0.0160852	C4ORF31, PRKCZ, ACVRL1, TSC1, ONECUT1, ILK, COL1A1	607	46	13528	3.39145	1	0.365883	25.1386
SP_PIR_KEYWORDS	intramolecular transferase	3	0.0373134	0.0161167	PGM1, PGAM1, BPGM	807	5	19235	14.3011	0.999736	0.337601	20.8983
GOTERM_MF_FAT	GO:0046982~protein heterodimerization activity	18	0.223881	0.0162985	ERBB3, ZBTB9, ALG2, PPARG, FOXP1, FOXP2, IRAK3, CYBA, PVRL1, HAND1, ROBO1, NOTCH4, UBA3, ALX4, EXT2, TLX1, ADD1, SIM2	601	208	12983	1.86943	0.999999	0.688616	22.4564
GOTERM_BP_FAT	GO:0051338~regulation of transferase activity	27	0.335821	0.0167463	PRKCZ, CCK, ADCY8, INS-IGF2, PTPLAD1, PPARG, MAP4K1, LPAR3, ZEB2, DAXX, MEN1, IRAK3, MAP3K9, MAP3K1, ILK, SHC1, PTPRC, MAP2K3, DGKH, IRS1, CDKN1A, CCND1, PLCE1, LRP1, TSC1, PRKAR1B, CARTPT	607	372	13528	1.61758	1	0.374784	26.0316
GOTERM_BP_FAT	GO:0010827~regulation of glucose transport	6	0.0746269	0.0168286	PRKCZ, GRB10, ERBB3, INS-IGF2, PRKCI, IRS1	607	34	13528	3.93294	1	0.373317	26.1421
GOTERM_MF_FAT	GO:0004879~ligand-dependent nuclear receptor activity	8	0.0995025	0.0169359	PTGER3, ZBTB9, PPARG, ESRRG, RXRG, NR4A3, NR2F2, NR2C1	601	58	12983	2.97963	1	0.673543	23.2304
GOTERM_MF_FAT	GO:0008289~lipid binding	32	0.39801	0.0170295	SNX18, PRKCZ, PTGS2, PPARG, LPAR3, HMHA1, ACBD3, SH3GLB1, MAP3K1, ZFYVE16, SNX21, SHC1, APBA1, IHH, STX3, SH3PXD2A, ESRRG, RXRG, PRKCI, DGKH, ANXA3, ITPR2, PRKD1, PDZD8, AP2A2, RASSF5, PITPNM3, PLA2G7, CHN1, SNX32, FABP7, LIPC	601	450	12983	1.53617	1	0.648411	23.3435
GOTERM_BP_FAT	GO:0030902~hindbrain development	8	0.0995025	0.0172584	HOXA1, HOXB1, HOXA2, EGR2, LMX1B, HES3, LHX5, FOXP2	607	60	13528	2.97155	1	0.3779	26.7165
GOTERM_BP_FAT	GO:0051216~cartilage development	9	0.11194	0.0173497	HOXA3, HOXA5, PAX7, ACAN, GNAS, PRRX2, ZEB1, COL1A1, BMP7	607	74	13528	2.71054	1	0.376591	26.8378
GOTERM_BP_FAT	GO:0031400~negative regulation of protein modification process	12	0.149254	0.0177172	MEN1, PRKCZ, PTPRC, PSMB6, TSC1, PSME2, JUN, FBXO5, UBE2C, IGFBP3, BUB3, PSMD9	607	119	13528	2.24739	1	0.379985	27.3249
UP_SEQ_FEATURE	domain:SH3	15	0.186567	0.0177808	ARHGEF4, SNX18, RUSC1, CACNB2, SHANK2, ARHGAP26, LOC440461, CTTN, EPS8, SH3GLB1, FYN, MAP3K9, LCK, STAM, TJP2	806	177	19113	2.00961	1	0.881112	26.9943
GOTERM_MF_FAT	GO:0046983~protein dimerization activity	37	0.460199	0.0179176	KYNU, ERBB3, ZBTB9, CREM, ALG2, PPARG, ZBTB16, SRF, DAXX, NR2C1, ADRB3, IRAK3, PVRL1, HAND1, ROBO1, SH3GLB1, MAP3K9, ALX4, TLX1, SIM2, MTUS2, ZBTB7B, PDXK, AIMP1, TAF5, FOXP1, FOXP2, CYBA, JUN, ATP2A1, UBA3, NOTCH4, SPEF2, CLIP1, EXT2, PON3, ADD1	601	542	12983	1.4747	1	0.641901	24.4084
GOTERM_BP_FAT	GO:0043549~regulation of kinase activity	26	0.323383	0.0182066	PRKCZ, CCK, ADCY8, INS-IGF2, PTPLAD1, MAP4K1, LPAR3, ZEB2, DAXX, MEN1, IRAK3, MAP3K9, MAP3K1, ILK, SHC1, PTPRC, MAP2K3, DGKH, IRS1, CDKN1A, CCND1, PLCE1, LRP1, TSC1, PRKAR1B, CARTPT	607	357	13528	1.62312	1	0.385323	27.9687
GOTERM_BP_FAT	GO:0045663~positive regulation of myoblast differentiation	3	0.0373134	0.018305	ILK, IGFBP3, ZFHX3	607	5	13528	13.372	1	0.384116	28.0974
GOTERM_BP_FAT	GO:0021561~facial nerve development	3	0.0373134	0.018305	HOXA1, HOXB1, EGR2	607	5	13528	13.372	1	0.384116	28.0974
GOTERM_BP_FAT	GO:0048532~anatomical structure arrangement	3	0.0373134	0.018305	HOXA1, HOXB1, EGR2	607	5	13528	13.372	1	0.384116	28.0974
SP_PIR_KEYWORDS	serine/threonine-protein kinase	26	0.323383	0.0184287	PRKCZ, ACVRL1, STK11, BRSK2, MAP4K1, AURKA, PRKG1, IRAK3, ADCK1, CSNK2A1, MAP3K1, MAP3K9, ILK, LMTK2, LMTK3, STK19, ADCK4, CSNK1G1, MAP2K3, PRKCI, ATM, PRKD1, RIOK3, DYRK1A, ERN2, CDK20	807	381	19235	1.62655	0.99992	0.361779	23.5383
GOTERM_MF_FAT	GO:0046332~SMAD binding	7	0.0870647	0.0184778	MEN1, ACVRL1, JUN, SKI, ZEB2, TGFBRAP1, PRDM16	601	46	12983	3.28731	1	0.62959	25.073
SP_PIR_KEYWORDS	atp-binding	72	0.895522	0.0186161	XRCC5, KIF23, KIFC1, TARS2, ACVRL1, ADCY8, KCNJ10, QARS, AURKA, PRKG1, ITPKA, TTL, HSPH1, ATAD3A, ADCK1, CSNK2A1, MAP3K9, ILK, SLC22A4, PDXK, CSNK1G1, MYH2, PRKCI, NADSYN1, UBE2I, TOP1MT, LIG4, ALK, UBE2C, UBE2B, PRKD1, ATP6V1A, RECQL, GLUL, NME2, PAPD4, RIOK3, FBXO18, RRM1, LCK, ERN2, PRKCZ, ERBB3, STK11, BRSK2, MAP4K1, IRAK3, CHD1L, SYN3, MAP3K1, PIKFYVE, LMTK2, LMTK3, SNRNP35, STK19, HELLS, MA…	807	1326	19235	1.29422	0.999927	0.351479	23.7487
GOTERM_BP_FAT	GO:0043523~regulation of neuron apoptosis	10	0.124378	0.0192273	XRCC4, CASP9, PTPRF, ERBB3, JUN, ILK, ADNP, LIG4, PCSK6, ATM	607	90	13528	2.4763	1	0.396252	29.2942
BIOCARTA	h_insulinPathway:Insulin Signaling Pathway	5	0.0621891	0.019784	CSNK2A1, JUN, SHC1, SRF, IRS1	83	19	1437	4.55612	0.972589	0.972589	21.8181
BIOCARTA	h_igf1Pathway:IGF-1 Signaling Pathway	5	0.0621891	0.019784	CSNK2A1, JUN, SHC1, SRF, IRS1	83	19	1437	4.55612	0.972589	0.972589	21.8181
INTERPRO	IPR015880:Zinc finger, C2H2-like	49	0.609453	0.0203329	ZNF518B, ZNF532, DZIP1, ZFP42, RBM5, ZNF200, RBM6, ZEB2, ZEB1, ZKSCAN5, ZNF735, ZNF490, EGR2, ADNP, ZNF503, ZNF233, ZNF193, ZNF613, TSHZ2, ZNF79, ZBTB9, CBLL1, ZBTB16, ZNF365, PRDM16, ZNF331, HIC1, ZNF846, PRDM13, ZNF227, PRDM14, ZNF470, ZNF266, ZNF622, ZBTB7B, ZNF527, KLF6, ZNF566, ZNF620, ZNF770, KLF16, TAX1BP1, FOXP1, FOXP2, ZIC4, ZNF460, HIVEP3, HIVEP2, ZFHX3	742	797	16659	1.38033	1	0.959007	28.3654
GOTERM_BP_FAT	GO:0051248~negative regulation of protein metabolic process	16	0.199005	0.0210198	PTPRC, PRKCZ, EIF2C1, INS-IGF2, PAIP2, UBE2C, MEN1, IRAK3, PSMB6, TSC1, PSME2, JUN, FBXO5, IGFBP3, BUB3, PSMD9	607	187	13528	1.90688	1	0.421335	31.5662
GOTERM_BP_FAT	GO:0032990~cell part morphogenesis	20	0.248756	0.0214638	NRP2, CCK, EGR2, ONECUT1, ERBB3, OTX2, VAX1, PAX2, CDH4, NRCAM, HOXA1, HOXA2, PVRL1, ROBO1, ILK, POU4F3, CNTN4, UNC5C, BMP7, GFRA3	607	256	13528	1.74114	1	0.425115	32.1183
GOTERM_CC_FAT	GO:0043233~organelle lumen	92	1.14428	0.0216633	XRCC5, KIF23, PDP1, TARS2, RNMT, FOXK1, PTGS2, ZNF532, INS-IGF2, RBM5, QARS, MKI67IP, ZEB1, CNOT7, CBFA2T3, DAXX, RPS19BP1, RNGTT, MEN1, CSNK2A1, BRPF3, HLX, FOXF1, ALX4, PITX2, MRPL3, TADA2A, MYH2, ADNP, MED11, UBE2I, CBR4, TOP1MT, ELL3, UBE2C, PCGF1, TAF11, COQ3, CCND1, KDM2B, TAF12, FOXD4L1, PTRF, CFL2, JUN, SIL1, PSME4, CROT, DEAF1, TUFM, MIDN, CREM, ZBTB16, PRDM16, SRF, GLS2, KDELC2, HAND1, …	524	1820	12782	1.23306	0.999936	0.584406	26.6419
GOTERM_BP_FAT	GO:0008283~cell proliferation	30	0.373134	0.0218219	XRCC5, BCAT1, ZMYND11, FGF8, ZEB2, ZEB1, CBFA2T3, LGR4, MIF, ILK, THAP1, HELLS, BUB3, OCA2, PTPRC, PDXK, CRIP3, LMX1B, TRIM27, LIG4, PRKD1, IFNAR2, UHRF1, PLCE1, GLUL, LRP1, EPS8, FYN, RAP1B, FABP7	607	436	13528	1.53349	1	0.427537	32.5605
GOTERM_BP_FAT	GO:0045859~regulation of protein kinase activity	25	0.310945	0.0218819	PRKCZ, CCK, ADCY8, INS-IGF2, PTPLAD1, MAP4K1, LPAR3, ZEB2, DAXX, MEN1, IRAK3, MAP3K1, MAP3K9, ILK, SHC1, PTPRC, MAP2K3, DGKH, CDKN1A, CCND1, PLCE1, LRP1, TSC1, PRKAR1B, CARTPT	607	345	13528	1.61498	1	0.425535	32.6342
GOTERM_BP_FAT	GO:0000726~non-recombinational repair	4	0.0497512	0.0225004	XRCC5, XRCC4, RECQL, LIG4	607	14	13528	6.36762	1	0.431682	33.3907
GOTERM_BP_FAT	GO:0010647~positive regulation of cell communication	24	0.298507	0.0234796	CFLAR, PTPRC, PRKCZ, ACVRL1, PTGS2, SLC20A1, ERBB3, INS-IGF2, LPAR3, ZEB2, PRRX2, IRS1, RPTOR, MEN1, GPR89B, ADRB3, SORBS3, SLC1A3, LCK, ILK, TMOD2, CARTPT, BMP7, AGPAT1	607	329	13528	1.62577	1	0.442749	34.5721
GOTERM_BP_FAT	GO:0043506~regulation of JUN kinase activity	6	0.0746269	0.0236361	PTPLAD1, MAP3K1, MAP3K9, MAP4K1, ZEB2, DAXX	607	37	13528	3.61405	1	0.44207	34.7591
UP_SEQ_FEATURE	repeat:LDL-receptor class B 12	3	0.0373134	0.0237367	LRP1, LRP4, LRP5	806	6	19113	11.8567	1	0.933844	34.3805
UP_SEQ_FEATURE	repeat:LDL-receptor class B 11	3	0.0373134	0.0237367	LRP1, LRP4, LRP5	806	6	19113	11.8567	1	0.933844	34.3805
UP_SEQ_FEATURE	repeat:LDL-receptor class B 10	3	0.0373134	0.0237367	LRP1, LRP4, LRP5	806	6	19113	11.8567	1	0.933844	34.3805
UP_SEQ_FEATURE	repeat:LDL-receptor class B 14	3	0.0373134	0.0237367	LRP1, LRP4, LRP5	806	6	19113	11.8567	1	0.933844	34.3805
UP_SEQ_FEATURE	repeat:LDL-receptor class B 18	3	0.0373134	0.0237367	LRP1, LRP4, LRP5	806	6	19113	11.8567	1	0.933844	34.3805
UP_SEQ_FEATURE	repeat:LDL-receptor class B 13	3	0.0373134	0.0237367	LRP1, LRP4, LRP5	806	6	19113	11.8567	1	0.933844	34.3805
UP_SEQ_FEATURE	repeat:LDL-receptor class B 20	3	0.0373134	0.0237367	LRP1, LRP4, LRP5	806	6	19113	11.8567	1	0.933844	34.3805
UP_SEQ_FEATURE	repeat:LDL-receptor class B 15	3	0.0373134	0.0237367	LRP1, LRP4, LRP5	806	6	19113	11.8567	1	0.933844	34.3805
UP_SEQ_FEATURE	repeat:LDL-receptor class B 19	3	0.0373134	0.0237367	LRP1, LRP4, LRP5	806	6	19113	11.8567	1	0.933844	34.3805
UP_SEQ_FEATURE	repeat:LDL-receptor class B 17	3	0.0373134	0.0237367	LRP1, LRP4, LRP5	806	6	19113	11.8567	1	0.933844	34.3805
UP_SEQ_FEATURE	domain:EGF-like 22	3	0.0373134	0.0237367	EYS, LRP1, NOTCH4	806	6	19113	11.8567	1	0.933844	34.3805
UP_SEQ_FEATURE	repeat:LDL-receptor class B 16	3	0.0373134	0.0237367	LRP1, LRP4, LRP5	806	6	19113	11.8567	1	0.933844	34.3805
GOTERM_BP_FAT	GO:0001764~neuron migration	8	0.0995025	0.0238492	NRCAM, CCK, LMX1B, FYN, VAX1, PRKG1, NR2F2, GFRA3	607	64	13528	2.78583	1	0.442183	35.0128
GOTERM_MF_FAT	GO:0016566~specific transcriptional repressor activity	6	0.0746269	0.0238874	HDAC4, TGIF1, UBE2I, ZBTB16, FOXP1, FOXP2	601	36	12983	3.60039	1	0.702313	31.2156
GOTERM_CC_FAT	GO:0030427~site of polarized growth	7	0.0870647	0.0242403	STX3, PTPRF, TSC1, OTX2, TMOD2, PRKCI, RUFY3	524	55	12782	3.10458	0.99998	0.594163	29.3285
GOTERM_BP_FAT	GO:0043405~regulation of MAP kinase activity	13	0.161692	0.0245127	PTPRC, PTPLAD1, MAP2K3, MAP4K1, LPAR3, ZEB2, DAXX, IRAK3, PLCE1, MAP3K9, MAP3K1, ILK, SHC1	607	141	13528	2.0548	1	0.448434	35.797
GOTERM_BP_FAT	GO:0009725~response to hormone stimulus	26	0.323383	0.0245777	PTGS2, INS-IGF2, ADCY8, ERBB3, PPARG, GNG13, AURKA, SRF, SHC1, IHH, EGR2, PRKCI, NR4A3, IRS1, UBE2B, CDKN1A, CCND1, GRB10, TSC1, DUSP1, PRKAR1B, GNAS, GNB4, COL1A1, BMP7, RBM14	607	367	13528	1.57889	1	0.4465	35.8734
GOTERM_BP_FAT	GO:0048839~inner ear development	9	0.11194	0.0247749	HOXA1, OTX1, POU4F3, PRRX2, NR4A3, GJB6, CUX1, PAX2, SLC9A3R2	607	79	13528	2.53899	1	0.446363	36.1045
GOTERM_BP_FAT	GO:0048534~hemopoietic or lymphoid organ development	20	0.248756	0.0248548	XRCC5, XRCC4, KLF6, PTPRC, ONECUT1, JARID2, PPARG, BPGM, LIG4, ZBTB16, FOXP1, MEN1, HDAC4, HOXA3, LCK, NOTCH4, IRF1, TSHR, TLX1, ADD1	607	260	13528	1.71436	1	0.444669	36.1978
GOTERM_BP_FAT	GO:0030030~cell projection organization	26	0.323383	0.0252947	NRP2, CCK, ONECUT1, ERBB3, LPAR3, PRKG1, PAX2, CDH4, NRCAM, HOXA1, HOXA2, PVRL1, ROBO1, ILK, POU4F3, UNC5C, EGR2, STX3, OTX2, VAX1, UBE2B, TSC1, TSGA10, CNTN4, BMP7, GFRA3	607	368	13528	1.5746	1	0.447746	36.7098
UP_SEQ_FEATURE	domain:Protein kinase	30	0.373134	0.025703	PRKCZ, ACVRL1, ERBB3, STK11, BRSK2, MAP4K1, AURKA, PRKG1, IRAK3, ADCK1, CSNK2A1, MAP3K9, MAP3K1, ILK, LMTK2, LMTK3, ADCK4, CSNK1G1, MAP2K3, PRKCI, SCYL3, ALK, PRKD1, FYN, RIOK3, DYRK1A, LCK, ERN2, MERTK, CDK20	806	469	19113	1.51685	1	0.939786	36.6601
GOTERM_CC_FAT	GO:0031974~membrane-enclosed lumen	93	1.15672	0.025736	XRCC5, KIF23, PDP1, TARS2, RNMT, FOXK1, PTGS2, ZNF532, INS-IGF2, RBM5, QARS, MKI67IP, ZEB1, CNOT7, CBFA2T3, DAXX, RPS19BP1, RNGTT, MEN1, CSNK2A1, BRPF3, HLX, FOXF1, ALX4, PITX2, MRPL3, TADA2A, MYH2, ADNP, MED11, UBE2I, CBR4, TOP1MT, ELL3, UBE2C, PCGF1, TAF11, COQ3, CCND1, KDM2B, TAF12, FOXD4L1, PTRF, CFL2, JUN, SIL1, PSME4, CROT, DEAF1, TUFM, MIDN, CREM, ZBTB16, PRDM16, SRF, GLS2, KDELC2, HAND1, …	524	1856	12782	1.22229	0.99999	0.587069	30.8456
GOTERM_CC_FAT	GO:0005667~transcription factor complex	16	0.199005	0.0258342	DEAF1, TAF4, TAF5, CREM, ZEB1, CNOT7, TAF11, TAF12, JUN, GTF2F1, FOXF1, GTF3C6, ALX4, RBM14, ZFHX3, PITX2	524	210	12782	1.85852	0.99999	0.561535	30.9442
SP_PIR_KEYWORDS	calcium transport	9	0.11194	0.02594	TRPC6, SLC24A3, ATP2A1, RYR1, CACNA1H, CACNB2, CACNG1, ITPR2, CACNA2D4	807	85	19235	2.52373	0.999998	0.43974	31.5603
INTERPRO	IPR006209:EGF	12	0.149254	0.0261566	EYS, LRP1, PTGS2, NRXN2, LTBP3, PROZ, NOTCH4, ACAN, CNTNAP2, LRP4, PROC, LRP5	742	127	16659	2.1214	1	0.974359	34.9761
GOTERM_BP_FAT	GO:0043583~ear development	10	0.124378	0.0263363	HOXA1, HOXA2, OTX1, POU4F3, PRRX2, NR4A3, GJB6, CUX1, PAX2, SLC9A3R2	607	95	13528	2.34596	1	0.458501	37.9066
GOTERM_BP_FAT	GO:0046627~negative regulation of insulin receptor signaling pathway	4	0.0497512	0.0272092	PRKCZ, GRB10, PTPRF, IRS1	607	15	13528	5.94311	1	0.466785	38.893
GOTERM_BP_FAT	GO:0007257~activation of JUN kinase activity	5	0.0621891	0.0272157	PTPLAD1, MAP3K1, MAP3K9, MAP4K1, DAXX	607	26	13528	4.2859	1	0.464133	38.9003
GOTERM_BP_FAT	GO:0042471~ear morphogenesis	8	0.0995025	0.0277184	HOXA1, HOXA2, OTX1, POU4F3, PRRX2, NR4A3, GJB6, PAX2	607	66	13528	2.70141	1	0.467637	39.4616
GOTERM_BP_FAT	GO:0048514~blood vessel morphogenesis	17	0.211443	0.0279598	COL18A1, NRP2, ACVRL1, AIMP1, TNFSF13, PRRX2, SRF, T, HOXA3, HAND1, ROBO1, JUN, FOXF1, NOTCH4, RHOB, NR2F2, IHH	607	211	13528	1.79561	1	0.467893	39.7294
SP_PIR_KEYWORDS	isopeptide bond	22	0.273632	0.0280386	XRCC4, TNRC18, ESRRG, ZEB2, UBE2I, ZEB1, CBFA2T3, HNRNPA1, HIC1, HDAC4, SUMO2, UHRF1, NME2, IRF1, SPEF2, HIST1H4F, HIVEP2, GNAS, HIST1H3E, TUBA1B, BUB3, C21ORF59	807	319	19235	1.64381	0.999999	0.451615	33.6573
SMART	SM00060:FN3	17	0.211443	0.0284172	PTPRC, IGDCC3, TNXB, PTPRF, FSD1L, PTPRS, NRCAM, C4ORF31, TRIM36, COL7A1, UMODL1, ROBO1, CNTN4, MERTK, CHL1, USH2A, FNDC3B	455	190	9079	1.78534	0.999519	0.978068	31.4732
UP_SEQ_FEATURE	domain:Arf-GAP	5	0.0621891	0.0286178	ACAP3, AGFG2, AGAP1, AGAP2, ADAP1	806	28	19113	4.23454	1	0.950061	39.9024
INTERPRO	IPR001452:Src homology-3 domain	17	0.211443	0.0287133	ARHGEF4, SNX18, SH3PXD2A, RUSC1, CACNB2, ARHGAP26, LOC440461, SORBS3, CTTN, EPS8, SH3GLB1, FYN, MAP3K9, LCK, STAM, FCHSD1, TJP2	742	213	16659	1.7919	1	0.97333	37.6934
INTERPRO	IPR002219:Protein kinase C-like, phorbol ester/diacylglycerol binding	8	0.0995025	0.0288938	PRKD1, HMHA1, PRKCZ, PDZD8, RASSF5, CHN1, PRKCI, DGKH	742	67	16659	2.68077	1	0.963693	37.8812
GOTERM_BP_FAT	GO:0051147~regulation of muscle cell differentiation	6	0.0746269	0.0290359	HDAC4, ILK, ZEB1, SRF, IGFBP3, ZFHX3	607	39	13528	3.42872	1	0.478138	40.9097
GOTERM_BP_FAT	GO:0043067~regulation of programmed cell death	49	0.609453	0.0290623	XRCC5, XRCC4, PRKCZ, CCK, PTGS2, ERBB3, INS-IGF2, RBM5, TNFSF13, RRM2B, ZBTB16, PAX2, DAXX, CRADD, MIF, MEN1, CASP9, SH3GLB1, PAX7, MAP3K1, ILK, ALX4, PCSK6, HELLS, IHH, ARHGEF4, COL18A1, PTPRC, CFLAR, CRYAA, PTPRF, ARHGEF18, ADNP, PRKCI, BIRC6, LIG4, TAX1BP1, ATM, PROC, CDKN1A, NME2, DUSP1, JUN, LCK, ERN2, BIK, BMP7, IGFBP3, DNAJB6	607	812	13528	1.34488	1	0.475771	40.9384
GOTERM_BP_FAT	GO:0060562~epithelial tube morphogenesis	8	0.0995025	0.0298039	T, TSC1, HOXA5, FOXF1, ILK, TGIF1, ZEB2, PAX2	607	67	13528	2.66109	1	0.481794	41.7387
UP_SEQ_FEATURE	domain:EGF-like 1	11	0.136816	0.030231	EYS, LRP1, NRXN2, LTBP3, NELL2, PROZ, NOTCH4, CNTNAP2, PROC, LRP5, MUC4	806	120	19113	2.17373	1	0.951997	41.6289
SP_PIR_KEYWORDS	endosome	16	0.199005	0.0302763	KIFC1, PRKCZ, VPS52, PRKCI, VPS53, NIPA2, CD63, RAB11FIP4, LAMP1, RAB11FIP3, ZFYVE16, PIKFYVE, BACE1, RHOB, STAM, ARL8B	807	209	19235	1.8247	1	0.46393	35.8273
GOTERM_BP_FAT	GO:0070271~protein complex biogenesis	33	0.410448	0.0304693	NDUFAF4, PRKCZ, TSPAN4, CAPZA1, MKI67IP, MIF, TAPBP, C1QTNF7, MAP3K1, ILK, TUBE1, FBXO5, TNPO2, TUBB1, TUBA1B, APBA1, TAF4, CRYAA, TAF5, TRIM27, SKI, CBR4, DGKH, IRS1, SLC9A3R2, TAF11, CYBA, TAF12, PTRF, TSC1, GTF2F1, RRM1, TUBA4A	607	505	13528	1.45636	1	0.486793	42.4479
GOTERM_BP_FAT	GO:0006461~protein complex assembly	33	0.410448	0.0304693	NDUFAF4, PRKCZ, TSPAN4, CAPZA1, MKI67IP, MIF, TAPBP, C1QTNF7, MAP3K1, ILK, TUBE1, FBXO5, TNPO2, TUBB1, TUBA1B, APBA1, TAF4, CRYAA, TAF5, TRIM27, SKI, CBR4, DGKH, IRS1, SLC9A3R2, TAF11, CYBA, TAF12, PTRF, TSC1, GTF2F1, RRM1, TUBA4A	607	505	13528	1.45636	1	0.486793	42.4479
GOTERM_BP_FAT	GO:0001952~regulation of cell-matrix adhesion	5	0.0621891	0.0308515	PRKCZ, ACVRL1, TSC1, ONECUT1, ILK	607	27	13528	4.12716	1	0.488486	42.8517
GOTERM_BP_FAT	GO:0010941~regulation of cell death	49	0.609453	0.0312271	XRCC5, XRCC4, PRKCZ, CCK, PTGS2, ERBB3, INS-IGF2, RBM5, TNFSF13, RRM2B, ZBTB16, PAX2, DAXX, CRADD, MIF, MEN1, CASP9, SH3GLB1, PAX7, MAP3K1, ILK, ALX4, PCSK6, HELLS, IHH, ARHGEF4, COL18A1, PTPRC, CFLAR, CRYAA, PTPRF, ARHGEF18, ADNP, PRKCI, BIRC6, LIG4, TAX1BP1, ATM, PROC, CDKN1A, NME2, DUSP1, JUN, LCK, ERN2, BIK, BMP7, IGFBP3, DNAJB6	607	815	13528	1.33993	1	0.490075	43.2459
GOTERM_BP_FAT	GO:0032269~negative regulation of cellular protein metabolic process	15	0.186567	0.0317149	PTPRC, PRKCZ, EIF2C1, INS-IGF2, PAIP2, UBE2C, MEN1, PSMB6, TSC1, PSME2, JUN, FBXO5, IGFBP3, BUB3, PSMD9	607	180	13528	1.85722	1	0.492876	43.7539
GOTERM_BP_FAT	GO:0032147~activation of protein kinase activity	11	0.136816	0.0317957	PRKCZ, PLCE1, CCK, LRP1, ADCY8, INS-IGF2, MAP3K1, PRKAR1B, CARTPT, MAP4K1, DGKH	607	114	13528	2.15047	1	0.49117	43.8377
UP_SEQ_FEATURE	domain:EGF-like 2	9	0.11194	0.0319286	EYS, TNXB, NRXN2, PROZ, NOTCH4, CNTNAP2, PROC, LRP5, MUC4	806	88	19113	2.42523	1	0.954105	43.3951
GOTERM_BP_FAT	GO:0032869~cellular response to insulin stimulus	8	0.0995025	0.0319927	GRB10, ERBB3, INS-IGF2, PPARG, PRKCI, SHC1, UBE2B, IRS1	607	68	13528	2.62196	1	0.490752	44.0414
UP_SEQ_FEATURE	repeat:LDL-receptor class B 9	3	0.0373134	0.0323139	LRP1, LRP4, LRP5	806	7	19113	10.1629	1	0.950175	43.7889
UP_SEQ_FEATURE	repeat:LDL-receptor class B 7	3	0.0373134	0.0323139	LRP1, LRP4, LRP5	806	7	19113	10.1629	1	0.950175	43.7889
UP_SEQ_FEATURE	repeat:LDL-receptor class B 8	3	0.0373134	0.0323139	LRP1, LRP4, LRP5	806	7	19113	10.1629	1	0.950175	43.7889
GOTERM_BP_FAT	GO:0001959~regulation of cytokine-mediated signaling pathway	4	0.0497512	0.0324	IRAK3, PTPRC, PTPRF, AGPAT1	607	16	13528	5.57166	1	0.492619	44.4603
GOTERM_BP_FAT	GO:0002698~negative regulation of immune effector process	4	0.0497512	0.0324	IRAK3, PTPRC, MICB, INS-IGF2	607	16	13528	5.57166	1	0.492619	44.4603
UP_SEQ_FEATURE	domain:Fibronectin type-III 9	4	0.0497512	0.0325623	TNXB, COL7A1, USH2A, FNDC3B	806	17	19113	5.57962	1	0.945564	44.0414
SP_PIR_KEYWORDS	cell adhesion	27	0.335821	0.0327169	CLSTN2, OPCML, ITGAE, CTNND2, PCDHGA4, CDH4, MOG, DCHS1, NRCAM, SORBS3, PVRL1, COL7A1, CNTNAP2, RHOB, ZYX, COL18A1, TNXB, AIMP1, NRXN2, PTPRF, FLOT2, PTPRS, MUC4, CNTN4, PARVB, NTM, CHL1	807	422	19235	1.525	1	0.477248	38.1187
INTERPRO	IPR007087:Zinc finger, C2H2-type	47	0.584577	0.0336071	ZNF613, TSHZ2, ZNF518B, ZNF79, ZNF532, ZBTB9, DZIP1, ZFP42, RBM5, ZNF200, ZEB2, ZBTB16, CBLL1, ZEB1, PRDM16, ZKSCAN5, ZNF331, LGR4, HIC1, ZNF846, PRDM13, ZNF227, PRDM14, ZNF735, ZNF490, PCSK6, ZNF470, ZNF266, ZNF527, ZBTB7B, KLF6, ZNF566, EGR2, ZNF620, ZNF770, KLF16, ADNP, ZNF503, FOXP1, FOXP2, ZNF193, ZNF233, ZIC4, HIVEP3, ZNF460, HIVEP2, ZFHX3	742	784	16659	1.34594	1	0.971097	42.6003
UP_SEQ_FEATURE	zinc finger region:Phorbol-ester/DAG-type	6	0.0746269	0.0336122	HMHA1, PRKCZ, PDZD8, RASSF5, CHN1, PRKCI	806	43	19113	3.30885	1	0.944913	45.097
KEGG_PATHWAY	hsa04910:Insulin signaling pathway	12	0.149254	0.0338674	PRKCZ, PTPRF, TSC1, PHKB, INS-IGF2, FLOT2, PRKAR1B, PRKCI, SHC1, IRS1, RPTOR, PYGB	224	135	5085	2.01786	0.995038	0.995038	33.8544
INTERPRO	IPR001164:Arf GTPase activating protein	5	0.0621891	0.0340229	ACAP3, AGFG2, AGAP1, AGAP2, ADAP1	742	28	16659	4.00919	1	0.963571	43
GOTERM_BP_FAT	GO:0046649~lymphocyte activation	16	0.199005	0.0341285	XRCC4, PTPRC, KLF6, MICB, CRIP3, ONECUT1, INS-IGF2, LIG4, FOXP1, HDAC4, FYN, LCK, IRF1, DDOST, TSHR, HELLS	607	199	13528	1.79189	1	0.508388	46.2053
GOTERM_MF_FAT	GO:0004672~protein kinase activity	39	0.485075	0.0341574	NRP2, PRKCZ, ACVRL1, PHKB, STK11, ERBB3, ITGAE, BRSK2, MAP4K1, AURKA, PRKG1, ITPKA, IRAK3, ADCK1, CSNK2A1, MAP3K9, MAP3K1, ILK, LMTK2, LMTK3, STK19, ADCK4, CSNK1G1, MAP2K3, TRIM27, PRKCI, SCYL3, ALK, IRS1, ATM, PRKD1, CCND1, RIOK3, FYN, DYRK1A, LCK, ERN2, MERTK, CDK20	601	606	12983	1.39025	1	0.806995	41.6023
GOTERM_BP_FAT	GO:0010720~positive regulation of cell development	8	0.0995025	0.0342864	XRCC5, XRCC4, PTPRF, ROBO1, ILK, PPARG, LIG4, CDH4	607	69	13528	2.58396	1	0.507471	46.3622
GOTERM_BP_FAT	GO:0048592~eye morphogenesis	8	0.0995025	0.0342864	CRYAA, PVRL1, SIX3, PRKCI, ZEB1, VSX2, BMP7, VSX1	607	69	13528	2.58396	1	0.507471	46.3622
GOTERM_CC_FAT	GO:0031981~nuclear lumen	74	0.920398	0.0345764	XRCC5, KIF23, RNMT, FOXK1, ZNF532, RBM5, MKI67IP, ZEB1, CBFA2T3, CNOT7, DAXX, RPS19BP1, RNGTT, MEN1, CSNK2A1, BRPF3, FOXF1, HLX, ALX4, PITX2, TADA2A, MYH2, ADNP, MED11, UBE2I, ELL3, UBE2C, PCGF1, TAF11, CCND1, KDM2B, FOXD4L1, TAF12, PTRF, CFL2, JUN, PSME4, DEAF1, MIDN, CREM, ZBTB16, PRDM16, SRF, HAND1, METTL3, GTF3C6, FBXO5, HIST1H4F, THAP1, FOXD4, BUB3, ZBTB7B, TAF4, TSEN54, TAF5, TRIM27, SKI, V…	524	1450	12782	1.24489	1	0.644608	39.2118
UP_SEQ_FEATURE	binding site:ATP	33	0.410448	0.0347249	PRKCZ, ACVRL1, ERBB3, STK11, BRSK2, MAP4K1, QARS, AURKA, PRKG1, ITPKA, IRAK3, ADCK1, CSNK2A1, MAP3K9, MAP3K1, ILK, LMTK2, LMTK3, MARS, CSNK1G1, MAP2K3, PRKCI, LIG4, ALK, PRKD1, NME2, RIOK3, FYN, DYRK1A, LCK, ERN2, MERTK, CDK20	806	542	19113	1.4438	1	0.9446	46.1951
GOTERM_BP_FAT	GO:0032312~regulation of ARF GTPase activity	5	0.0621891	0.0347594	ACAP3, AGFG2, AGAP1, AGAP2, ADAP1	607	28	13528	3.97976	1	0.5098	46.8293
INTERPRO	IPR006210:EGF-like	16	0.199005	0.0351189	FRAS1, TNXB, NRXN2, PTGS2, LTBP3, NELL2, PROC, MUC4, EYS, LRP1, NOTCH4, PROZ, ACAN, CNTNAP2, LRP4, LRP5	742	201	16659	1.78718	1	0.958276	44.0412
GOTERM_BP_FAT	GO:0032868~response to insulin stimulus	10	0.124378	0.0351271	GRB10, EGR2, TSC1, ERBB3, INS-IGF2, PPARG, PRKCI, SHC1, UBE2B, IRS1	607	100	13528	2.22867	1	0.511021	47.1897
SP_PIR_KEYWORDS	kinase	40	0.497512	0.0353861	PRKCZ, ACVRL1, PHKB, STK11, ERBB3, NELL2, BRSK2, MAP4K1, AURKA, PRKG1, ITPKA, IRAK3, ADCK1, CSNK2A1, MAP3K9, MAP3K1, ILK, PIKFYVE, LMTK2, LMTK3, STK19, ADCK4, PDXK, CSNK1G1, MAP2K3, PRKCI, DGKH, ALK, ATM, PRKD1, NME2, CDKN1A, EPS8, RIOK3, FYN, DYRK1A, LCK, ERN2, MERTK, CDK20	807	688	19235	1.38577	1	0.491614	40.5374
GOTERM_CC_FAT	GO:0009898~internal side of plasma membrane	21	0.261194	0.0353869	ARHGEF4, SNX18, PHKB, GNG13, CACNB2, NUPL2, ACBD3, GPHN, GAD2, AP2A2, SYNE2, SYN3, LCK, ILK, RASL10B, STAM, TJP2, RASD1, PARVB, ADD1, COG2	524	316	12782	1.62106	1	0.629546	39.9297
GOTERM_BP_FAT	GO:0007190~activation of adenylate cyclase activity	7	0.0870647	0.0356197	OPRM1, ADRB3, ADORA3, ADCY8, GNAS, TSHR, ADCYAP1	607	55	13528	2.83648	1	0.513476	47.6691
GOTERM_MF_FAT	GO:0003924~GTPase activity	17	0.211443	0.0356692	TUFM, GNA14, GNG13, ARF5, RNF112, RASL10B, REM1, TUBA4A, TUBE1, RHOB, GNAS, RAP1B, ARL8B, TUBB1, RASD1, AGAP2, TUBA1B	601	211	12983	1.74047	1	0.803817	43.0011
GOTERM_BP_FAT	GO:0046473~phosphatidic acid metabolic process	3	0.0373134	0.0362154	SH3GLB1, LIPC, AGPAT1	607	7	13528	9.55142	1	0.516907	48.2432
GOTERM_BP_FAT	GO:0031952~regulation of protein amino acid autophosphorylation	3	0.0373134	0.0362154	PTPRC, INS-IGF2, JUN	607	7	13528	9.55142	1	0.516907	48.2432
GOTERM_BP_FAT	GO:0042981~regulation of apoptosis	48	0.597015	0.0368682	XRCC5, PRKCZ, XRCC4, CCK, PTGS2, INS-IGF2, ERBB3, RBM5, TNFSF13, RRM2B, ZBTB16, DAXX, CRADD, MIF, MEN1, CASP9, SH3GLB1, MAP3K1, PAX7, ILK, PCSK6, ALX4, HELLS, IHH, COL18A1, ARHGEF4, PTPRC, CFLAR, CRYAA, PTPRF, ARHGEF18, PRKCI, ADNP, BIRC6, LIG4, TAX1BP1, ATM, PROC, NME2, CDKN1A, DUSP1, JUN, LCK, ERN2, BIK, BMP7, IGFBP3, DNAJB6	607	804	13528	1.33055	1	0.520826	48.8656
GOTERM_MF_FAT	GO:0019992~diacylglycerol binding	8	0.0995025	0.0369401	PRKD1, HMHA1, PRKCZ, PDZD8, RASSF5, CHN1, PRKCI, DGKH	601	68	12983	2.54145	1	0.798799	44.1528
UP_SEQ_FEATURE	compositionally biased region:Ser-rich	27	0.335821	0.0371909	TNRC18, WWC2, MYT1, CDH4, TRIM71, NUFIP2, SRRM4, MAP3K9, HLX, BAHCC1, ARL6IP4, UNKL, SH3PXD2A, C11ORF30, KLF16, KIAA1430, SPTY2D1, FAM104A, NUPL2, IRS1, ARHGAP26, MUC4, PITPNM3, HIVEP3, HIVEP2, CLIP1, CLIP4	806	425	19113	1.5065	1	0.950171	48.5554
GOTERM_MF_FAT	GO:0070279~vitamin B6 binding	7	0.0870647	0.0374867	DDC, KYNU, GAD2, PDXK, SPTLC2, GOT1L1, PYGB	601	54	12983	2.8003	1	0.787779	44.6413
GOTERM_MF_FAT	GO:0030170~pyridoxal phosphate binding	7	0.0870647	0.0374867	DDC, KYNU, GAD2, PDXK, SPTLC2, GOT1L1, PYGB	601	54	12983	2.8003	1	0.787779	44.6413
GOTERM_BP_FAT	GO:0002053~positive regulation of mesenchymal cell proliferation	4	0.0497512	0.0380676	PRRX2, IRS1, FOXP1, FOXP2	607	17	13528	5.24392	1	0.529887	49.9907
GOTERM_MF_FAT	GO:0019842~vitamin binding	12	0.149254	0.038287	DDC, KYNU, GAD2, PDXK, SPTLC2, MMACHC, GOT1L1, EGLN3, DHTKD1, P4HTM, SLC46A1, PYGB	601	130	12983	1.99406	1	0.779506	45.3494
GOTERM_MF_FAT	GO:0005158~insulin receptor binding	5	0.0621891	0.0383257	GRB10, PTPRF, INS-IGF2, SHC1, IRS1	601	28	12983	3.85756	1	0.764875	45.3834
[truncated: 52 more rows]
